# Supplementary material for: PDAC-ANN: an artificial neural network to predict pancreatic ductal adenocarcinoma based on gene expression
Source: BMC Cancer. 2020 Jan 31;20:82. doi: 10.1186/s12885-020-6533-0 (PMC6995241; doi:10.1186/s12885-020-6533-0)
Supplement: Supplementary file 1 — Additional file 1: Table S1. Microarray gene expression results from the six studies here. Excel file with information of spot ID, adjusted p-value ≤0.05, |log2FC| ≥ 1,Gene symbol, Gene.ID (ENTREZ_GENE_ID). [file 12885_2020_6533_MOESM1_ESM.xls]

## Sheet: GSE23397
ID	adj.P.Val	log2FC	Gene.symbol	Gene.ID
2988748	4.11012e-09	5.91522	FSCN1	6624
2519660	6.04465e-08	5.31526	COL3A1	1281
3930362	1.59157e-07	4.18436	RUNX1	861
2611938	1.67299e-07	4.63956	SLC6A6	6533
3144941	1.67299e-07	4.87039	GEM	2669
3762200	1.67299e-07	7.06037	COL1A1	1277
3422510	1.75078e-07	-5.06031	TRHDE	29953
2421892	1.94768e-07	4.70005	GBP1	2633
3824044	1.94768e-07	3.81549	MYO9B	4650
2323783	2.35842e-07	3.87266	NBL1	4681
2362407	2.35842e-07	4.39543	IFI16	3428
2568694	2.35842e-07	4.21069	FHL2	2274
3193619	2.35842e-07	5.93031	COL5A1	1289
3252140	2.35842e-07	3.2952	VCL	7414
3718580	2.35842e-07	4.52563	SLFN5	162394
3510105	2.42553e-07	6.7407	POSTN	10631
3863038	2.42553e-07	3.83328	TGFB1	7040
3960065	2.42553e-07	3.96964	RAC2	5880
3126018	2.78397e-07	-6.99136	FGL1	2267
3013163	3.56131e-07	6.42569	COL1A2	1278
3830223	3.56131e-07	3.87588	FXYD5	53827
3428292	3.92397e-07	3.94539	GAS2L3	283431
3664795	4.2434e-07	4.13106	CKLF	51192
3944411	4.2434e-07	4.73287	APOL1	8542
3930435	4.2518e-07	3.87472	RUNX1	861
3174857	5.16683e-07	4.73378	ANXA1	301
2648079	5.34088e-07	-4.72402	AADAC	13
3511709	5.34088e-07	4.21655	EPSTI1	94240
3102392	6.04981e-07	5.94038	SULF1	23213
3452876	6.22833e-07	3.87644	COL2A1	1280
3058761	7.69698e-07	4.95185	SEMA3C	10512
2870917	8.51167e-07	4.60753	NREP	9315
3512297	9.25471e-07	3.75973	TSC22D1	8848
2900999	1.03549e-06	4.07002	HLA-F	3134
3320752	1.03549e-06	4.13649	MICAL2	9645
2664747	1.21705e-06	3.41912	RFTN1	23180
2403263	1.45959e-06	4.42301	IFI6	2537
2487113	1.45959e-06	5.18699	ANTXR1	84168
2775025	1.45959e-06	3.94807	ANTXR2	118429
3373848	1.45959e-06	3.39975	SLC43A3	29015
4011872	1.50819e-06	4.71825	IL2RG	3561
2402523	1.56537e-06	-4.60163	SLC30A2	7780
3259286	1.56537e-06	3.72735	ENTPD1	953
2587880	1.61768e-06	3.8958	WIPF1	7456
3265928	1.61768e-06	-6.2514	PNLIPRP1	5407
2919693	2.28579e-06	4.11245	PRDM1	639
2741027	2.45503e-06	3.89323	CEP170	9859
2400180	2.53018e-06	3.97777	CAMK2N1	55450
2816471	2.533e-06	4.23668	F2R	2149
3405768	2.77967e-06	4.13865	EMP1	2012
2648385	2.7956e-06	3.00629	RAP2B	5912
3549588	2.7956e-06	4.93175	IFI27	3429
3014739	2.81106e-06	3.40266	ARPC1B	10095
3922154	2.81106e-06	3.94068	MX1	4599
2570197	3.06924e-06	4.74783	MALL	7851
3922091	3.06924e-06	4.11032	MX2	4600
3942362	3.06924e-06	3.57633	SEC14L2	23541
3834074	3.13302e-06	4.1963	AXL	558
2889086	3.43699e-06	4.14358	PDLIM7	9260
3061461	3.52286e-06	3.92843	SAMD9L	219285
3535571	3.98767e-06	3.75336	FRMD6	122786
3652926	3.98767e-06	-3.13905	SCNN1B	6338
3041882	4.42036e-06	3.86829	OSBPL3	26031
3309620	4.42036e-06	3.49803	RGS10	6001
3772662	4.42036e-06	4.71998	TIMP2	7077
3426558	4.48442e-06	3.97682	PLXNC1	10154
2426837	4.48866e-06	-2.51109	CLCC1	23155
3528601	4.48866e-06	4.88987	TRAJ17	28738
3432545	4.62986e-06	4.41118	OAS2	4939
3028586	4.67046e-06	4.65692	Without information	Without information
3407859	4.67046e-06	-4.0535	SPX	80763
2436069	4.90363e-06	4.78679	S100A6	6277
3623033	4.90363e-06	4.39281	FBN1	2200
3995659	4.91064e-06	4.26044	BGN	633
2900986	4.96698e-06	3.38197	HLA-F	3134
2421951	5.09618e-06	3.65061	GBP2	2634
3417452	5.11943e-06	3.72927	MYL6B	140465
3042676	5.53053e-06	3.34181	SKAP2	8935
3270340	5.53053e-06	3.09573	PTPRE	5791
3288534	5.53053e-06	2.83429	VSTM4	196740
2475694	5.63319e-06	3.49322	LBH	81606
2882126	5.63391e-06	4.92499	SPARC	6678
2731194	5.80136e-06	-7.59284	ALB	213
3601515	5.84163e-06	4.02425	ISLR	3671
2436012	6.09322e-06	4.5636	S100A4	6275
3299507	6.09322e-06	4.67923	ACTA2	59
3728063	6.20982e-06	3.36834	SCPEP1	59342
2343489	6.54679e-06	4.80557	IFI44L	10964
3300689	6.54679e-06	4.25643	MYOF	26509
3385045	6.54679e-06	3.90963	SYTL2	54843
2913700	6.66304e-06	4.46157	CD109	135228
2985814	6.88366e-06	4.73585	THBS2	7058
3924416	7.01177e-06	3.68063	COL6A1	1291
3852693	7.26406e-06	3.32337	DDX39A	10212
2746625	7.29394e-06	4.21759	EDNRA	1909
3404825	7.7644e-06	3.61438	PRH2	5555
3250341	7.97267e-06	3.66929	HK1	3098
2476566	8.056e-06	3.64951	LTBP1	4052
2903203	8.056e-06	4.51939	HLA-DRA	3122
3260012	8.056e-06	2.82722	MARVELD1	83742
3260015	8.056e-06	3.26661	MARVELD1	83742
3377893	8.056e-06	2.51122	CFL1	1072
3574247	8.056e-06	-3.64654	SEL1L	6400
3655818	8.056e-06	2.41547	TMEM219	124446
3738651	8.056e-06	4.41966	SLC16A3	9123
3331939	8.05653e-06	3.03318	FAM111A	63901
3661727	8.05653e-06	3.52897	LPCAT2	54947
3783417	8.05653e-06	3.97657	DSG1	1828
3838010	8.05653e-06	3.59148	PPP1R15A	23645
3945624	8.05653e-06	3.3693	APOBEC3F	200316
2386766	8.17307e-06	3.12209	GPR137B	7107
2448394	8.51043e-06	3.88326	PTGS2	5743
3014228	8.51043e-06	-3.48122	BHLHA15	168620
3504764	8.51043e-06	2.64184	ZDHHC20	253832
3571549	8.51043e-06	3.52466	PNMA1	9240
3945243	8.51043e-06	2.7169	MAFF	23764
2491297	8.65157e-06	2.63083	TMSB10	9168
2404159	8.7284e-06	3.71566	LAPTM5	7805
2939038	8.7284e-06	3.53896	SERPINB9	5272
3315684	8.7284e-06	3.83284	IFITM1	8519
3329359	8.7284e-06	3.39973	MDK	4192
3708873	8.7284e-06	3.28034	CD68	968
2452744	9.04739e-06	-4.86756	PM20D1	148811
3821899	9.04739e-06	3.34041	JUNB	3726
3702550	9.0643e-06	3.55333	COTL1	23406
3694694	9.15778e-06	4.50166	CDH11	1009
3730380	9.42534e-06	3.26988	MRC2	9902
2499122	9.66733e-06	2.95563	LIMS1	3987
2527648	9.71562e-06	3.1099	ARPC2	10109
3339015	9.71562e-06	2.49821	NADSYN1	55191
2880317	9.71704e-06	4.04601	DPYSL3	1809
2739327	9.86433e-06	-4.75386	EGF	1950
2895892	9.86433e-06	3.70307	CD83	9308
3432446	9.86433e-06	4.90832	OAS1	4938
2961210	1.01463e-05	3.98754	COL12A1	1303
3790391	1.06147e-05	3.61311	ZNF532	55205
3369392	1.06595e-05	-4.36671	SLC1A2	6506
2781144	1.07512e-05	3.70363	LEF1	51176
2597362	1.07638e-05	-3.45726	ACADL	33
2362366	1.07682e-05	2.66429	PYHIN1	149628
2562275	1.07682e-05	3.79729	CAPG	822
3219826	1.07682e-05	-4.72461	EPB41L4B	54566
3854463	1.07682e-05	3.37846	BST2	684
3886834	1.07682e-05	-4.7167	RBPJL	11317
2809170	1.08348e-05	3.84452	ITGA1	3672
3722952	1.08818e-05	2.96667	GRN	2896
3110335	1.13729e-05	4.68714	CTHRC1	115908
3657202	1.13729e-05	3.35948	TGFB1I1	7041
3696683	1.19961e-05	4.91191	NQO1	1728
2405001	1.24817e-05	3.29414	MARCKSL1	65108
2902337	1.26578e-05	3.26474	Without information	Without information
2886611	1.27469e-05	3.41398	LCP2	3937
3822714	1.27469e-05	3.2816	ADGRE5	976
2492506	1.29613e-05	3.39726	CYTOR	112597
3849990	1.32553e-05	3.93708	COL5A3	50509
3601425	1.35123e-05	2.5219	PML	5371
3864565	1.35123e-05	3.74738	PLAUR	5329
2373342	1.41238e-05	4.05669	CFH	3075
3214846	1.43364e-05	4.78393	ASPN	54829
2948523	1.43456e-05	3.30361	PPP1R18	170954
3571928	1.50599e-05	3.41626	NPC2	10577
2957328	1.59366e-05	-5.30825	GSTA2	2939
3627284	1.62326e-05	3.93345	ANXA2	302
3683539	1.66194e-05	-8.30487	GP2	2813
3051676	1.68225e-05	2.55077	VOPP1	81552
3394416	1.70124e-05	4.64768	THY1	7070
3645580	1.72193e-05	2.62369	THOC6	79228
3174834	1.72481e-05	3.51474	ANXA1	301
3241369	1.77754e-05	3.70166	ZEB1	6935
2999799	1.80321e-05	4.15007	AEBP1	165
3959414	1.80321e-05	3.68665	APOL2	23780
3416628	1.8083e-05	3.8729	NCKAP1L	3071
2422019	1.81372e-05	3.73995	GBP4	115361
3561990	1.81412e-05	3.29845	SEC23A	10484
3823547	1.86498e-05	3.46282	TPM4	7171
3442881	1.94863e-05	3.96971	SLC2A3	6515
2598269	1.95128e-05	4.5796	FN1	2335
2652015	1.95128e-05	3.00581	SKIL	6498
2970095	1.97702e-05	3.86171	LAMA4	3910
3133235	2.04246e-05	4.06238	PLAT	5327
2583282	2.10153e-05	4.091	LY75	4065
2887105	2.10153e-05	2.61292	STK10	6793
2889917	2.10153e-05	3.2287	ADAMTS2	9509
2580818	2.18977e-05	3.53448	RND3	390
3934127	2.18977e-05	-3.51538	SIK1	150094
2437830	2.20335e-05	2.771	ARHGEF2	9181
3204563	2.20335e-05	2.54875	FAM214B	80256
3631409	2.20335e-05	3.8124	UACA	55075
3971813	2.20335e-05	3.43258	SAT1	6303
2902336	2.32358e-05	3.11294	HCP5	10866
2392617	2.427e-05	2.47472	TNFRSF14	8764
2809294	2.427e-05	4.79874	ITGA2	3673
3338360	2.427e-05	3.98159	ANO1	55107
3772749	2.436e-05	2.48222	LGALS3BP	3959
2948932	2.45284e-05	2.71124	HLA-B	3106
3252054	2.56813e-05	4.48848	PLAU	5328
3465251	2.56813e-05	4.99266	LUM	4060
3333907	2.57198e-05	4.08771	RARRES3	5920
3432542	2.6065e-05	3.33238	OAS2	4939
3417517	2.6549e-05	-5.44373	SLC39A5	283375
3497693	2.71574e-05	2.93382	RAP2A	5911
2877998	2.75148e-05	2.74771	TMEM173	340061
3461983	2.75148e-05	4.32286	TSPAN8	7103
3659026	2.75148e-05	-3.49219	GPT2	84706
4001898	2.8165e-05	3.90909	SH3KBP1	30011
2649968	2.91127e-05	3.21176	SCHIP1	29970
3753510	3.0162e-05	3.14035	SLFN11	91607
3979801	3.0162e-05	3.74733	HEPH	9843
3759779	3.01855e-05	2.31518	ARHGAP27	201176
3908366	3.01855e-05	3.95711	SULF2	55959
3962531	3.10785e-05	3.07317	CYB5R3	1727
2399701	3.13743e-05	-2.85651	Without information	Without information
3955918	3.15013e-05	-3.88971	TPST2	8459
3778552	3.1602e-05	3.6186	RAB31	11031
3944256	3.1602e-05	2.7938	APOL6	80830
2591704	3.19046e-05	4.51367	COL5A2	1290
3556820	3.19046e-05	3.08486	SLC7A7	9056
3074661	3.27495e-05	2.75957	LUZP6	767558
2901473	3.36517e-05	2.12251	HLA-L	3139
2409119	3.42756e-05	4.7717	SLC2A1	6513
2903266	3.49313e-05	4.15284	HLA-DQA2	3118
3837167	3.51667e-05	3.02052	SAE1	10055
3726316	3.62395e-05	3.06501	TMEM92	162461
3757120	3.62395e-05	4.66725	KRT19	3880
3421522	3.64406e-05	4.98662	LYZ	4069
2899339	3.68322e-05	3.04784	BTN3A2	11118
3976356	3.73156e-05	3.3072	TIMP1	7076
2881378	3.76337e-05	2.86949	CD74	972
3715295	3.76337e-05	3.46052	LGALS9	3965
3457909	3.8227e-05	-3.42493	GLS2	27165
3422863	3.8513e-05	3.55466	GLIPR1	11010
3632815	3.8513e-05	3.46762	STRA6	64220
3757920	3.85804e-05	3.19643	CAVIN1	284119
3776446	3.85804e-05	3.62372	MYL12A	10627
4053549	3.85804e-05	3.7158	ISG15	9636
3601883	3.92872e-05	2.42632	CSK	1445
2949331	3.99618e-05	2.95952	CLIC1	1192
3839547	4.00017e-05	-3.114	KLK3	354
2568725	4.01984e-05	3.1299	FHL2	2274
3167205	4.01984e-05	-5.16753	PRSS3	5646
3816873	4.01984e-05	2.5254	NCLN	56926
3918510	4.02372e-05	2.45632	IFNAR2	3455
2775915	4.02678e-05	5.00082	PLAC8	51316
2878276	4.02678e-05	3.17681	HBEGF	1839
2904648	4.02678e-05	2.53097	PPARD	5467
3264370	4.02678e-05	4.35488	ACSL5	51703
3389459	4.02678e-05	2.82188	CARD16	114769
3528887	4.02678e-05	3.56849	MMP14	4323
3696559	4.02678e-05	-4.71986	TMED6	146456
3571948	4.08776e-05	3.65851	LTBP2	4053
2865428	4.09965e-05	4.19495	EDIL3	10085
3830096	4.09965e-05	-3.27383	HPN	3249
3626906	4.17864e-05	3.22795	MYO1E	4643
3944696	4.21666e-05	3.04401	CYTH4	27128
2402463	4.22383e-05	3.74761	STMN1	3925
3815415	4.24351e-05	2.58673	CNN2	1265
2358378	4.26784e-05	3.31188	ECM1	1893
2987674	4.34147e-05	2.99147	TTYH3	80727
2873112	4.42466e-05	2.36609	PPIC	5480
3192737	4.42466e-05	-5.03267	CELP	1057
3690609	4.42466e-05	2.76791	N4BP1	9683
3863544	4.42466e-05	-2.96884	GSK3A	2931
3512308	4.44246e-05	3.22277	TSC22D1	8848
2391472	4.53527e-05	3.49897	MXRA8	54587
3601377	4.54099e-05	3.51411	LOXL1	4016
3217133	4.6707e-05	2.76218	TRIM14	9830
2704137	4.68926e-05	-6.68191	SERPINI2	5276
2666959	4.90601e-05	2.80297	SLC4A7	9497
3554842	4.91088e-05	3.7284	CRIP2	1397
3751016	4.96827e-05	3.16365	RAB34	83871
4045651	4.96827e-05	3.49626	S100A16	140576
2523257	5.03084e-05	3.32212	BMPR2	659
2756968	5.03084e-05	3.68481	SPON2	10417
2639095	5.04434e-05	2.98322	PARP14	54625
3524578	5.06145e-05	3.14715	EFNB2	1948
2439010	5.15755e-05	-4.74653	FCRL3	115352
2946355	5.15755e-05	2.89968	HIST1H1D	3007
3327081	5.15755e-05	3.07003	PRR5L	79899
3249044	5.15826e-05	3.00467	REEP3	221035
3340764	5.16199e-05	2.40659	UVRAG	7405
3675713	5.29259e-05	4.5596	TPSAB1	7177
2683866	5.35069e-05	2.73614	ROBO1	6091
3404583	5.40864e-05	-3.60153	CLEC9A	283420
3047597	5.41213e-05	3.94808	INHBA	3624
2603106	5.44429e-05	2.76672	SP110	3431
3592044	5.49152e-05	2.95012	B2M	567
3483531	5.52972e-05	-2.63082	MTUS2	23281
2399767	5.5321e-05	2.93071	CAPZB	832
3933940	5.5321e-05	-3.46133	CBS	875
3666760	5.56555e-05	2.47542	CYB5B	80777
3923876	5.68246e-05	-3.1939	KRTAP10-11	386678
2427496	5.68954e-05	3.20953	SLC16A4	9122
3029140	5.77039e-05	3.14457	ZYX	7791
3090250	5.77177e-05	3.83799	ADAM28	10863
3375783	5.77177e-05	2.45937	AHNAK	79026
2680642	5.77526e-05	-2.68576	LRIG1	26018
3405606	5.77526e-05	5.19587	GPRC5A	9052
2893447	5.84446e-05	3.39695	LY86	9450
3490679	5.84446e-05	3.29191	CKAP2	26586
3641744	5.84446e-05	-2.96619	ADAMTS17	170691
3863553	5.84446e-05	1.80394	ERF	2077
3023921	5.85866e-05	-4.86939	CPA5	93979
2404581	6.05023e-05	2.67574	COL16A1	1307
2373435	6.18125e-05	3.42661	CFHR1	3078
2818578	6.18125e-05	4.12865	VCAN	1462
3770618	6.19108e-05	3.7108	JPT1	51155
3363268	6.2758e-05	3.80704	DKK3	27122
3028587	6.38504e-05	3.92238	Without information	Without information
3496694	6.38595e-05	3.34509	GPC6	10082
3708389	6.42917e-05	3.04312	ELP5	23587
3655185	6.4632e-05	2.92652	SPNS1	83985
3945592	6.4632e-05	2.96973	APOBEC3D	140564
2407954	6.47339e-05	-2.62494	PABPC4	8761
3310501	6.4743e-05	-2.49178	NSMCE4A	54780
3633708	6.4743e-05	-3.56159	NRG4	145957
3397593	6.55924e-05	3.06643	ETS1	2113
3159101	6.61597e-05	-2.35237	ZNF250	58500
3887066	6.61597e-05	4.2012	UBE2C	11065
4053039	6.61597e-05	-3.97905	KIR2DL5A	57292
3708795	6.76442e-05	2.39092	TNFSF12-TNFSF13	407977
3918660	6.77179e-05	2.22647	IFNGR2	3460
3445788	6.78354e-05	4.37305	ARHGDIB	397
2528683	6.81156e-05	-5.73227	TMEM198	130612
2922654	6.81156e-05	4.07884	DSE	29940
3842395	6.81156e-05	-2.4978	EPN1	29924
3581224	6.91165e-05	4.86656	AHNAK2	113146
3830937	6.91165e-05	-3.26251	KIRREL2	84063
3633700	6.92339e-05	-3.10337	NRG4	145957
3529718	7.01688e-05	2.1063	IRF9	10379
2694821	7.01873e-05	2.84867	PLXND1	23129
2704140	7.03756e-05	-3.42708	SERPINI2	5276
3360803	7.03756e-05	3.18131	CAVIN3	112464
2535963	7.06113e-05	-3.70425	AQP12A	375318
3084688	7.06113e-05	-4.08272	DEFB4A	1673
3378824	7.18743e-05	-2.86518	PTPRCAP	5790
3878897	7.21025e-05	2.54157	RIN2	54453
2852626	7.41189e-05	2.92028	ADAMTS12	81792
2989078	7.41189e-05	2.51487	RAC1	5879
3044086	7.41189e-05	2.36871	NOD1	10392
3094402	7.41189e-05	2.80917	ADGRA2	25960
3427131	7.41189e-05	2.97252	ELK3	2004
3653684	7.4429e-05	-5.82909	AQP8	343
3148878	7.44356e-05	-3.48457	SYBU	55638
3057385	7.53271e-05	3.03011	HIP1	3092
3263950	7.53271e-05	-3.44324	PDCD4	27250
3664934	7.53271e-05	-3.01727	CA7	766
2899104	7.55104e-05	3.40604	HIST1H3C	8352
2621658	7.56621e-05	-2.19218	FBXW12	285231
3569819	7.58216e-05	2.80596	ACTN1	87
2766903	7.67959e-05	2.45663	APBB2	323
3573131	7.6908e-05	-2.16505	ISM2	145501
3127862	7.74853e-05	3.48271	LOXL2	4017
2371177	7.81994e-05	5.2271	LAMC2	3918
3218093	7.81994e-05	-4.30077	ALDOB	229
3934757	7.81994e-05	3.08735	ITGB2	3689
3976992	7.81994e-05	-2.61745	CCDC120	90060
3214637	7.85143e-05	-2.84838	SPTLC1	10558
3772753	7.85143e-05	2.98184	LGALS3BP	3959
3316227	7.89968e-05	2.62243	TALDO1	6888
2501185	8.04198e-05	-1.77467	IL1F10	84639
2604399	8.04198e-05	3.27123	ARL4C	10123
3204741	8.04198e-05	4.02399	TPM2	7169
3741641	8.04198e-05	-3.80726	ITGAE	3682
3212853	8.09761e-05	2.95226	GOLM1	51280
3232411	8.12188e-05	3.77856	PFKP	5214
2518339	8.13423e-05	3.39816	ITGA4	3676
2334622	8.17575e-05	5.13961	TSPAN1	10103
2551928	8.20246e-05	3.0048	CALM2	805
2879106	8.20246e-05	2.88982	SPRY4	81848
2838212	8.22945e-05	3.57235	PTTG1	9232
3739965	8.22945e-05	3.08617	ABR	29
2401765	8.24278e-05	-4.15147	IL22RA1	58985
3614321	8.27719e-05	3.00587	ATP10A	57194
3642779	8.27719e-05	-6.24294	PDIA2	64714
3648014	8.27719e-05	2.59153	CIITA	4261
3934250	8.32876e-05	2.63659	CSTB	1476
4019500	8.36616e-05	3.06065	SEPT6	23157
2673432	8.46447e-05	-2.97282	COL7A1	1294
3756197	8.50154e-05	4.35342	TOP2A	7153
2751174	8.57844e-05	3.16821	PALLD	23022
2532758	8.81443e-05	2.97422	INPP5D	3635
3553555	8.88475e-05	2.51153	TNFAIP2	7127
3619381	8.91436e-05	3.11627	PLCB2	5330
2667811	8.97844e-05	2.75603	OSBPL10	114884
2907714	9.11756e-05	2.811	PTK7	5754
2321818	9.24201e-05	-7.37788	CELA2A	63036
2453372	9.26686e-05	-2.58792	PLXNA2	5362
3753575	9.29174e-05	2.48478	SLFN13	146857
2569917	9.31579e-05	2.68311	SEPT10	151011
2669902	9.51667e-05	-2.29491	GORASP1	64689
3025673	9.60131e-05	3.70416	CALD1	800
2768655	9.65341e-05	3.80703	OCIAD2	132299
3189816	9.73272e-05	2.40073	SLC2A8	29988
2548417	9.80522e-05	2.70479	EIF2AK2	5610
3372182	9.80832e-05	2.65821	SPI1	6688
3064268	9.86569e-05	-3.31718	GIGYF1	64599
3340614	9.8924e-05	3.01006	SERPINH1	871
3881454	9.96518e-05	3.94418	TPX2	22974
3265940	0.000100306	-7.51413	PNLIPRP1	5407
2440953	0.000102201	3.25807	FCGR3A	2214
2366851	0.000102675	2.73818	PRRX1	5396
2605325	0.000102746	4.05559	COL6A3	1293
2324881	0.000103072	3.51609	C1QC	714
3151539	0.000103337	2.81979	ATAD2	29028
2428516	0.000103395	3.43749	SLC16A1	6566
2899759	0.000104959	3.14683	HIST1H2AG	8969
3554864	0.000105574	3.68769	CRIP1	1396
3082390	0.000107611	-2.77278	VIPR2	7434
2559814	0.00010768	2.63357	MOB1A	55233
2915160	0.000109473	2.47481	TPBG	7162
3741776	0.000110179	-4.14462	P2RX1	5023
2330321	0.000112608	2.84426	MAP7D1	55700
3061441	0.000112608	3.52277	SAMD9	54809
2584157	0.000113148	3.94908	FAP	2191
3601395	0.000115232	2.40261	PML	5371
2854328	0.000116023	3.48476	FYB1	2533
2925607	0.000116023	3.3387	TMEM200A	114801
3049294	0.000116023	4.75102	IGFBP3	3486
3379285	0.000116023	2.73106	UNC93B1	81622
2803376	0.000116185	2.95373	BASP1	10409
2779839	0.000118495	-2.64332	SLC39A8	64116
3403039	0.000118495	3.88668	ENO2	2026
2949325	0.000119505	2.40981	DDAH2	23564
2834328	0.000120897	-4.20087	STK32A	202374
2782232	0.000122236	-2.58489	TIFA	92610
3321392	0.000124871	4.0196	SPON1	10418
2676428	0.000126002	-3.36315	ITIH4	3700
3763271	0.000126002	2.71634	MMD	23531
3980181	0.000126002	2.63103	EFNB1	1947
3781950	0.000127639	4.68232	LAMA3	3909
3445776	0.000129607	-6.08178	ERP27	121506
3934670	0.000130122	2.24559	SUMO3	6612
3820455	0.000130621	2.85743	ICAM1	3383
2361508	0.000131351	-3.44314	RHBG	57127
3650982	0.000132278	3.8997	TMC5	79838
3124549	0.000132666	2.69203	CTSB	1508
2958683	0.000135801	3.17897	RAB23	51715
2840078	0.000136518	2.89868	DOCK2	1794
2468903	0.000137726	2.87101	ASAP2	8853
2531385	0.000137726	2.56585	SP100	6672
2949502	0.000137726	3.12944	SLC44A4	80736
3642754	0.000137726	-2.42221	ARHGDIG	398
3710934	0.000137726	-3.12114	ARHGAP44	9912
3742290	0.000137726	2.78932	CXCL16	58191
3744838	0.000137726	-2.75886	STX8	9482
3944897	0.000137726	2.75561	LGALS1	3956
3187767	0.000139758	2.80783	GSN	2934
3269737	0.000139758	2.20582	FANK1	92565
3339897	0.000139758	2.50863	RELT	84957
2399745	0.000140127	-4.03696	AKR7A3	22977
3837734	0.000140127	3.38869	EMP3	2014
3842372	0.000140931	2.9089	U2AF2	11338
3126094	0.000141138	2.54553	ASAH1	427
2486833	0.000141162	3.1629	PLEK	5341
3756288	0.000141263	3.38949	TNS4	84951
2907519	0.00014131	-4.10712	GNMT	27232
4027361	0.000142875	-3.7033	UBL4A	8266
2790088	0.000144848	3.31015	TMEM154	201799
3333419	0.000146226	3.51701	SCGB2A1	4246
3619128	0.000146226	2.55586	GPR176	11245
3865569	0.000146226	2.87396	SNRPD2	6633
3976844	0.000146226	-3.28148	GATA1	2623
3091159	0.000146547	2.82981	DPYSL2	1808
3441855	0.000146547	1.86955	TNFRSF1A	7132
3455650	0.000146547	-1.73014	KRT74	121391
2345820	0.000148441	2.49468	GBP6	163351
2420635	0.000148441	-3.22592	LPAR3	23566
3818590	0.000148441	2.81445	VAV1	7409
3099780	0.000148579	2.67561	SDCBP	6386
3332639	0.000148579	2.61349	TMEM132A	54972
4025344	0.000149234	3.17427	IDS	3423
3220160	0.000149886	2.83751	TXN	7295
3237876	0.000149886	3.39596	PLXDC2	84898
3849104	0.000149886	2.79345	MYO1F	4542
3360007	0.000150084	2.37094	RHOG	391
2992827	0.000150339	3.53442	GPNMB	10457
3601253	0.000150339	2.83589	CD276	80381
3970026	0.000150339	-3.17201	GRPR	2925
3122692	0.000150842	-3.41242	DEFB1	1672
3598172	0.000150842	2.4057	PLEKHO2	80301
2524447	0.000151287	3.72299	NRP2	8828
3310681	0.000151287	-7.6251	CUZD1	50624
2422058	0.00015329	3.53448	GBP5	115362
3377244	0.000153399	2.20479	EHD1	10938
2901055	0.000154488	2.09568	HLA-V	352962
2724314	0.000156232	-2.00421	KLB	152831
2903306	0.000156232	2.98159	PSMB9	5698
3498445	0.000156232	2.32278	UBAC2	337867
3746593	0.000156779	3.15676	PMP22	5376
2400858	0.000157995	3.11361	HSPG2	3339
3447711	0.000159353	-3.41604	BCAT1	586
3381822	0.000161668	2.9711	UCP2	7351
3501368	0.000161668	3.23897	COL4A2	1284
3684496	0.000161668	3.57025	IGSF6	10261
3974575	0.000162471	3.12256	ATP6AP2	10159
2427183	0.000162499	2.35439	GNAT2	2780
3226899	0.000162499	2.67269	IER5L	389792
3908843	0.000162938	2.22988	ZNFX1	57169
3984482	0.000162938	3.0435	SRPX2	27286
2928978	0.000163278	2.5373	PHACTR2	9749
2770311	0.000167859	3.50659	HOPX	84525
3971439	0.000171329	2.66529	SMS	6611
3356163	0.000173188	2.59526	APLP2	334
3672495	0.000173188	2.81466	IRF8	3394
3488709	0.000175094	2.45752	LRCH1	23143
3373972	0.000176042	2.20248	UBE2L6	9246
3486758	0.000179056	-2.05488	SLC25A15	10166
2370371	0.000182569	2.44454	IER5	51278
3413826	0.000182569	3.42282	TUBA1C	84790
3836341	0.000185744	3.43114	VASP	7408
2880349	0.000186028	2.07629	DPYSL3	1809
3087676	0.000186028	-3.43433	SLC7A2	6542
4008865	0.000186028	2.53156	SSX7	280658
3570050	0.00018629	2.80611	ERH	2079
2387666	0.000187154	-2.21757	CHRM3	1131
2447460	0.000187154	2.17657	ARPC5	10092
2370341	0.000188227	2.31481	MR1	3140
3737306	0.000188227	2.49865	RNF213	57674
3164811	0.000188767	-4.03027	IFNA8	3445
3661695	0.000188767	3.48061	MMP2	4313
2956060	0.000193281	2.59871	TNFRSF21	27242
3161115	0.000193281	3.0331	PDCD1LG2	80380
2429854	0.000196114	2.52266	CD58	965
3390189	0.000196114	2.50147	KDELC2	143888
3011844	0.000197241	3.2674	STEAP1	26872
2435413	0.000201013	3.06476	S100A11	6282
2385362	0.000201402	2.15994	DISC1	27185
2794432	0.000202014	3.75328	HPGD	3248
3834034	0.000203525	3.88477	CYP2S1	29785
3695989	0.000205757	-6.84543	CTRL	1506
2832075	0.00020779	2.02746	HARS2	23438
3334267	0.000209626	2.84603	FERMT3	83706
3618753	0.000209626	2.47865	RASGRP1	10125
3620480	0.000209626	2.719	VPS39	23339
3901398	0.000209626	4.08902	CST2	1470
2489548	0.0002098	3.97297	HK2	3099
3988039	0.000212691	2.99681	PLS3	5358
2520261	0.000212902	2.61069	NAB1	4664
2389811	0.000213537	2.35116	SCCPDH	51097
3428584	0.000214516	1.99787	SPIC	121599
2592306	0.000215054	2.76977	STAT1	6772
3874473	0.000216744	2.60477	CDC25B	994
3853157	0.000217753	2.76832	NOTCH3	4854
3373921	0.000217763	-3.24905	SLC43A1	8501
2331707	0.000217965	2.52949	MFSD2A	84879
3572216	0.000217965	2.06787	PGF	5228
2601667	0.000223814	3.13306	DOCK10	55619
3590403	0.000224045	3.48014	NUSAP1	51203
3905152	0.00022408	3.97332	TGM2	7052
3866119	0.000224832	2.3691	DACT3	147906
2950317	0.000225265	2.65502	HLA-DOA	3111
2349436	0.000227162	-7.90123	AMY1A	276
2364258	0.000227162	2.96753	DDR2	4921
2476597	0.000227162	3.60996	LTBP1	4052
2908783	0.000227162	2.69241	RUNX2	860
3655094	0.000228265	-2.92413	ATP2A1	487
2377255	0.000228769	3.66421	CD55	1604
2496866	0.000228769	2.88812	MAP4K4	9448
2404218	0.000229326	2.38157	SDC3	9672
3834526	0.000229849	2.31034	ARHGEF1	9138
3168405	0.00023166	3.02356	GLIPR2	152007
4022802	0.000232093	2.14568	FAM122B	159090
2856054	0.000232263	2.55864	EMB	133418
3770635	0.000232263	2.33981	SUMO2	6613
3568611	0.000232637	3.98048	GPX2	2877
2944528	0.00023385	2.80272	MBOAT1	154141
2927981	0.000234102	2.93257	ABRACL	58527
2835814	0.000234686	2.34197	GM2A	2760
2720664	0.000234774	3.55478	SLIT2	9353
3924441	0.000234774	3.05354	COL6A2	1292
2363054	0.000235251	2.44546	PEA15	8682
3713419	0.000238996	2.44197	LGALS9B	284194
3881399	0.000239578	2.36481	ID1	3397
2441051	0.000239598	3.9172	OLFML2B	25903
2812466	0.000239598	2.45971	ERBIN	55914
3666381	0.000240303	4.72087	CDH3	1001
3735913	0.000240303	2.36015	SEPT9	10801
2321804	0.000243318	-7.17752	CTRC	11330
3939491	0.000243318	3.60154	MMP11	4320
3074054	0.000244366	2.76632	SLC35B4	84912
3564122	0.00024466	2.74424	NIN	51199
3217199	0.00024471	2.42327	TBC1D2	55357
3887138	0.000245235	2.03196	CTSA	5476
2341099	0.000245326	2.59442	GADD45A	1647
4021438	0.000245501	2.32749	ELF4	2000
3149535	0.000246494	2.76318	TRPS1	7227
3391257	0.000246551	3.38394	IL18	3606
2974011	0.000247005	2.8182	EPB41L2	2037
2453794	0.000249757	4.56163	LAMB3	3914
3863691	0.000249757	4.89548	CEACAM1	634
3471334	0.000250443	2.89936	HVCN1	84329
3688313	0.000250443	2.38028	PYCARD	29108
4047495	0.000250443	2.78353	PCDH18	54510
2899432	0.000251574	2.79926	BTN3A3	10384
2759594	0.000253103	2.47855	AFAP1	60312
2588325	0.000254119	2.56661	LNPK	80856
3265988	0.000254119	-7.44496	PNLIPRP2	5408
3988192	0.000255779	4.70413	SLC6A14	11254
2324580	0.000257373	-7.1131	CELA3B	23436
2582578	0.000257373	2.12545	ACVR1	90
2989447	0.000259184	2.77624	C1GALT1	56913
3968485	0.000259848	2.28215	WWC3	55841
2502838	0.000260496	2.22232	DBI	1622
3338618	0.000260496	2.52147	CTTN	2017
3597933	0.000260496	-2.04978	SNX22	79856
2876713	0.000260911	-2.02606	IL9	3578
3443898	0.000261079	2.80829	CLEC2B	9976
3429399	0.000267418	2.8157	PGAM1	5223
2531267	0.000267699	2.6387	SP140	11262
3683560	0.000267699	-2.44703	UMOD	7369
3757029	0.000267699	1.91727	KRT35	3886
2881270	0.000270251	2.68055	PDGFRB	5159
3387543	0.000270588	2.55644	MAML2	84441
2879029	0.000272575	2.46809	GNPDA1	10007
3091041	0.000272693	3.14647	BNIP3L	665
3596169	0.000273125	4.13673	GCNT3	9245
3312524	0.000278825	3.5251	MKI67	4288
3319975	0.000280034	2.57964	WEE1	7465
3356631	0.000281934	2.57857	NTM	50863
3127214	0.000282308	2.22869	DOK2	9046
3474375	0.000282308	2.2436	PXN	5829
2468368	0.000282495	3.5977	RSAD2	91543
3867975	0.000287118	2.46877	RRAS	6237
2632296	0.000287908	4.1443	EPHA3	2042
3325520	0.000287908	2.8736	RCN1	5954
3936557	0.000287908	2.85919	USP18	11274
3591670	0.00028883	2.87592	SERF2	10169
3420877	0.00028966	1.8721	DYRK2	8445
2848683	0.00029071	-3.08276	CTNND2	1501
3432507	0.000292365	3.13843	OAS3	4940
3945579	0.000292437	2.57435	APOBEC3C	27350
2900064	0.00029292	2.78649	HIST1H4J	8363
2921431	0.00029292	-2.90676	SLC16A10	117247
3714234	0.00029292	1.98959	SPECC1	92521
3714759	0.00029292	1.93401	MAP2K3	5606
3096125	0.000293606	-2.33372	IKBKB	3551
2326580	0.000294204	2.50894	RPS6KA1	6195
3028782	0.000294204	-6.75412	PRSS1	5644
3302302	0.000294204	-2.33059	RRP12	23223
2610722	0.000294227	2.51377	HRH1	3269
3772108	0.000296073	1.95543	TMC6	11322
2970944	0.000297141	4.17102	COL10A1	1300
2624307	0.000300511	1.96484	PRKCD	5580
3453838	0.000300511	3.53301	TUBA1A	7846
3539098	0.000300511	3.04853	HIF1A	3091
2349424	0.000304121	-6.73815	AMY2B	280
3320029	0.000305339	2.14434	SWAP70	23075
3851074	0.000310519	2.79139	ACP5	54
3847007	0.000313191	2.71728	PLIN3	10226
3701013	0.000313673	2.61593	MAF	4094
3910269	0.00031654	2.12733	ZNF217	7764
2579574	0.000319878	2.94478	ZEB2	9839
3862642	0.000328686	1.91394	SERTAD1	29950
3188137	0.000329025	2.79905	PTGS1	5742
2950228	0.000329588	2.62455	TAP1	6890
3291612	0.000330714	3.49521	EGR2	1959
2834950	0.0003311	2.59597	ABLIM3	22885
3016172	0.000332004	4.53291	SERPINE1	5054
2438532	0.000335791	2.17067	HDGF	3068
2957394	0.000335791	-3.79909	GSTA5	221357
3243937	0.000335791	2.80093	CSGALNACT2	55454
3317099	0.000335791	2.51592	LSP1	4046
3389839	0.000335791	2.1452	CWF19L2	143884
3303360	0.000337608	-2.25288	CWF19L1	55280
3316885	0.000337608	-2.28578	BRSK2	9024
2345936	0.000338533	2.48841	LRRC8C	84230
3182824	0.000339658	3.11519	SMC2	10592
2321209	0.000340034	3.30439	PDPN	10630
2791422	0.000340034	2.93739	FAM198B	51313
2829995	0.000340034	4.5496	TGFBI	7045
3284193	0.000340034	3.01005	ITGB1	3688
3850118	0.000340034	2.54818	DNMT1	1786
3935391	0.000343239	-3.92077	C21orf58	54058
2595255	0.00034456	2.60165	SUMO1	7341
3192718	0.00034456	-7.76827	CEL	1056
3334133	0.00034456	2.46226	COX8A	1351
3529644	0.00034456	2.37539	PSME1	5720
3217198	0.000346466	2.58899	TBC1D2	55357
3396608	0.000346466	2.20226	FEZ1	9638
3969150	0.000348836	3.47631	TMSB4X	7114
2606888	0.000350726	-3.15593	KIF1A	547
2883350	0.000350726	3.07768	HAVCR2	84868
3445744	0.000350726	4.46504	MGP	4256
2739194	0.000352158	2.87398	MCUB	55013
3630773	0.000353178	3.04804	ITGA11	22801
3886656	0.000353738	2.5022	YWHAB	7529
4004072	0.000353738	-2.55343	DMD	1756
3251214	0.000359211	-3.08121	CDH23	64072
2337421	0.000360284	-1.80733	PCSK9	255738
3382699	0.000361537	2.58607	LRRC32	2615
3329090	0.000363257	-2.78767	MAPK8IP1	9479
2331186	0.000365249	2.52191	NDUFS5	4725
3403210	0.000367061	2.81156	C1S	716
3119358	0.000367373	2.58109	LY6E	4061
2352151	0.00037467	2.35367	CTTNBP2NL	55917
3841086	0.00037467	2.85556	MYADM	91663
2328860	0.000374849	3.64776	LCK	3932
3761296	0.000374951	3.19591	HOXB2	3212
3402803	0.000375938	2.84503	CD4	920
2435400	0.000377191	2.402	S100A10	6281
3755514	0.000378164	2.80675	PLXDC1	57125
2931640	0.000378899	3.11625	AKAP12	9590
3911238	0.00038062	3.19798	PMEPA1	56937
2534151	0.000386273	2.17557	COPS8	10920
3806641	0.000387848	-2.81501	ELOA3	162699
2322844	0.000388318	-2.91779	PADI3	51702
2583441	0.000388992	2.57244	PLA2R1	22925
2813429	0.000392901	3.97901	CCNB1	891
3579547	0.000392901	2.58637	WARS	7453
3153342	0.000400993	2.86719	FAM49B	51571
2775284	0.000402129	2.41115	RASGEF1B	153020
3512847	0.000405813	2.19426	CPB2	1361
3294031	0.000408225	2.60263	MICU1	10367
2659409	0.000411213	2.11641	SLC51A	200931
3060315	0.000411213	2.59677	SRI	6717
2390202	0.000414824	2.0799	OR2W3	343171
3685339	0.000414824	1.89318	PALB2	79728
3837172	0.000414824	1.82235	SAE1	10055
3849745	0.000414824	-1.92873	ZNF560	147741
2489627	0.000420649	2.20077	POLE4	56655
3352091	0.000422477	2.13709	CBL	867
3557453	0.000422823	-2.29542	MYH6	4624
2399728	0.000422892	-2.13902	AKR7A2	8574
3454042	0.000424252	2.72777	FMNL3	91010
3462832	0.000424252	2.88304	PHLDA1	22822
3375101	0.000425112	2.18385	SLC15A3	51296
3808905	0.000428421	2.77164	TCF4	6925
3346036	0.000430278	-1.99738	CNTN5	53942
3488672	0.000430278	2.1577	LRCH1	23143
3841849	0.000430278	-2.39384	KIR2DS4	3809
3845689	0.000431669	2.24117	MOB3A	126308
3219842	0.000433226	-2.20267	EPB41L4B	54566
3496379	0.000434219	-1.90467	MIR17HG	407975
2623538	0.0004361	2.53459	ALAS1	211
3855897	0.0004361	2.06422	GMIP	51291
3865252	0.0004361	-2.78891	EXOC3L2	90332
3870896	0.0004361	2.20567	CDC42EP5	148170
3735160	0.000437938	3.44738	ITGB4	3691
2442717	0.000439484	-2.47181	CREG1	8804
2883467	0.000440492	2.8759	ADAM19	8728
3225862	0.000441172	2.63776	ANGPTL2	23452
3318416	0.000441172	2.69219	TRIM6-TRIM34	445372
3597508	0.000441172	2.58663	RAB8B	51762
2991246	0.00044142	2.74115	AHR	196
3304972	0.00044142	3.12552	SH3PXD2A	9644
3373109	0.00044142	2.60249	LOC441601	441601
3745132	0.00044142	-2.39585	MYH13	8735
3822222	0.00044142	1.80562	IER2	9592
3868787	0.00044142	4.0705	KLK7	5650
3968864	0.00044142	2.52841	MSL3	10943
2321838	0.000441459	-6.1428	CELA2B	51032
2422407	0.000441459	-2.13415	BARHL2	343472
3687501	0.000441459	2.11433	MAPK3	5595
2363567	0.000441884	2.7447	FCER1G	2207
3454237	0.000442811	3.83321	RACGAP1	29127
2324871	0.000444129	2.90161	C1QA	712
3590876	0.000445947	1.83701	GANC	2595
3548607	0.000446247	1.75719	DGLUCY	80017
3055777	0.000447062	-2.25391	TRIM50	135892
4041137	0.000447122	3.3589	KPNA2	3838
3722790	0.000448935	2.48855	C17orf53	78995
3680437	0.000450236	1.81666	LITAF	9516
3329922	0.000451006	2.23343	NDUFS3	4722
3602294	0.000452068	2.34752	COMMD4	54939
2420810	0.00045315	2.09627	BCL10	8915
2792820	0.000453288	3.21645	DDX60	55601
3470567	0.000453829	2.87337	CORO1C	23603
3624806	0.000454961	-2.81403	ONECUT1	3175
2950264	0.00045508	3.10515	HLA-DMB	3109
2320656	0.000458515	2.06064	MFN2	9927
2361655	0.000458515	-2.49556	BCAN	63827
2611090	0.000458515	3.11184	PPARG	5468
3255292	0.000458515	-2.18698	C10orf99	387695
3946671	0.000458515	1.98552	EP300	2033
3980984	0.000458515	-1.99579	ITGB1BP2	26548
3157969	0.000463363	2.83282	PLEC; Plec; Plec	5339; 18810; 64204
3257125	0.000463363	2.74022	FAS	355
2622672	0.000463607	2.68929	GNAI2	2771
3457784	0.000465005	2.15873	STAT2	6773
3913938	0.000465005	-2.37435	PTK6	5753
3607571	0.000465922	3.11196	FANCI	55215
3677359	0.000466217	1.93802	HCFC1R1	54985
3830183	0.000466217	3.75753	FXYD3	5349
3305165	0.000467697	5.22595	COL17A1	1308
2421070	0.000470749	2.17959	COL24A1	255631
2858758	0.000475386	-1.86448	ERCC8	1161
3868757	0.000477139	-3.60816	KLK5	25818
2868141	0.000480719	2.37983	ERAP1	51752
3000397	0.000480719	-2.26773	ADCY1	107
3611655	0.000480719	2.81639	ALDH1A3	220
3961524	0.000480719	1.95079	MKL1	57591
2997143	0.000481576	2.79432	SEPT7	989
3833013	0.000482322	2.42757	PLEKHG2	64857
3894999	0.000482322	2.66544	SNRPB	6628
3317261	0.000482427	-1.71726	TSPAN32	10077
3454857	0.000482968	2.93413	BIN2	51411
3838676	0.000484787	2.88433	RCN3	57333
2923668	0.000485211	2.62646	GJA1	2697
2969912	0.000485553	2.40156	FYN	2534
4024317	0.000486227	-2.03988	SOX3	6658
2655510	0.000490202	2.2506	AP2M1	1173
2947074	0.000494736	3.70822	HIST1H1B	3009
3159017	0.000494736	-2.7721	ZNF34	80778
3408844	0.000495139	2.88906	SSPN	8082
3385986	0.00049606	3.18479	NOX4	50507
3759706	0.00049606	-2.35521	MAP3K14	9020
2633440	0.000497296	3.67005	COL8A1	1295
3862722	0.000497296	1.94216	NUMBL	9253
2349460	0.00049906	-6.34864	AMY2A	279
3474452	0.000502648	-6.99969	PLA2G1B	5319
3160814	0.000503263	-3.20604	RCL1	10171
3662060	0.000503703	2.08399	OGFOD1	55239
2383420	0.000504673	-2.36119	COQ8A	56997
3304629	0.000504673	2.11503	NT5C2	22978
2950638	0.000505423	1.97325	TAPBP	6892
2951667	0.00050585	-7.1758	CLPS	1208
3464874	0.00050585	2.34099	DUSP6	1848
3553969	0.00050585	2.11174	ZFYVE21	79038
3744976	0.00050585	2.60841	GAS7	8522
3937640	0.00050585	2.26927	MED15	51586
3307143	0.000510005	2.62479	ZDHHC6	64429
3642832	0.000512747	2.04042	NME4	4833
2396764	0.000513768	-2.41414	FBXO2	26232
2318654	0.000514076	2.23551	VAMP3	9341
2704277	0.000524121	2.43743	GOLIM4	27333
2770473	0.000524121	2.86929	IGFBP7	3490
3742408	0.000524121	2.9241	PFN1	5216
3522458	0.000526114	2.30028	DOCK9	23348
3402747	0.000528347	2.1625	PTMS	5763
3486741	0.000529173	-3.11307	SLC25A15	10166
3132341	0.000529241	2.15406	TM2D2	83877
3906428	0.000530569	-2.46687	PTPRT	11122
4027190	0.000531681	3.17367	FLNA	2316
3301236	0.000533328	2.43672	PDLIM1	9124
3385778	0.000533328	2.95474	CTSC	1075
2601419	0.000534127	3.14976	SERPINE2	5270
3259091	0.000534127	-2.11657	ACSM6	142827
3622394	0.000534127	-4.16576	GATM	2628
3656945	0.000534127	1.81335	FUS	2521
3861619	0.000534127	2.4033	HNRNPL	3191
3744194	0.000534411	-2.77614	PER1	5187
3614598	0.000536256	-2.99104	GABRB3	2562
2876625	0.000537683	3.43389	CXCL14	9547
3123605	0.000537688	1.89264	MFHAS1	9258
2806112	0.000540215	2.73415	RAI14	26064
3317548	0.000542268	1.99133	SLC22A18	5002
3239904	0.000542879	2.16458	PDSS1	23590
3619169	0.000543294	2.06204	SRP14	6727
2619414	0.000545684	-1.75938	ZBTB47	92999
3093617	0.000545796	2.48089	UNC5D	137970
3674328	0.000545796	-1.7404	CDK10	8558
3181762	0.000552294	2.735	TGFBR1	7046
2955838	0.000552651	3.15496	PLA2G7	7941
3833826	0.000552651	1.88465	RAB4B	53916
3947026	0.000552651	2.09682	C22orf46	79640
2740025	0.000554382	2.84602	LARP7	51574
2792181	0.000554382	2.86514	MARCH1	55016
4041347	0.000554382	-1.7376	P4HB	5034
2951921	0.000559275	2.26475	STK38	11329
3619622	0.000563978	-2.02512	RMDN3	55177
2434614	0.000564128	3.80521	CTSK	1513
3671966	0.000564128	3.12802	CRISPLD2	83716
3378186	0.000564937	2.53897	CD248	57124
2428819	0.000567913	2.66417	PTPN22	26191
3992003	0.000571126	-1.80646	ZNF449	203523
3896203	0.000571622	3.00717	PCNA	5111
3921118	0.000571622	2.80267	ETS2	2114
3538098	0.000574005	2.78049	DACT1	51339
2781455	0.000574198	-2.79255	COL25A1	84570
3166869	0.000574415	2.62794	CHMP5	51510
3757615	0.000574415	1.82266	DHX58	79132
3944583	0.000574415	2.55124	CSF2RB	1439
3442869	0.000576597	3.66325	SLC2A14	144195
3968716	0.000577134	2.75426	HCCS	3052
3322911	0.000581693	1.69123	TMEM86A	144110
3351622	0.000581919	2.13027	PHLDB1	23187
3868683	0.0005857	-5.77713	KLK1	3816
2617578	0.000588893	2.46427	MYD88	4615
2902455	0.000588893	3.10553	AIF1	199
3345011	0.000588893	2.01316	PANX1	24145
3924058	0.000588893	-2.44337	ADARB1	104
2922720	0.000595055	2.69625	CALHM5	254228
3229079	0.000595055	1.64912	BRD3	8019
2674239	0.000597521	2.24143	GPX1	2876
3960387	0.000597521	-1.71584	BAIAP2L2	80115
4006228	0.000598574	2.64609	MAOB	4129
2561211	0.000599875	-6.49644	REG1CP	5969
3654969	0.000599875	2.41954	LAT	27040
3945663	0.000599875	2.90249	APOBEC3G	60489
3885583	0.000602681	2.176	PLCG1	5335
2452957	0.000603985	-2.15598	IL10	3586
2612378	0.000603985	2.29274	EAF1	85403
3894784	0.000603985	-2.33484	SIRPG	55423
3907196	0.000612438	3.1345	SLPI	6590
2520579	0.000616821	2.62142	NABP1	64859
3328536	0.000626171	2.58779	CD82	3732
3281104	0.000630283	2.5116	PIP4K2A	5305
4041974	0.000630283	1.83737	AURKAIP1	54998
3129332	0.000632264	-3.31798	ZNF395	55893
3417471	0.000641689	1.80993	MYL6	4637
2688087	0.000645281	-1.92963	GUCA1C	9626
2692063	0.000645596	2.26212	PARP9	83666
3735859	0.000645596	2.1564	SEPT9	10801
3557987	0.000649089	2.65672	NEDD8	4738
4053357	0.000649089	-2.02029	TMEM52	339456
3617405	0.000649188	2.1297	NOP10	55505
2915851	0.000649884	3.83076	NT5E	4907
2675930	0.000650632	2.29102	DUSP7	1849
3730622	0.000651743	2.65673	ACE	1636
3126326	0.000653326	2.55047	PSD3	23362
2351579	0.000657089	3.22473	CD53	963
3959452	0.000657089	2.1049	MYH9	4627
3063520	0.000657209	-3.22188	CYP3A4	1576
2952786	0.000657388	-1.75289	SAYSD1	55776
2683817	0.000659286	2.67237	ROBO1	6091
3911771	0.000667427	2.29318	CTSZ	1522
2400783	0.000669177	1.91109	USP48	84196
3358964	0.000670141	1.87934	CTSD	1509
2950201	0.000672833	2.69134	PSMB8	5696
3257197	0.000680055	2.60378	IFIT2	3433
2924595	0.000683649	2.62222	NCOA7	135112
3333435	0.000683649	2.39751	SCGB2A2	4250
3374899	0.000683649	4.03047	TCN1	6947
2360234	0.000685095	2.68489	ATP8B2	57198
3204723	0.000685095	2.6739	TPM2	7169
3268357	0.000685095	2.62728	HTRA1	5654
3656004	0.000687399	3.10749	CORO1A	11151
3401147	0.000694198	-2.98793	ITFG2	55846
2359354	0.000703802	-2.40642	LCE2D	353141
2946217	0.000703802	3.4631	HIST1H3B	8358
3368961	0.000705283	2.44775	ABTB2	25841
3502719	0.000713004	2.35888	TFDP1	7027
2401598	0.000714372	2.0824	GALE	2582
3314049	0.000714372	-4.10653	BNIP3	664
2737346	0.000717767	2.24778	DAPP1	27071
3824887	0.00072716	2.53121	IFI30	10437
4026265	0.000728973	2.80116	CETN2	1069
3283634	0.000738743	2.05677	ZNF438	220929
3979700	0.000740972	3.40907	MSN	4478
2429950	0.000742285	-1.61068	IGSF3	3321
3361043	0.000742285	2.34815	TPP1	1200
3835883	0.000742285	2.44734	APOE	348
3776461	0.000743071	2.07993	MYL12B	103910
2462349	0.000746075	-3.67608	ERO1B	56605
2899469	0.000746533	2.23101	BTN2A1	11120
3893635	0.000746533	1.70441	ZGPAT	84619
2389276	0.000746608	2.33858	KIF26B	55083
3339418	0.000747201	2.89573	FOLR1	2348
2382889	0.0007556	2.19037	SRP9	6726
2522173	0.000762176	2.87177	SPATS2L	26010
3631989	0.000770206	3.85581	PKM	5315
3020018	0.000771678	2.7247	MDFIC	29969
3296983	0.000772277	2.65836	ZCCHC24	219654
3922522	0.000775024	2.40534	ABCG1	9619
2768989	0.000777214	2.40142	SGCB	6443
2976055	0.000777214	-2.36943	IL20RA	53832
3258204	0.000777214	2.57871	KIF11	3832
3320811	0.000777214	2.36557	MICAL2	9645
3529607	0.000777214	-2.26668	FITM1	161247
3721456	0.000777214	2.73099	FKBP10	60681
2523692	0.000777549	2.31761	ABI2	10152
3393273	0.000777549	-2.91806	BACE1	23621
2322057	0.000780522	1.70322	FBLIM1	54751
3933298	0.000780522	-1.61388	PRDM15	63977
2621702	0.000784802	2.43554	TMA7	51372
2470208	0.000784987	2.03169	TRIB2	28951
2720155	0.000785827	2.5134	LAP3	51056
3146905	0.000785827	2.36813	YWHAZ	7534
2829468	0.000788216	-1.9832	CAMLG	819
3499158	0.000793858	4.28538	ITGBL1	9358
3709898	0.00079916	-2.09899	NTN1	9423
2326465	0.000802757	2.80797	CD52	1043
2977521	0.000807509	2.09057	FUCA2	2519
3655712	0.00081041	1.75815	PAGR1	79447
2451636	0.000813592	2.17343	CHIT1	1118
3868385	0.000813592	-1.66087	KCNC3	3748
3934702	0.000824951	2.28219	PTTG1IP	754
3901240	0.000826122	-1.86009	CST11	140880
3258947	0.000833052	-2.16069	HELLS	3070
3835901	0.00083322	2.92429	APOC1	341
2676204	0.000833641	2.45506	NT5DC2	64943
4045678	0.000833641	1.80194	S100A13	6284
3549579	0.000840691	-2.22431	IFI27	3429
3803331	0.00084747	-2.52234	GAREM1	64762
2796495	0.000851323	3.12052	CASP3	836
2553584	0.000854297	2.34571	RTN4	57142
3328667	0.000854297	2.16191	TSPAN18	90139
2539616	0.000855564	3.06637	MBOAT2	129642
3248912	0.000855564	2.5667	NRBF2	29982
2881343	0.000856913	-2.33993	CAMK2A	815
3168431	0.000859781	1.70149	CLTA	1211
2491684	0.000859848	2.05959	VAMP5	10791
2674243	0.000860198	2.47804	RHOA	387
3699404	0.000860198	-6.8481	CTRB2	440387
3708510	0.000860198	2.49419	KCTD11	147040
2485673	0.000864333	-2.03707	SLC1A4	6509
3175979	0.000864333	-3.21633	PSAT1	29968
3023864	0.000865079	-7.03142	CPA2	1358
3568706	0.000865079	1.94324	MAX	4149
3153332	0.000874394	2.64497	FAM49B	51571
3394666	0.000874394	4.80633	TRIM29	23650
3015701	0.000877499	2.89474	PCOLCE	5118
3226109	0.000878068	2.52262	ENG	2022
3205034	0.000881768	1.81487	YBX1	4904
3540105	0.000886209	2.24163	ZBTB1	22890
3937987	0.000886209	-2.80422	FAM230B	642633
3409290	0.000886921	2.44136	PPFIBP1	8496
3311859	0.000893253	3.28533	ADAM12	8038
3537795	0.000893253	2.83383	PSMA3	5684
3548987	0.000895596	1.93832	RIN3	79890
3649831	0.000900342	2.1462	NDE1	54820
2539835	0.000904692	1.88356	ADAM17	6868
2876481	0.000904692	2.30243	H2AFY	9555
2955084	0.000904692	1.67454	NFKBIE	4794
3259991	0.000904692	2.06385	PI4K2A	55361
3864649	0.000905021	2.80358	KCNN4	3783
3734573	0.000908886	1.8243	CDR2L	30850
2809834	0.000911665	2.51525	GPX8	493869
2760675	0.000912219	-2.45673	CLNK	116449
3089230	0.000913961	2.38955	BMP1	649
3861949	0.000915108	3.2002	GMFG	9535
3527520	0.000920213	2.5373	PNP	4860
3956228	0.000922738	2.30997	MN1	4330
3127362	0.000923854	-2.0234	LGI3	203190
3890257	0.000923854	2.15661	RTF2	51507
3823903	0.000925931	-1.89571	SIN3B	23309
2426561	0.0009283	2.34196	SLC25A24	29957
2532936	0.0009283	1.96426	DGKD	8527
3192733	0.0009283	-6.77106	CELP	1057
2617270	0.000931657	2.30398	ITGA9	3680
3167112	0.000932653	1.95435	ANXA2P2	304
3291698	0.000935565	2.71224	JMJD1C	221037
2845981	0.000935936	2.44465	LPCAT1	79888
3751128	0.000937168	1.98617	FLOT2	2319
3184980	0.000941026	2.50897	GNG10	2790
3227071	0.000941026	3.22318	PTGES	9536
3560744	0.000941026	2.17814	BAZ1A	11177
2957368	0.00094373	-4.43204	GSTA1	2938
2636153	0.000944066	2.89637	CD200	4345
3116848	0.000948094	2.30212	WISP1	8840
3697143	0.000949405	2.32106	COG4	25839
2596521	0.000951308	2.10435	KLF7	8609
2947045	0.000951308	2.34885	HIST1H2AJ	8331
3442477	0.000955654	2.93068	C1R	715
3224704	0.000963768	2.1928	DENND1A	57706
3493558	0.000967004	3.20758	KLF5	688
2574996	0.000969473	1.51954	LIMS2	55679
2383079	0.000972715	2.31881	H3F3A	3020
3263764	0.000974509	2.80763	DUSP5	1847
2949955	0.00097474	-1.79273	NOTCH4	4855
2480634	0.000975552	1.85212	SOCS5	9655
2809803	0.000976998	3.29654	GZMK	3003
2435265	0.000979865	-2.1532	RORC	6097
2437173	0.000981225	2.24656	THBS3	7059
3860139	0.000981225	3.03898	TYROBP	7305
3972981	0.000981225	2.39354	GK	2710
2458923	0.000981609	1.85249	ITPKB	3707
3127186	0.000982019	-3.04715	GFRA2	2675
2872855	0.000985179	3.39123	LOX	4015
3334384	0.000985399	2.31708	PLCB3	5331
3886710	0.000985399	2.43202	STK4	6789
2858617	0.00098684	2.87019	DEPDC1B	55789
3257214	0.000988555	2.56951	IFIT3	3437
2362761	0.000992537	2.22455	SLAMF8	56833
2999732	0.000992537	1.86403	DBNL	28988
3557523	0.000992537	-2.27354	MYH7	4625
2508706	0.00099449	2.85684	ARHGAP15	55843
3239180	0.000996851	2.04749	KIAA1217	56243
3852410	0.00101432	1.71539	RFX1	5989
3824485	0.00102863	2.03012	COLGALT1	79709
3574248	0.00102868	-2.73378	SEL1L	6400
2383769	0.00103095	1.93525	ARF1	375
3956591	0.00103683	-2.13466	XBP1	7494
2651942	0.00104967	2.4224	PRKCI	5584
3633554	0.00104967	2.21869	IMP3	55272
3600446	0.00105274	2.4473	THSD4	79875
3923461	0.00105274	1.97867	TRAPPC10	7109
2654981	0.00106485	2.64514	B3GNT5	84002
2692448	0.00106485	3.03122	MYLK	4638
2598831	0.00107339	3.46736	IGFBP5	3488
3924593	0.00107339	1.99371	PCNT	5116
3576939	0.00107663	2.30751	NDUFB1	4707
3323918	0.00108525	-2.01722	GAS2	2620
2334532	0.001087	2.06672	MAST2	23139
3721033	0.001087	2.25168	IGFBP4	3487
3918870	0.00108922	2.66065	ITSN1	6453
3351230	0.00109043	4.95704	TMPRSS4	56649
3376869	0.00110622	1.77743	TRMT112	51504
2369217	0.00110988	2.20896	RASAL2	9462
3413631	0.00111863	2.14814	CACNB3	784
2692844	0.00112458	2.82418	ITGB5	3693
3574149	0.00112458	2.09723	STON2	85439
3744040	0.00112458	2.14465	TRAPPC1	58485
3141763	0.00112541	2.01651	HEY1	23462
2332728	0.00112643	2.29419	PPIH	10465
2686228	0.00112643	2.50412	FILIP1L	11259
3413384	0.00112643	2.60269	PFKM	5213
3250163	0.00112678	3.87932	SRGN	5552
3451382	0.00112678	2.73795	PRICKLE1	144165
3838108	0.00113093	1.88964	FTL	2512
2428412	0.00113174	1.78449	RHOC	389
3351310	0.00113174	3.29035	CD3G	917
4027304	0.00113174	1.85741	DNASE1L1	1774
3087684	0.00113538	-2.58118	SLC7A2	6542
3838654	0.00113847	2.24012	FCGRT	2217
3894206	0.00113847	1.59881	TBC1D20	128637
2322407	0.00114103	1.92468	NECAP2	55707
3282665	0.00114103	-2.01725	MPP7	143098
3734389	0.00114152	2.61358	CD300A	11314
3944144	0.00114406	2.13896	HMOX1	3162
3910788	0.00114937	3.5581	AURKA	6790
2947078	0.00115016	3.10693	HIST1H3I	8354
3838410	0.00115151	2.91725	CD37	951
2583510	0.00115354	3.92483	ITGB6	3694
3382866	0.00115354	2.96867	PAK1	5058
3504197	0.00115354	4.29836	GJB2	2706
2619200	0.0011536	2.1228	TRAK1	22906
2875353	0.00115412	2.31667	IRF1	3659
2948893	0.00115412	3.39755	HLA-C	3107
3281652	0.00115412	2.10233	ARHGAP21	57584
3525341	0.00115412	2.91072	COL4A1	1282
3657098	0.00115457	2.51663	ITGAX	3687
3834351	0.00115457	6.24655	CEACAM5	1048
3414518	0.00115826	-1.50905	LARP4	113251
3046690	0.00117176	2.12729	Without information	Without information
3365599	0.00117845	-1.85754	IGSF22	283284
3015910	0.00117933	2.47569	SLC12A9	56996
3602745	0.00117933	2.6017	RCN2	5955
3655481	0.00117933	2.10301	SULT1A3	6818
2943289	0.00118229	1.80906	DTNBP1	84062
2463492	0.00118731	2.28849	OPN3	23596
3019822	0.00118756	-1.70739	FOXP2	93986
2608740	0.00119035	2.18854	BHLHE40	8553
2350375	0.00120548	2.16132	STXBP3	6814
3023988	0.00120805	-6.87539	CPA1	1357
2730781	0.001212	-1.59744	SLC4A4	8671
3319204	0.001212	1.98646	PPFIBP2	8495
3387507	0.00121299	2.2431	MTMR2	8898
3880786	0.00121299	2.74852	PYGB	5834
3687719	0.00121458	1.795	TBC1D10B	26000
3473529	0.00121699	-2.3035	NOS1	4842
2866227	0.00122343	2.64345	MEF2C	4208
2374165	0.00122474	-3.81155	NR5A2	2494
3089390	0.00122474	-2.12725	SLC39A14	23516
3595984	0.00122563	3.15672	CCNB2	9133
4049854	0.00123794	-1.76917	ADRB3	155
2640604	0.00123977	1.87287	PLXNA1	5361
2980246	0.00123977	2.48902	FBXO5	26271
3235279	0.00124148	-1.94806	ECHDC3	79746
3657387	0.00124148	2.1682	ZNF267	10308
2767301	0.00124387	-1.48734	BEND4	389206
3820176	0.00124387	2.45437	UBL5	59286
2569019	0.00124863	2.36466	UXS1	80146
3338435	0.00125671	1.89332	FADD	8772
2687296	0.00125698	2.43287	CBLB	868
3504737	0.00125698	2.23828	ZDHHC20	253832
3923233	0.00125698	1.59273	RRP1B	23076
3190794	0.00125917	2.15314	LRRC8A	56262
3359463	0.00125917	2.292	PHLDA2	7262
3923859	0.00125917	-1.6671	KRTAP10-9	386676
3315633	0.00126207	-2.2888	PGGHG	80162
3832286	0.00126688	4.14212	C19orf33	64073
3404451	0.00126837	2.75399	CLEC2D	29121
2352264	0.00126863	2.41438	CAPZA1	829
3190279	0.00127394	1.96003	DNM1	1759
3182078	0.00127629	-1.7509	INVS	27130
3381969	0.00128147	2.71252	KCNE3	10008
3897544	0.00128717	2.03798	JAG1	182
4031106	0.00128717	-4.01296	Without information	Without information
2436553	0.00128892	2.11386	TPM3	7170
2901625	0.00128909	1.93021	HLA-E	3133
3394518	0.00128909	-1.87917	NECTIN1	5818
3877796	0.00128909	2.28688	SNRPB2	6629
3998771	0.00128909	2.81593	ANOS1	3730
3874657	0.00129158	1.84805	SMOX	54498
3695635	0.00129367	2.0414	TPPP3	51673
3421154	0.00129464	2.45041	RAP1B	5908
2404381	0.00129649	2.17283	SNRNP40	9410
2474440	0.00129649	-2.81519	TRIM54	57159
3227229	0.00129964	2.55536	FNBP1	23048
3311270	0.00129964	1.69209	FAM53B	9679
3393729	0.00129964	2.11962	MPZL2	10205
3470532	0.00130252	2.18201	SELPLG	6404
3483372	0.00130252	2.07044	POMP	51371
2542797	0.00130808	2.71046	SDC1	6382
3726133	0.00130992	-1.81929	DLX4	1748
2694677	0.0013115	2.975	H1FX	8971
3078781	0.00131721	-1.6502	ZNF467	168544
3142558	0.00131888	2.23153	SNX16	64089
3544538	0.00131888	2.91788	FOS	2353
3819320	0.00132138	2.18061	SNAPC2	6618
2382376	0.00133372	2.50786	DEGS1	8560
3608196	0.00133393	2.3883	IQGAP1	8826
2652702	0.00133708	3.20395	ECT2	1894
3760940	0.00133708	-2.38451	OSBPL7	114881
3944100	0.00133708	2.06963	TOM1	10043
3632305	0.00133905	-1.53643	ADPGK	83440
3046448	0.00134091	4.77144	SFRP4	6424
3151088	0.00134091	2.60073	HAS2	3037
3494208	0.00134127	3.06259	LMO7	4008
3063308	0.00134617	2.34993	ATP5MF	9551
3697566	0.00134617	1.80766	CMTR2	55783
3862652	0.00134617	2.15091	SERTAD3	29946
3099026	0.00135348	2.42736	LYN	4067
2501233	0.00136104	2.76026	IL1RN	3557
2671790	0.00136507	2.31208	TMEM158	25907
2362207	0.00136516	2.90041	CD1C	911
2981885	0.00136815	2.18556	DYNLT1	6993
3186972	0.00136998	1.98001	Without information	Without information
2888857	0.0013867	1.6494	PDLIM7	9260
3670889	0.0013909	2.85538	CMIP	80790
2356216	0.00139128	1.83016	PEX11B	8799
3089270	0.00139258	1.81361	BMP1	649
3167211	0.00139258	-4.95219	PRSS3	5646
3555478	0.00139258	1.91198	OSGEP	55644
3752262	0.00139258	3.10664	EVI2B	2124
2793953	0.00139592	2.93951	HMGB2	3148
3350841	0.00139672	2.89817	TAGLN	6876
2324602	0.001403	-6.60916	CELA3A	10136
2773895	0.001403	2.05128	NAAA	27163
2902572	0.001403	2.15367	CSNK2B	1460
3948082	0.001403	3.05185	PARVG	64098
2523056	0.00141782	2.09755	FZD7	8324
3400153	0.00141782	2.18241	WNK1	65125
2731554	0.00141887	3.0706	AREG	374
3417113	0.0014218	1.9618	DGKA	1606
2447158	0.00142569	3.23265	RGS16	6004
3127585	0.00142569	2.49294	EGR3	1960
3381382	0.00142569	2.70965	FCHSD2	9873
3410128	0.00142569	-2.44934	DDX11	1663
3603926	0.00142908	2.57159	ZFAND6	54469
3756771	0.00143035	-1.72139	KRTAP4-4	84616
3741530	0.00143171	2.84685	TAX1BP3	30851
3417820	0.00143823	1.50325	NAB2	4665
3834447	0.00144443	-1.63737	DMRTC2	63946
2394621	0.00144478	1.70083	GPR153	387509
2326778	0.0014598	3.65259	SFN	2810
2881673	0.001461	2.30894	TNIP1	10318
2974431	0.001461	3.27534	MOXD1	26002
3564214	0.001461	2.74527	PYGL	5836
3716073	0.001461	2.56118	TAOK1	57551
3860198	0.001461	-1.24732	SYNE4	163183
3474189	0.00146371	2.89683	CIT	11113
3790298	0.00146371	2.26716	MALT1	10892
2537180	0.00146738	-2.39022	ALKAL2	285016
3792017	0.00146738	2.08222	SERPINB8	5271
3107350	0.00147776	2.10234	PDP1	54704
3158781	0.00147776	-1.61334	RECQL4	9401
2447134	0.00147869	1.97563	RNASEL	6041
3247772	0.00148282	2.21627	UBE2D1	7321
2638130	0.00148362	-2.38771	MAATS1	89876
3773314	0.00148502	2.03601	EIF4A3	9775
3991900	0.00148502	2.896	RTL8C	8933
3077151	0.00148589	-2.17892	TRPV5	56302
3681678	0.00148762	2.06917	NTAN1	123803
2514592	0.00149488	2.64957	SSB	6741
2583609	0.00149488	2.64606	RBMS1	5937
3953537	0.00150553	2.35205	SCARF2	91179
3402591	0.00150575	2.49219	NCAPD2	9918
3102451	0.00150868	1.58762	SULF1	23213
3229600	0.00153257	1.83132	UBAC1	10422
3028756	0.00153497	-5.21355	PRSS2	5645
3587564	0.00154401	3.64023	GREM1	26585
3638609	0.00154789	-3.8475	ANPEP	290
3876093	0.00155045	3.09818	LAMP5	24141
3654189	0.00155656	1.97288	IL4R	3566
3184589	0.00155817	2.35501	AKAP2	11217
2899040	0.00156026	2.23247	TRIM38	10475
3605751	0.00156665	-1.88168	ZSCAN2	54993
2421927	0.00156918	1.96494	Without information	Without information
3883025	0.00157268	2.07228	TP53INP2	58476
3923705	0.00157307	2.34756	TRPM2	7226
3882710	0.00157924	2.36749	CHMP4B	128866
3217177	0.00158077	2.74027	CORO2A	7464
2636079	0.00158561	-2.46103	C3orf52	79669
3292593	0.00158561	-2.28277	PBLD	64081
2486986	0.00159607	2.74077	ARHGAP25	9938
3341181	0.00159628	2.51343	CAPN5	726
3239787	0.00159848	2.904	APBB1IP	54518
3757729	0.00159848	-1.69437	KCNH4	23415
2512731	0.00160376	2.36893	PSMD14	10213
3742424	0.00160376	1.91569	SPAG7	9552
3742144	0.00160381	-2.08598	MYBBP1A	10514
2810776	0.00160807	2.5221	GAPT	202309
2427233	0.00161088	3.26351	EPS8L3	79574
3864472	0.00161109	2.12486	XRCC1	7515
3776547	0.00161707	1.7415	TGIF1	7050
3636405	0.0016178	-3.1956	HOMER2	9455
3870489	0.00162262	-1.87283	OSCAR	126014
3111111	0.00162295	2.01852	OXR1	55074
3957801	0.00162633	2.14797	PIK3IP1	113791
3456753	0.00162933	2.56554	ITGA5	3678
3536745	0.00163156	2.66439	LGALS3	3958
3695821	0.00163156	-2.44244	ENKD1	84080
3986936	0.00163156	-1.87061	NXT2	55916
3841169	0.00163305	-1.65399	CACNG8	59283
3893898	0.00163305	-2.27814	C20orf204	284739
3960647	0.00163305	1.54323	DDX17	10521
3019538	0.00164227	-1.84928	IFRD1	3475
3408978	0.0016517	2.13182	FGFR1OP2	26127
3729850	0.0016517	2.26798	TBX2	6909
3674529	0.0016553	2.11545	TUBB3	10381
3954339	0.00165829	-1.53059	TOP3B	8940
3791795	0.00166168	3.39243	SERPINB5	5268
3179764	0.00166544	-2.17131	WNK2	65268
3323434	0.00167504	2.61468	HTATIP2	10553
2570948	0.00168077	1.95224	MIR4435-2HG	541471
2676021	0.00168077	2.16977	TWF2	11344
2974332	0.00168077	3.82104	CTGF	1490
3357843	0.00168077	3.64473	IFITM3	10410
3626590	0.00168077	2.25447	ADAM10	102
3787884	0.00168077	2.48566	LIPG	9388
2534447	0.00168385	2.32891	LRRFIP1	9208
2786579	0.00168983	2.33455	NDUFC1	4717
3335994	0.00168983	2.05777	PACS1	55690
3417889	0.00168983	2.74401	LRP1	4035
2727647	0.001691	2.99649	KIT	3815
2541973	0.00169353	2.44324	SMC6	79677
3463581	0.00169651	2.26293	PPP1R12A	4659
2715914	0.0017129	-2.06503	HTT	3064
2438806	0.00171889	1.88805	ETV3	2117
3706032	0.00171889	1.89165	RPA1	6117
3871275	0.00171889	2.63177	PPP6R1	22870
3962243	0.00171889	2.18289	NAGA	4668
3133153	0.00173062	1.81617	KAT6A	7994
3704899	0.00173483	1.66248	CHMP1A	5119
2946223	0.00173691	2.33603	HIST1H2AB	8335
3980604	0.00175585	2.87883	KIF4A	24137
2360101	0.00175671	2.3817	UBAP2L	9898
3354814	0.00175671	2.72355	CHEK1	1111
3971614	0.00175671	-1.36254	DDX53	168400
2522612	0.0017572	2.56888	NDUFB3	4709
3402351	0.0017617	2.159	CD9	928
2426687	0.00176217	1.6893	HENMT1	113802
3834382	0.00176217	5.56175	CEACAM6	4680
3403557	0.00176402	1.49184	FOXJ2	55810
3137603	0.00176753	2.94005	ASPH	444
3452758	0.00177234	1.95887	HDAC7	51564
3560622	0.00177594	2.29403	SNX6	58533
3226267	0.00178175	1.73065	FAM102A	399665
3535007	0.00178175	1.81977	ARF6	382
3832462	0.00178175	-1.99315	RYR1	6261
3476100	0.00178534	1.80974	CDK2AP1	8099
2600711	0.00178989	2.72044	EPHA4	2043
2760380	0.00178989	2.67219	WDR1	9948
2948945	0.00179006	1.54604	HLA-C	3107
3144246	0.00179363	2.00249	PIP4P2	55529
3522665	0.00179363	2.90432	GPR183	1880
3838227	0.00179839	1.70998	SNRNP70	6625
2615930	0.00180349	-2.09925	CMTM8	152189
3833796	0.00180624	3.05294	MIA	8190
3945655	0.00180624	1.72885	APOBEC3F	200316
3452484	0.00181576	2.96142	AMIGO2	347902
3603576	0.001817	2.36695	MORF4L1	10933
3940853	0.001817	-2.22512	MYO18B	84700
3718838	0.00181954	2.30929	TAF15	8148
3888253	0.00181954	1.74779	DDX27	55661
3664867	0.00182671	3.22225	CMTM3	123920
3750777	0.00182671	2.8565	ALDOC	230
3838348	0.0018268	2.29168	TRPM4	54795
2794811	0.00183562	2.41533	VEGFC	7424
3535799	0.00183795	2.77957	PTGER2	5732
2805120	0.00185335	2.62347	CDH6	1004
3195230	0.00186123	1.95273	MAN1B1	11253
2445677	0.00186737	-1.2896	SEC16B	89866
3254574	0.00186737	2.08745	TSPAN14	81619
3666183	0.00186737	1.94724	SLC7A6	9057
3648269	0.00186882	2.27981	RMI2	116028
3377326	0.00189271	-3.53749	GPHA2	170589
2373804	0.0018938	2.45379	NEK7	140609
2610371	0.00189608	2.48363	IRAK2	3656
2532051	0.0018961	1.51633	PTMA	5757
3151627	0.0018961	2.75072	FBXO32	114907
2316759	0.00189871	2.0305	FAM213B	127281
3275731	0.0019088	2.62563	IL2RA	3559
3442814	0.00191636	2.53613	SLC2A14	144195
3943541	0.0019272	2.8086	TIMP3	7078
3617440	0.00192826	2.21283	LPCAT4	254531
3632527	0.00193349	1.99883	NPTN	27020
2905419	0.00194385	2.14824	PIM1	5292
2325896	0.0019461	-2.19659	RHD	6007
2790143	0.0019461	2.11852	ANXA2P1	303
3261907	0.0019461	1.85382	WBP1L	54838
3359301	0.0019461	-1.87457	TRPM5	29850
3644915	0.0019461	1.60853	ATP6V0C	527
3719998	0.0019461	2.07358	LASP1	3927
3753558	0.0019461	2.10348	SLFN12	55106
4052957	0.0019461	-1.83067	KIR3DL3	115653
3822094	0.00194667	2.36812	RAD23A	5886
3349891	0.00195283	2.96635	NNMT	4837
2511616	0.00195379	3.8141	GALNT5	11227
3760924	0.00195379	-1.53344	OSBPL7	114881
3930240	0.00195379	2.5304	RCAN1	1827
2434082	0.00195431	2.65322	HIST2H3A	333932
3388452	0.00196061	2.20177	TRPC6	7225
2340334	0.00196567	2.92452	AK4	205
2376883	0.00196567	2.24285	RASSF5	83593
2484501	0.00196567	2.04152	KIAA1841	84542
2902819	0.00196567	2.66315	C2	717
3838566	0.00196573	1.74748	FLT3LG	2323
3629111	0.00198543	3.06192	PCLAF	9768
3917897	0.00198673	2.77016	SOD1	6647
3626723	0.00199435	2.09111	SLTM	79811
3193643	0.00199442	-1.73215	FCN2	2220
3318651	0.00199442	-2.02841	CCKBR	887
2701074	0.00199599	2.41169	P2RY13	53829
3119667	0.00199615	1.9634	GSDMD	79792
3387777	0.00199664	2.44374	CCDC82	79780
3443355	0.00200045	2.54707	A2M	2
3109194	0.00200209	2.01435	POLR2K	5440
2374391	0.00200616	2.21079	CAMSAP2	23271
2434787	0.00200616	1.74182	CDC42SE1	56882
3704446	0.00200616	2.58143	ML1298; PIEZO1	910410; 9780
2370343	0.00200994	1.43609	MR1	3140
2894040	0.00202161	1.76496	PIP5K1A	8394
2351920	0.00202219	2.35638	RAP1A	5906
3988515	0.00202269	2.91725	DOCK11	139818
3051912	0.00202355	-1.71903	PHKG1	5260
3399624	0.00202355	1.70846	THYN1	29087
3553359	0.00202355	1.60316	TRAF3	7187
3629396	0.0020253	2.20156	MTFMT	123263
3262523	0.00203406	2.57743	GSTO1	9446
3943425	0.00203425	1.89823	FBXO7	25793
2925536	0.00203886	1.93364	L3MBTL3	84456
3409659	0.00203886	2.56519	FAR2	55711
3967739	0.00203886	2.43367	STS	412
2897622	0.0020423	1.81557	E2F3	1871
2372001	0.00204305	3.01563	HMCN1	83872
3350804	0.00204305	-2.12682	SIDT2	51092
3765605	0.00204415	2.40652	BRIP1	83990
3903680	0.00205462	2.20365	GSS	2937
2927511	0.00206043	2.21887	TNFAIP3	7128
2365929	0.00206668	2.16735	RCSD1	92241
2610290	0.00206769	2.38285	FANCD2	2177
3800632	0.00206769	2.67396	ROCK1	6093
2549110	0.00206957	1.95098	SOS1	6654
3517881	0.00206957	2.24147	KLF12	11278
2328347	0.00207415	2.43052	TINAGL1	64129
3456094	0.00208022	1.8547	RARG	5916
2409018	0.00208323	2.60482	P3H1	64175
2447420	0.00208584	2.80509	NCF2	4688
2484378	0.00208584	1.8216	REL	5966
3336529	0.00208861	2.24757	C11orf80	79703
2623409	0.00210195	1.63012	PARP3	10039
2759712	0.00210195	-1.57504	ABLIM2	84448
3257255	0.00210195	2.9243	IFIT1	3434
3882737	0.00210195	1.57254	RALY	22913
3089075	0.0021075	-2.32128	NPM2	10361
3728985	0.00210904	2.47194	PRR11	55771
3765092	0.00210904	-1.96374	HEATR6	63897
3922705	0.00211485	2.41145	SLC37A1	54020
2902443	0.00212185	2.91591	LST1	7940
2835877	0.00213001	1.94898	SLC36A1	206358
2622635	0.00213128	-3.39496	SLC38A3	10991
2434321	0.00213206	1.72895	ANP32E	81611
2863639	0.00213584	2.38501	TBCA	6902
3359623	0.00213584	1.7429	OSBPL5	114879
3605012	0.00213584	-1.81787	GOLGA2P10	80154
3874763	0.00213584	1.8277	PRNP	5621
2353690	0.00213613	2.45521	CD2	914
3724571	0.00213613	2.71421	ITGB3	3690
3735456	0.00213613	1.78291	UBALD2	283991
4011466	0.00213705	2.37214	PJA1	64219
3660233	0.0021381	2.23212	CYLD	1540
3656768	0.00213837	2.06757	STX4	6810
3345445	0.00214243	2.73965	ENDOD1	23052
2893752	0.00215717	2.39219	RIOK1	83732
3864435	0.00216512	2.04882	ETHE1	23474
2358923	0.00216708	2.04413	PSMB4	5692
2609782	0.00216708	1.67242	MTMR14	64419
3249033	0.00216708	2.2542	REEP3	221035
4026857	0.00216708	1.88586	ARHGAP4	393
2717202	0.00217243	2.52269	TBC1D14	57533
3887039	0.00217243	2.12636	DNTTIP1	116092
3565581	0.00217584	2.32422	WDHD1	11169
3136240	0.00217821	3.11366	SDR16C5	195814
2333158	0.00218631	3.18931	CDC20	991
3009237	0.00218631	1.75455	POR	5447
3719968	0.00218631	1.8295	PSMB3	5691
3062102	0.0021917	-3.80284	PDK4	5166
3576685	0.0021917	-3.02628	CATSPERB	79820
4041426	0.0021917	2.26409	ALYREF	10189
2616185	0.00219279	2.13227	CRTAP	10491
3746852	0.00219279	2.96163	TRIM16	10626
2732405	0.00219521	2.21484	CCNG2	901
3550313	0.00219521	2.82689	BDKRB1	623
3619118	0.00219521	1.94263	GPR176	11245
3781914	0.00219521	2.41235	LAMA3	3909
3374754	0.00220038	2.23795	PATL1	219988
2858024	0.00221053	2.5981	PLK2	10769
3349767	0.00223065	-3.47219	ZBTB16	7704
3744199	0.00223431	-2.27758	PER1	5187
2840523	0.0022397	-2.08989	RANBP17	64901
3850829	0.0022397	-2.1149	RAB3D	9545
3693095	0.00224617	1.69171	FAM192A	80011
2750550	0.00225603	1.88112	KLHL2	11275
3303997	0.00225603	1.69338	FGF8	2253
3571831	0.00225603	2.09361	ABCD4	5826
3886768	0.00225603	3.31821	PI3	5266
3970419	0.00225603	2.13553	NHS	4810
3995437	0.00225848	2.28672	ZNF185	7739
3741782	0.00225909	-1.64668	P2RX1	5023
2578042	0.00226117	3.13212	CXCR4	7852
2344902	0.00226965	2.94353	CYR61	3491
2468705	0.00228749	2.84746	ID2	3398
2491564	0.00229298	-1.48482	ELMOD3	84173
3621309	0.00229298	1.8958	PPIP5K1	9677
3761319	0.00229618	1.64753	HOXB3	3213
3461885	0.00231019	3.58681	PTPRR	5801
3756982	0.00231196	-2.78425	KRT38	8687
3643958	0.00231199	3.00514	TMEM204	79652
3779374	0.00231199	-2.8229	IMPA2	3613
3889780	0.00231356	2.11137	PFDN4	5203
3646143	0.0023163	1.69114	GLIS2	84662
3116713	0.00232836	-2.1666	TG	7038
3850337	0.00233533	1.79236	CDC37	11140
3027249	0.0023359	2.76025	TBXAS1	6916
3750824	0.00234776	2.81904	SPAG5	10615
3754557	0.00234776	1.82441	ACACA	31
3723404	0.00235362	2.42094	FMNL1	752
3399116	0.00235923	2.10811	OPCML	4978
2638967	0.00236867	2.17852	DTX3L	151636
3077343	0.00238255	1.83763	EPHA1	2041
3951496	0.00238331	-1.79338	CCT8L2	150160
3512954	0.00238517	2.56431	RUBCNL	80183
3870624	0.00238594	2.22888	LILRB3	11025
3959254	0.00238594	2.512	RBFOX2	23543
3456057	0.0023881	2.11448	ITGB7	3695
2694399	0.00239683	1.9526	RPN1	6184
3178986	0.00239779	1.76502	SYK	6850
3729223	0.00239795	2.23733	CLTC	1213
3655096	0.0023988	-2.21516	ATP2A1	487
2899225	0.00240766	2.35858	HIST1H2AE	3012
3589511	0.00240766	2.77941	THBS1	7057
3884147	0.00241003	1.8349	RPN2	6185
3620162	0.00241275	-2.16564	SPTBN5	51332
3824605	0.00242349	2.67746	B3GNT3	10331
3403118	0.00242792	1.82413	PTPN6	5777
2775467	0.00243391	1.73322	HNRNPD	3184
2782591	0.00243391	2.49083	CAMK2D	817
2686025	0.0024361	3.26096	DCBLD2	131566
2511976	0.00243792	1.87331	PKP4	8502
3901666	0.00243792	2.14109	APMAP	57136
2588836	0.00244144	2.14763	NFE2L2	4780
2836623	0.00244144	2.08304	GALNT10	55568
3409117	0.00244144	2.7518	STK38L	23012
3979127	0.00244144	-2.69025	FAAH2	158584
2382439	0.00244622	2.39774	CNIH4	29097
3137586	0.00244622	2.229	ASPH	444
2706946	0.00244711	2.84814	GNB4	59345
2373502	0.00246693	1.96289	CFHR2	3080
3376531	0.00246693	2.6263	PLA2G16	11145
3679966	0.00246929	2.07118	EMP2	2013
2717087	0.00248187	3.62703	S100P	6286
3839417	0.00248426	1.87291	EMC10	284361
3892677	0.00248816	1.82118	RPS21	6227
3157158	0.002498	-1.58452	SLURP2	432355
3175512	0.002498	2.36678	GCNT1	2650
3380993	0.002498	1.82798	LAMTOR1	55004
3923568	0.002498	1.53266	GATD3A	8209
2496825	0.00250328	2.00832	MAP4K4	9448
3883930	0.00250489	2.93451	MYL9	10398
3416671	0.00250778	1.97264	PDE1B	5153
3178180	0.0025079	2.46777	CTSL	1514
2499530	0.0025158	2.20249	SOWAHC	65124
3042871	0.00252161	-1.69654	HOXA6	3203
2423836	0.00252218	2.04287	ARHGAP29	9411
2779663	0.00252218	1.90473	PPP3CA	5530
3267104	0.00252218	2.52573	GRK5	2869
3536681	0.00252287	1.69731	MAPK1IP1L	93487
3294883	0.00253008	2.13163	CAMK2G	818
3821052	0.00253557	2.08639	LDLR	3949
3343458	0.00254214	2.40817	PRSS23	11098
3959354	0.00254214	2.14103	APOL3	80833
3331518	0.00254541	1.90076	TMX2	51075
3639429	0.00254541	-2.12958	FAM174B	400451
3766689	0.00254541	-2.05522	ERN1	2081
2434998	0.00254918	1.86335	RFX5	5993
2901369	0.00255209	2.18884	PPP1R11	6992
2787539	0.00255529	2.2664	INPP4B	8821
2777886	0.00256228	1.70104	TMSB4XP8	7117
3164186	0.00256229	2.15798	RRAGA	10670
3330053	0.0025652	1.90985	PTPRJ	5795
3695704	0.0025652	1.83974	ATP6V0D1	9114
2611808	0.00256684	2.27562	TMEM43	79188
2733005	0.00256684	2.52963	BMP2K	55589
2827132	0.00256684	2.05082	GRAMD2B	65983
3062012	0.00256831	2.45736	PON2	5445
2827560	0.00257318	2.90759	SLC12A2	6558
3059515	0.00257318	2.80534	SEMA3A	10371
3576712	0.00257318	-2.31591	TC2N	123036
3226142	0.00257733	2.12675	AK1	203
3268678	0.00258446	2.27983	BUB3	9184
3329128	0.00258813	-1.88546	LARGE2	120071
2390598	0.00258915	-1.48163	FAM138F	641702
3417607	0.00259292	1.84522	RBMS2	5939
3256686	0.00259644	1.70849	CFL1P1	142913
3591523	0.00259644	3.53467	CKMT1A	548596
3620288	0.00259644	1.68736	EHD4	30844
2958507	0.00259712	2.51566	DST	667
3853200	0.00259712	1.60154	BRD4	23476
3928710	0.00259712	2.24967	TIAM1	7074
4017977	0.00259712	1.63675	AMMECR1	9949
2434894	0.00259843	1.48191	VPS72	6944
2439092	0.00259843	1.52976	FCRL2	79368
3158554	0.00260272	1.88818	CPSF1	29894
3723107	0.00260272	-1.50868	DBF4B	80174
3260999	0.00260727	2.00038	SFXN3	81855
3457163	0.00261778	1.59253	CD63	967
3589976	0.00261791	1.92525	CHST14	113189
3662309	0.00262606	1.99793	NUP93	9688
2925764	0.00263266	-2.22409	AKAP7	9465
3774304	0.00263266	1.97103	ARHGDIA	396
3951789	0.00264079	2.49522	ADA2	51816
2350522	0.00264079	-3.58291	KIAA1324	57535
3502897	0.00264098	2.0281	GAS6	2621
3337350	0.00264847	2.38941	ALDH3B1	221
2356780	0.00264894	1.89496	CHD1L	9557
3070935	0.00265075	2.00402	POT1	25913
2556303	0.00265689	1.75243	PELI1	57162
3468246	0.00265689	2.40479	WASHC3	51019
3984458	0.00265689	-1.78912	TNMD	64102
3261940	0.00267242	-2.33889	AS3MT	57412
3830956	0.0026797	-1.78299	KIRREL2	84063
2438429	0.00269071	1.80882	NES	10763
3761429	0.00269071	1.899	HOXB7	3217
2596516	0.00270237	1.87519	KLF7	8609
2954024	0.00270237	1.34471	TRERF1	55809
2588133	0.0027128	1.98546	ATP5MC3	518
2398714	0.00271313	2.45247	MFAP2	4237
3751344	0.00271313	1.99467	MYO18A	399687
2890662	0.00271314	2.97433	GFPT2	9945
2645782	0.00272719	2.32154	ATP1B3	483
3870504	0.00272719	1.71735	TFPT	29844
2950332	0.00275454	3.35674	HLA-DPA1	3113
3748437	0.0027599	-1.5973	FAM106CP	100129396
3770564	0.00276247	2.11524	ATP5PD	10476
2326458	0.00277687	1.98226	SH3BGRL3	83442
2833425	0.00277982	2.2446	ARHGAP26	23092
3838077	0.00278737	1.7822	BAX	581
3400253	0.00279896	1.84787	B4GALNT3	283358
2982101	0.00280212	2.13922	TAGAP	117289
3754074	0.00280212	2.51656	CCL3	6348
2791207	0.00282102	1.73837	PDGFC	56034
3708475	0.00283626	2.03302	ACAP1	9744
2902111	0.00284231	2.51337	MUC21	394263
2579446	0.00285944	2.07624	GTDC1	79712
2593847	0.00285944	1.63428	BOLL	66037
2693513	0.00285944	-1.65244	KLF15	28999
2605780	0.002866	1.77631	PER2	8864
3180287	0.002866	1.84202	MFSD14B	84641
3988582	0.002866	2.48846	IL13RA1	3597
2947879	0.00287405	3.00077	UBD	10537
3577107	0.00287405	2.6392	LGMN	5641
3708781	0.00287405	1.26107	TNFSF13	8741
3867540	0.00287405	1.90246	GYS1	2997
3150062	0.00287474	1.6068	EXT1	2131
2773373	0.00288009	3.99205	CXCL5	6374
3902490	0.00288009	1.99303	BCL2L1	598
2601352	0.00291034	1.88106	WDFY1	57590
2714974	0.00291819	2.28061	TACC3	10460
4045666	0.00291819	3.48366	S100A14	57402
3339851	0.00292479	1.68721	ARHGEF17	9828
2358048	0.00293102	1.82442	PLEKHO1	51177
2592283	0.00293102	2.02043	STAT1	6772
2440367	0.00293495	2.9794	CD48	962
3203489	0.00293495	1.87184	BAG1	573
3337099	0.00294375	1.77637	RPS6KB2	6199
2469980	0.00294815	1.73501	LPIN1	23175
3490325	0.00295489	-2.44337	WDFY2	115825
3668877	0.00295922	1.76739	ZNRF1	84937
2717887	0.00296121	2.482	CPZ	8532
4017595	0.00296175	-2.23405	COL4A6	1288
2501734	0.00296606	2.09411	ACTR3	10096
3863730	0.00296606	3.78761	CEACAM8	1088
3577209	0.00298447	2.51927	ITPK1	3705
3577547	0.00298536	2.46792	IFI27L2	83982
2354696	0.00299371	-2.21894	PHGDH	26227
3388873	0.00299371	3.81408	MMP12	4321
4053362	0.00299371	-1.71755	TMEM52	339456
3896641	0.00300387	3.47822	FERMT1	55612
2876506	0.00300616	1.89927	H2AFY	9555
2387267	0.00301047	-2.23333	RYR2	6262
3043668	0.00302072	2.65929	CPVL	54504
3691113	0.00302072	1.81956	BRD7	29117
3223748	0.00302521	1.56315	TRAF1	7185
3477918	0.00302923	1.84594	SLC15A4	121260
3845373	0.00303497	1.78628	TCF3	6929
3190586	0.00305197	1.74861	SPTAN1	6709
2495481	0.00305256	1.8968	INPP4A	3631
2674616	0.00305829	-2.12411	MST1	4485
3261267	0.0030598	2.15244	DPCD	25911
2779098	0.00306253	2.14962	ADH5	128
2382172	0.00307429	2.18723	CAPN2	824
3756719	0.00308258	-1.47576	KRTAP2-4	85294
3977782	0.00308881	-1.33047	MAGED4B; MAGED4	81557; 728239
3770337	0.00309013	-1.47531	CD300LD	100131439
3095003	0.00310072	1.39656	ADAM9	8754
3168519	0.00310072	2.70824	MELK	9833
3649948	0.00310297	1.77732	ABCC1	4363
3678098	0.00310297	1.69369	CORO7	79585
4017820	0.00310297	2.42819	ACSL4	2182
2735506	0.00311779	1.96217	HERC3	8916
3978113	0.00312171	2.02413	FAM156A	29057
2957272	0.00312856	2.08289	TRAM2	9697
3864554	0.00312856	2.12871	PLAUR	5329
3870754	0.00312856	-1.33984	LILRB2	10288
2522262	0.00312895	-3.76715	AOX1	316
3775853	0.00312895	2.80864	TYMS	7298
3448116	0.00313336	2.16215	BHLHE41	79365
3376494	0.00313898	-1.73154	HRASLS5	117245
3807302	0.00314431	1.82031	SMAD7	4092
3753768	0.00315158	-1.39269	MMP28	79148
3901067	0.00315253	2.54143	CD93	22918
3965457	0.00315604	-2.10969	IL17REL	400935
3190204	0.00316141	3.79834	LCN2	3934
3387272	0.00316913	2.13894	SESN3	143686
3539540	0.00316913	2.35126	RHOJ	57381
3235749	0.00317916	1.71948	OPTN	10133
2855074	0.00318391	2.29698	OXCT1	5019
2534430	0.00319013	2.01229	LRRFIP1	9208
3192946	0.00320645	-2.01265	STKLD1	169436
3542197	0.00323059	2.19316	SUSD6	9766
3908937	0.00323672	3.35606	PTGIS	5740
3143373	0.00324653	1.99088	RMDN1	51115
2365979	0.0032476	2.20956	MPZL1	9019
3334295	0.00324998	1.54226	Without information	Without information
2688010	0.00325047	2.45567	CIP2A	57650
3261749	0.00325047	1.81689	MFSD13A	79847
3911798	0.00325047	2.62441	ATP5F1E	514
3526536	0.00325314	-1.7567	ADPRHL1	113622
3996766	0.00325314	2.25576	BRCC3	79184
2990479	0.00326012	2.15822	ARL4A	10124
3702691	0.00326686	1.55039	ZDHHC7	55625
2405329	0.0032715	2.02831	RNF19B	127544
3982481	0.00327504	3.17265	PGK1	5230
3333262	0.00327731	2.69947	FADS2	9415
2577906	0.00329508	2.36912	MCM6	4175
3304796	0.00329608	-1.31506	CALHM1	255022
3817569	0.00329608	1.58545	HDGFL2	84717
3966226	0.00329608	1.67934	RABL2A	11159
2644171	0.0032962	1.66186	NCK1	4690
3865621	0.00330134	-1.28698	SIX5	147912
2727988	0.00331677	1.90171	CEP135	9662
3329716	0.00331681	1.84691	NR1H3	10062
2373412	0.00332292	1.92467	CFHR3	10878
2868938	0.00332742	2.46246	ST8SIA4	7903
3838860	0.00333619	2.11166	CPT1C	126129
3318401	0.00334094	1.47003	TRIM6	117854
3667059	0.00334326	-1.50475	CLEC18C	283971
2378165	0.00334477	2.25733	TRAF3IP3	80342
3393690	0.00334477	3.06204	JAML	120425
3748930	0.00334477	1.68809	SLC47A2	146802
2409875	0.00335877	1.56357	PTCH2	8643
2922996	0.00336638	1.99269	DCBLD1	285761
3838103	0.00336663	1.92184	FTL	2512
3634481	0.00337049	2.4293	TBC1D2B	23102
2755161	0.00337067	-2.94123	F11	2160
3758998	0.00337319	-1.53988	UBTF	7343
3841645	0.00337319	2.4217	LILRB4	11006
3957497	0.00337319	1.99411	DUSP18	150290
2939215	0.00338149	1.93191	TUBB2A	7280
3168196	0.0033942	-1.80057	NPR2	4882
3294502	0.00339725	1.79066	PPP3CB	5532
3146566	0.00340671	1.74429	RNF19A	25897
2656870	0.00342068	2.27024	ST6GAL1	6480
2327299	0.00342167	2.07798	THEMIS2	9473
2437738	0.00342167	1.79391	RIT1	6016
3815202	0.00342957	1.6821	PTBP1	5725
3420459	0.00344409	2.69085	IRAK3	11213
2651172	0.00344683	-2.38734	SERPINI1	5274
3182259	0.00344887	1.80393	TMEFF1	8577
2805611	0.00346038	2.18772	SUB1	10923
3933562	0.00346174	4.69444	TFF1	7031
2635664	0.00348436	1.96764	NECTIN3	25945
2747458	0.00348627	-1.79715	PRSS48	345062
3267744	0.00349125	1.63559	WDR11	55717
3817068	0.00349125	2.17671	HMG20B	10362
2988896	0.00349581	1.856	AIMP2	7965
3335722	0.00349581	-1.44822	CCDC85B	11007
3435510	0.00349581	2.09797	DENR	8562
3758217	0.00349822	-1.60745	LINC00671	388387
3455463	0.00350807	3.88687	KRT6A	3853
3874255	0.00350807	1.95111	ITPA	3704
3325518	0.00350862	2.07532	RCN1	5954
3067483	0.00353475	-2.6704	NRCAM	4897
2705759	0.00355175	2.09501	NCEH1	57552
2655191	0.00356034	2.27338	YEATS2	55689
2675642	0.00356034	1.73532	DCAF1	9730
3334017	0.00356034	-1.66082	SPINDOC	144097
2536902	0.00356101	-1.72507	NEU4	129807
2996251	0.00356101	2.01197	FKBP9	11328
3037257	0.00356713	1.84773	CYTH3	9265
2781449	0.00356886	1.96019	COL25A1	84570
3752770	0.00356886	2.27765	MYO1D	4642
3160684	0.00356965	2.74535	SLC1A1	6505
3375882	0.0035799	2.05959	MTA2	9219
3230950	0.00358744	-1.41678	TPRN	286262
2950423	0.00359637	1.91056	COL11A2	1302
3210846	0.00361159	1.68214	GNAQ	2776
3374941	0.00361159	3.08131	MS4A6A	64231
3554323	0.00361159	2.44297	INF2	64423
3610187	0.00361159	2.32967	NR2F2	7026
3571373	0.00362531	1.74513	NUMB	8650
2485812	0.00363421	1.66709	ACTR2	10097
2980367	0.00364352	2.13245	RPL27AP6	389435
3182207	0.00364352	1.46975	MSANTD3	91283
3559514	0.00364352	1.75135	STRN3	29966
3589180	0.00364352	2.12377	SPRED1	161742
2477178	0.00364574	2.04885	CRIM1	51232
2583647	0.00364574	2.6574	RBMS1	5937
2717705	0.00364574	2.25471	HTRA3	94031
3378031	0.00364574	1.49405	EIF1AD	84285
3983968	0.00364574	2.04582	DIAPH2	1730
3301845	0.00365092	-1.35064	TLL2	7093
3838920	0.00365574	1.93654	AP2A1	160
2949815	0.0036735	1.84668	AGPAT1	10554
3178563	0.0036735	1.93253	S1PR3	1903
2951060	0.00367576	1.63756	SMIM29	221491
3726163	0.00370891	2.98879	ITGA3	3675
2328504	0.0037091	1.78397	KHDRBS1	10657
3991131	0.00370979	2.61491	STK26	51765
3322804	0.00371248	2.3353	LDHA	3939
3733248	0.00371739	-2.69418	KCNJ16	3773
3867384	0.00371739	-1.53016	IZUMO1	284359
2327022	0.00372539	-1.43974	SYTL1	84958
2693342	0.00372539	-2.38647	ALG1L	200810
3544613	0.00374853	1.56443	BATF	10538
3850696	0.00374853	2.01579	KANK2	25959
2460190	0.00376354	-1.91374	PGBD5	79605
3010010	0.00376686	2.03145	PTPN12	5782
3864620	0.00376686	1.80081	SMG9	56006
3880188	0.00376686	1.81223	NXT1	29107
2991503	0.00376706	1.98128	HDAC9	9734
3456604	0.00376706	-2.02976	SMUG1	23583
3873013	0.00376706	1.96521	UBE2M	9040
3425148	0.00376706	2.14614	TMTC3	160418
3018329	0.00377201	2.29239	PIK3CG	5294
3385067	0.00377201	1.92808	SYTL2	54843
3338525	0.00378279	2.07556	PPFIA1	8500
3446916	0.00378279	-2.14222	KCNJ8	3764
2326657	0.00378724	-1.13495	ARID1A	8289
2830878	0.00378724	2.73902	EGR1	1958
2655631	0.003805	-2.2282	EEF1AKMT4-ECE2	110599583
3251014	0.00380722	1.7744	UNC5B	219699
3186984	0.00381046	2.1545	TLR4	7099
3820658	0.00382402	2.10615	SLC44A2	57153
2882206	0.00383314	1.74074	ATOX1	475
3336842	0.00384653	1.84167	GRK2	156
2712044	0.00384686	1.71239	ACAP2	23527
3536341	0.00384968	2.67963	CDKN3	1033
2621503	0.00385351	1.91588	DHX30	22907
3742819	0.00385351	2.09844	NLRP1	22861
2735400	0.00387805	2.20841	HERC6	55008
3644232	0.00387982	1.61572	NDUFB10	4716
3095248	0.00389467	3.31245	IDO1	3620
4004070	0.00389732	-2.33527	DMD	1756
2536335	0.00389819	-1.60026	Without information	Without information
3592404	0.00390014	3.81766	C15orf48	84419
3655642	0.00391104	2.03177	KIF22	3835
3852530	0.00391104	1.94693	PRKACA	5566
4005636	0.00393739	1.80446	CXorf38	159013
3265895	0.00394913	-6.64675	PNLIP	5406
3266986	0.00395794	1.86279	FAM45A	404636
3201011	0.00396361	1.7959	MLLT3	4300
2326552	0.00396877	2.51669	HMGN2	3151
2748885	0.00396877	2.08162	GUCY1A1	2982
3840868	0.00396877	1.5975	TPM3P9	147804
2847333	0.003973	1.57407	NSUN2	54888
3573197	0.00397733	1.88757	SPTLC2	9517
2698774	0.00397832	1.7068	XRN1	54464
3118667	0.00397962	2.33025	DENND3	22898
3569264	0.00398185	3.31357	PLEK2	26499
2324893	0.00399922	2.41423	C1QB	713
3581738	0.00402984	3.14249	IGHM	3507
2508545	0.00403078	2.37538	KYNU	8942
2571877	0.0040442	1.78331	RPL23AP7	118433
2593164	0.0040442	2.24216	STK17B	9262
3843184	0.0040442	-2.44816	ZNF304	57343
2796390	0.00406447	1.5949	IRF2	3660
3632170	0.00406447	2.46957	HEXA	3073
2545497	0.00408258	-1.71534	CGREF1	10669
2899411	0.00408258	1.65862	BTN2A3P	54718
3238849	0.00409655	-1.81281	PTF1A	256297
3259030	0.00409699	2.47244	CYP2C19	1557
3379096	0.00410284	2.77938	ALDH3B2	222
3918793	0.00410284	2.08256	ITSN1	6453
3489012	0.00410771	1.94095	ITM2B	9445
3589721	0.00411089	2.67057	BUB1B	701
2618636	0.00411518	-2.532	ENTPD3	956
3263799	0.00411518	2.0596	SMC3	9126
3737396	0.00412716	2.0537	RNF213	57674
3617378	0.00413585	1.95739	SLC12A6	9990
3175135	0.00414057	2.35646	OSTF1	26578
2334663	0.00414383	1.48303	RAD54L	8438
3633489	0.00415691	2.12885	PTPN9	5780
3831178	0.00416792	1.65901	CAPNS1	826
2764685	0.00417271	-1.58252	Without information	Without information
3758292	0.00417271	2.20869	VAT1	10493
3513416	0.0041747	1.85	MED4	29079
3847521	0.00417705	2.19248	NDUFA11	126328
3864022	0.00417983	1.81323	PSG4	5672
3624369	0.00418127	1.90459	LEO1	123169
4007218	0.00419571	2.30983	UXT	8409
2574650	0.00420126	-1.52832	BIN1	274
3240461	0.00420126	2.22958	BAMBI	25805
3645564	0.00422029	1.96793	TNFRSF12A	51330
3283025	0.00422725	2.0278	SVIL	6840
3183628	0.00422761	1.88745	ZNF462	58499
2473309	0.00423198	1.83777	CENPO	79172
2328891	0.00424096	2.52672	HDAC1	3065
3851576	0.00424424	1.69685	MAN2B1	4125
2459507	0.00425584	1.46068	TRIM11	81559
3015285	0.00425584	1.62416	CNPY4	245812
2993605	0.00425712	2.5645	NFE2L3	9603
3197534	0.00425891	1.9861	PLGRKT	55848
2783736	0.00426444	2.8025	MAD2L1	4085
3866305	0.00426591	1.52431	AP2S1	1175
3454832	0.00427097	2.5177	SMAGP	57228
2837836	0.0042764	2.29726	UBLCP1	134510
3718909	0.00428002	3.06823	CCL18	6362
2395893	0.00428414	1.9469	CLSTN1	22883
2628788	0.00428577	1.82171	MITF	4286
2975281	0.00430555	-1.30053	ALDH8A1	64577
2488995	0.00431468	2.11367	STAMBP	10617
3000961	0.00431541	2.49916	UPP1	7378
3023087	0.00431541	2.23948	CALU	813
3359532	0.00431868	1.67262	CARS	833
3402953	0.00431868	2.07213	TPI1	7167
3591468	0.00432004	2.11602	MAP1A	4130
2549569	0.00432808	2.47432	SLC8A1	6546
3528915	0.00433291	1.76144	LRP10	26020
2908153	0.004336	1.56416	MAD2L1BP	9587
3721684	0.00434151	1.46443	STAT5A	6776
2702740	0.00435136	2.40031	LXN	56925
3832988	0.00435378	2.44338	ZFP36	7538
2948632	0.00436412	2.05137	IER3	8870
3622191	0.00436412	3.42991	DUOX2	50506
3957167	0.00436412	2.0212	LIF	3976
3333237	0.00437191	1.98255	FEN1	2237
3825637	0.00437766	-1.77648	NCAN	1463
3549771	0.0043843	-3.50923	SERPINA3	12
2434191	0.00438599	2.33656	MTMR11	10903
3816823	0.00438599	2.07703	GNA15	2769
3401209	0.00439279	1.85547	Without information	Without information
3908972	0.00440609	1.77624	B4GALT5	9334
3735830	0.0044258	1.92471	SEC14L1	6397
3601720	0.00443017	-1.98396	ARID3B	10620
2522464	0.00443353	1.97106	BZW1P2	151579
3666698	0.0044404	1.99149	NIP7	51388
2469269	0.0044464	3.69437	RRM2	6241
3233132	0.0044464	2.0109	AKR1C4	1109
3508087	0.0044464	1.5843	HMGB1	3146
3874142	0.0044464	1.91905	PTPRA	5786
2334196	0.00445824	1.87615	PLK3	1263
3223719	0.00445892	2.06036	PHF19	26147
3335113	0.00446511	1.28951	DPF2	5977
3838839	0.00446681	1.75152	PRMT1	3276
3543928	0.00447651	1.88595	ZNF410	57862
2779488	0.00451297	2.37784	H2AFZ	3015
3597443	0.0045143	1.69335	LACTB	114294
3579115	0.00451805	1.69621	BCL11B	64919
2953587	0.0045183	2.90797	TREM1	54210
2644441	0.00455306	4.89276	CLDN18	51208
3333631	0.00455306	1.58851	POLR2G	5436
2602931	0.00455902	1.88576	TRIP12	9320
3091342	0.00455902	1.86039	PTK2B	2185
3847818	0.00455902	1.64331	KHSRP	8570
2994393	0.00456043	2.26814	TAX1BP1	8887
3747986	0.00456138	1.78907	SREBF1	6720
4016573	0.00457847	2.10875	MORF4L2	9643
3282289	0.00461072	1.84261	ACBD5	91452
3320946	0.00461072	1.96957	TEAD1	7003
3766396	0.00461072	1.99701	FTSJ3	117246
3665184	0.0046164	1.84813	C16orf70	80262
2647085	0.00462773	-6.50986	CPB1	1360
3643957	0.00462773	1.98419	TMEM204	79652
3153532	0.00462912	2.25091	ASAP1	50807
2544485	0.00463738	1.80236	ADCY3	109
3847716	0.00463902	-1.26796	MLLT1	4298
2367990	0.00464056	1.64137	RABGAP1L	9910
2867851	0.00464056	2.35548	GLRX	2745
2974596	0.00464056	2.76427	VNN1	8876
3285133	0.00464396	1.31918	FZD8	8325
3820220	0.00464978	-1.59408	RDH8	50700
3223837	0.00466365	-2.63946	C5	727
3754073	0.00466365	1.84889	CCL3L1	6349
3911815	0.00466826	2.51101	PRELID3B	51012
2510475	0.00469043	2.34376	TNFAIP6	7130
2811501	0.00469043	-1.46813	C5orf64	285668
3341243	0.00469722	-1.74076	MYO7A	4647
3837450	0.00470067	1.94236	EHD2	30846
3461812	0.00470654	2.15338	PTPRB	5787
2577155	0.00470671	-1.79077	NCKAP5	344148
3429570	0.00470671	2.4716	CHST11	50515
2892745	0.00472319	2.49909	PRPF4B	8899
2957162	0.00472319	1.77349	MCM3	4172
3779592	0.00473623	1.95214	TUBB6	84617
3035718	0.0047508	1.60329	SNX8	29886
[truncated: 2,902 more rows]

## Sheet: GSE28735
ID	adj.P.Val	log2FC	Gene.symbol	Gene.ID
7908072	5.44879e-15	2.90165	LAMC2	3918
7924029	5.44879e-15	2.34423	LAMB3	3914
8037408	5.59769e-15	1.04873	KCNN4	3783
7901175	5.59769e-15	2.72668	TSPAN1	10103
8049487	6.03147e-15	1.46293	MLPH	79083
8093950	2.79966e-14	1.22608	S100P	6286
7981514	2.0256e-13	1.74555	AHNAK2	113146
7936144	2.7581e-13	1.89363	COL17A1	1308
7961215	2.7581e-13	1.21551	STYK1	55359
7944164	2.7581e-13	2.25736	TMPRSS4	56649
8045835	2.89217e-13	2.78947	GALNT5///GALNT5	11227///11227
8166266	2.89217e-13	0.652424	NHS	4810
8087547	4.83636e-13	1.1476	MST1R	4486
7996819	6.52932e-13	1.63629	CDH3	1001
7970441	9.5446e-13	1.07176	GJB2	2706
7915472	1.30353e-12	1.8381	SLC2A1	6513
7985310	1.30353e-12	1.12836	ABHD17C	58489
8169504	1.40891e-12	3.07577	SLC6A14	11254
8150889	1.40944e-12	1.51557	SDR16C5	195814
7909164	2.93223e-12	2.6841	CTSE	1510
7930980	3.10065e-12	1.14145	PLPP4	196051
7920128	3.5624e-12	0.652569	S100A11	6282
8020551	3.5624e-12	1.35479	LAMA3	3909
8063028	3.5624e-12	0.801048	DNTTIP1	116092
8026513	3.5624e-12	0.793488	TPM4	7171
7993588	3.74779e-12	1.28548	TMC7	79905
7979710	4.3736e-12	1.29658	PLEK2	26499
8021584	4.3736e-12	2.18307	SERPINB5	5268
8015349	4.3736e-12	2.05802	KRT19	3880
8040113	6.1162e-12	1.05553	ASAP2	8853
8050160	6.71926e-12	1.59776	MBOAT2	129642
8152703	8.29822e-12	1.47118	FBXO32	114907
8009951	9.29384e-12	1.30335	ITGB4	3691
8129082	1.02313e-11	1.56924	COL10A1	1300
8016457	1.08414e-11	1.08725	HOXB5	3215
8105267	1.59092e-11	2.26582	ITGA2	3673
7921773	1.6549e-11	0.89115	NECTIN4	81607
7952290	2.08904e-11	1.40774	TRIM29	23650
8028924	2.29955e-11	1.44737	MIA-RAB4B///MIA	100529262///8190
8061447	2.34353e-11	0.981647	PYGB	5834
7969493	2.4103e-11	1.63019	SCEL	8796
7938485	3.6257e-11	1.26841	MICAL2	9645
8010770	3.84467e-11	1.00008	SLC16A3	9123
7920258	3.84467e-11	0.916529	S100A6	6277
7985317	3.84467e-11	1.80338	CEMIP	57214
8170602	3.84467e-11	0.721573	ZNF185	7739
8027748	3.84467e-11	1.54524	FXYD3	5349
8064613	4.096e-11	0.78598	SLC4A11	83959
8012953	4.18157e-11	1.02001	TRIM16	10626
8171561	4.18157e-11	-0.446269	SCML2	10389
7899265	4.18157e-11	0.9898	SFN	2810
8029086	4.18157e-11	3.18129	CEACAM5	1048
7919669	4.20683e-11	1.11603	MTMR11	10903
7915184	4.20683e-11	1.12586	RHBDL2	54933
8065948	4.51475e-11	1.0895	FER1L4	80307
8078665	4.77899e-11	0.983288	VILL	50853
7989985	4.82449e-11	1.37239	ITGA11	22801
8131205	4.82449e-11	-0.749448	SDK1	221935
7918064	5.30203e-11	2.19467	COL11A1	1301
7962579	5.30203e-11	0.795132	AMIGO2	347902
8080714	5.38722e-11	0.982842	FLNB	2317
8002303	5.70203e-11	1.46646	NQO1	1728
8120043	8.30227e-11	1.21212	RUNX2	860
7950933	8.44542e-11	1.62649	NOX4	50507
8067125	8.44542e-11	1.53679	BCAS1	8537
7978544	8.44542e-11	1.62433	EGLN3	112399
8138381	8.85186e-11	2.13738	AGR2	10551
8015376	8.85186e-11	0.979794	KRT16	3868
8157038	9.09764e-11	0.769786	SLC44A1	23446
7971077	9.95389e-11	2.62984	POSTN	10631
8112045	1.09715e-10	1.01085	ESM1	11082
7987230	1.09715e-10	0.646248	LPCAT4	254531
8025058	1.12268e-10	0.588931	TRIP10	9322
8141263	1.14612e-10	0.752491	KPNA7	402569
8003180	1.30972e-10	0.714535	ZDHHC7	55625
7939546	1.41862e-10	0.67644	CD82	3732
8029098	1.42894e-10	2.62712	CEACAM6	4680
8137874	1.52313e-10	0.87816	CARD11	84433
7920291	1.56217e-10	1.16565	S100A16	140576
8050557	1.71076e-10	0.90973	SDC1	6382
8015412	1.75949e-10	0.938226	JUP	3728
7956271	1.87838e-10	0.861758	HSD17B6	8630
8083941	1.90498e-10	1.32937	ECT2	1894
8026861	2.07319e-10	0.841351	B3GNT3	10331
7946340	2.07319e-10	-0.852059	RIC3	79608
8005475	2.08648e-10	0.803984	TRIM16L///TRIM16	147166///10626
8015016	2.83685e-10	1.41275	TNS4	84951
8091757	2.83685e-10	0.941735	TRIM59	286827
8039977	2.85221e-10	-0.784545	SNTG2	54221
7905079	2.85221e-10	0.996262	HIST2H2AA4///HIST2H2AB///HIST2H2AC///HIST2H2AA3	723790///317772///8338///8337
8008237	2.91038e-10	1.51886	ITGA3	3675
8064904	2.96038e-10	1.50108	FERMT1	55612
8072735	2.98224e-10	1.50502	APOL1	8542
7990345	3.01259e-10	1.02184	SEMA7A	8482
7965541	3.15332e-10	1.23399	FGD6	55785
8113433	3.42023e-10	1.15535	EFNA5	1946
7964907	3.42023e-10	1.26309	PTPRR	5801
7954065	3.42023e-10	1.17512	GPRC5A	9052
8058765	3.42023e-10	2.2111	FN1	2335
8059350	3.42023e-10	0.864008	AP1S3	130340
8016463	3.42023e-10	0.885954	HOXB6	3216
8053417	3.54538e-10	1.40922	CAPG	822
7974461	3.58009e-10	0.888944	LGALS3	3958
8094520	3.92172e-10	1.0137	PCDH7	5099
7932243	4.16389e-10	-0.651015	FAM171A1	221061
7933194	4.22287e-10	-1.12875	CXCL12	6387
7952426	4.35661e-10	0.820357	VSIG2	23584
8086517	4.50676e-10	1.17102	CDCP1	64866
8021047	4.92872e-10	-0.721399	SETBP1	26040
8054281	5.01118e-10	-1.07008	LONRF2	164832
7979179	5.01118e-10	1.21926	ERO1A	30001
8135601	5.01118e-10	1.48038	MET	4233
8062927	5.92254e-10	0.84289	PI3	5266
8047300	6.34233e-10	-2.03615	AOX1	316
8058627	6.63141e-10	-0.820412	ERBB4	2066
7992071	6.73721e-10	0.953766	MSLN	10232
8034827	6.88169e-10	0.51124	GIPC1	10755
8029773	7.01979e-10	1.42584	IGFL2	147920
7969438	7.05266e-10	1.17731	LMO7	4008
7913667	7.92117e-10	0.768504	GALE	2582
8000346	8.67475e-10	0.898443	ERN2	10595
7961580	9.13364e-10	-1.35961	LMO3	55885
7920852	9.29056e-10	0.43583	KIAA0907	22889
8071758	9.8294e-10	1.50145	MMP11	4320
8145532	1.04466e-09	-1.3096	EPHX2	2053
8158424	1.05369e-09	0.670132	LRRC8A	56262
7990151	1.05709e-09	1.02185	PKM	5315
7977249	1.05709e-09	0.603285	INF2	64423
7910611	1.05709e-09	0.918554	KCNK1	3775
7942135	1.12971e-09	1.27391	ANO1	55107
7945245	1.14027e-09	1.0137	NTM	50863
7972713	1.14027e-09	1.02935	EFNB2	1948
8166314	1.14027e-09	0.791441	PPEF1	5475
7984779	1.21067e-09	0.548824	PML	5371
7997414	1.21067e-09	0.674365	GAN	8139
7922598	1.21799e-09	-1.15792	ANGPTL1	9068
8103240	1.21799e-09	0.668485	ANXA2P1	303
7902127	1.34876e-09	1.05488	SGIP1	84251
7976443	1.36426e-09	1.35126	IFI27	3429
8057056	1.44495e-09	-1.45619	TTN	7273
8037205	1.4856e-09	1.29269	CEACAM1	634
8130505	1.49418e-09	0.836734	EZR///ROS1	7430///6098
7950391	1.49463e-09	1.05387	PGM2L1	283209
8139488	1.51262e-09	0.975677	IGFBP3	3486
8117583	1.54212e-09	0.905637	HIST1H3H///HIST1H2AI	8357///8329
8111387	1.62115e-09	1.41633	ADAMTS12	81792
8018305	1.68996e-09	0.950667	HN1	51155
8016444	1.69843e-09	0.834697	HOXB3	3213
7925954	1.91026e-09	0.725254	NET1	10276
8083854	2.10154e-09	0.732088	PRKCI	5584
8056184	2.15317e-09	2.07679	ITGB6///ITGB6	3694///3694
7909332	2.25949e-09	0.918262	CD55	1604
8129231	2.43849e-09	-0.677735	FAM184A	79632
7904812	2.49607e-09	0.569836	PIAS3	10401
8144786	2.52385e-09	-1.56748	SLC7A2	6542
8106727	2.52385e-09	0.904923	ATP6AP1L	92270
8102950	2.52385e-09	1.12227	INPP4B	8821
8168500	2.52385e-09	0.981708	PGK1	5230
7993807	2.52876e-09	0.693992	TMEM159///TMEM159	57146///57146
7925500	2.62623e-09	0.73151	CHML	1122
8065569	2.69033e-09	0.788367	BCL2L1	598
8149927	2.69033e-09	-1.05022	CLU	1191
7933855	2.69033e-09	1.01856	RTKN2	219790
8166784	2.69033e-09	-1.13344	TSPAN7	7102
8116579	2.69033e-09	1.11599	FOXQ1	94234
8057377	2.75408e-09	-1.20152	CCDC141	285025
8178598	2.75408e-09	0.8044	CLIC1	1192
8162759	2.80782e-09	0.781209	TBC1D2	55357
8102232	2.83128e-09	1.31041	LEF1	51176
8154836	2.85374e-09	0.80162	ANXA2P2	304
7967117	2.87246e-09	0.569972	OASL	8638
7984932	2.87246e-09	-0.687338	SCAMP5	192683
7983527	2.95109e-09	-0.832364	SEMA6D	80031
8043657	2.95109e-09	0.516376	CNNM4	26504
8132318	2.95109e-09	1.66202	ANLN	54443
7935058	2.95109e-09	1.34881	MYOF	26509
8071086	3.07018e-09	-0.59108	CECR2	27443
7989335	3.13111e-09	0.775772	ANXA2	302
8125887	3.13111e-09	0.488201	TEAD3	7005
8098246	3.16326e-09	2.35794	ANXA10	11199
8042439	3.31355e-09	1.59043	ANTXR1	84168
7925342	3.36268e-09	-1.96213	ERO1B	56605
7919637	3.36268e-09	0.944443	HIST2H2BE	8349
7953291	3.36268e-09	0.804461	CD9	928
8116070	3.36268e-09	0.919399	PDLIM7	9260
8111677	3.40362e-09	-1.34526	LIFR	3977
8042942	3.52994e-09	1.35269	HK2	3099
8147777	3.66147e-09	1.00493	CTHRC1	115908
8066493	3.75156e-09	1.7899	SLPI	6590
8160138	3.79979e-09	-0.795469	NFIB	4781
8114767	3.83721e-09	0.502575	PCDH1	5097
8064418	4.08185e-09	0.654501	FKBP1A-SDCBP2///SDCBP2	100528031///27111
7955142	4.11932e-09	0.683662	CACNB3	784
8132406	4.15068e-09	0.635452	RALA	5898
8068496	4.23803e-09	0.797239	SIM2	6493
7958466	4.24298e-09	-0.922776	ACACB	32
8108378	4.27361e-09	0.598705	CTNNA1	1495
8065416	4.31481e-09	1.23218	CST2	1470
7928189	4.33405e-09	0.625438	UNC5B	219699
7900382	4.34269e-09	0.762945	CAP1	10487
7973336	4.40093e-09	1.32587	MMP14	4323
8090433	4.4436e-09	0.85672	MGLL	11343
7910111	4.48102e-09	-0.953784	EPHX1	2052
8117589	4.67706e-09	1.12538	HIST1H3H	8357
8148572	4.78314e-09	0.88497	LY6E	4061
8049349	4.79141e-09	1.50244	UGT1A3///UGT1A1///UGT1A4///UGT1A9///UGT1A5///UGT1A6///UGT1A7///UGT1A8///UGT1A10	54659///54658///54657///54600///54579///54578///54577///54576///54575
8160168	4.84888e-09	-0.990769	FREM1	158326
7906954	4.84888e-09	-0.794147	PBX1	5087
8020847	4.9605e-09	-0.997865	DTNA	1837
7915227	4.98201e-09	-0.510119	SNORA55	677834
7954527	5.06155e-09	1.26344	ARNTL2	56938
8084794	5.10384e-09	1.09837	IL1RAP	3556
8126820	5.2317e-09	1.60352	ADGRF1	266977
8141241	5.43001e-09	0.618275	SMURF1	57154
8092541	5.53169e-09	1.63643	LIPH	200879
8149774	5.57189e-09	1.23804	LOXL2	4017
7934898	5.73579e-09	1.5765	ANKRD22	118932
7966046	5.77506e-09	-0.460261	MTERF2	80298
7952249	5.81566e-09	-0.693861	USP2	9099
8025741	5.81566e-09	0.42827	DNM2	1785
7909708	5.81566e-09	1.30755	CENPF	1063
7905220	5.81566e-09	0.793985	ECM1	1893
8092162	6.07271e-09	0.654806	PP13439	100128046
7950810	6.21856e-09	1.0929	SYTL2	54843
8146863	6.47043e-09	1.95949	SULF1	23213
7908917	6.62992e-09	-1.17105	BTG2	7832
8104079	6.72191e-09	0.841761	FAT1	2195
8098654	6.79699e-09	-1.01018	KLKB1	3818
8070819	6.85623e-09	0.657218	PTTG1IP	754
8044080	7.58559e-09	1.07302	SLC9A2	6549
7922343	7.58559e-09	0.78374	TNFSF4	7292
7919627	7.60489e-09	0.707234	HIST2H4B///HIST2H4A	554313///8370
8117382	8.08766e-09	0.903241	HIST1H2BD	3017
8086505	8.08766e-09	0.601395	ZDHHC3	51304
7923453	8.08766e-09	0.531738	KDM5B	10765
7908639	8.2206e-09	0.606978	C1orf106	55765
8025382	8.25296e-09	-0.915949	CERS4	79603
8063923	8.48649e-09	0.733641	SLCO4A1	28231
7909931	8.52858e-09	0.547778	BROX	148362
8015387	8.53726e-09	1.54177	KRT17	3872
7909681	8.7871e-09	-1.1567	PROX1	5629
8078933	8.7871e-09	-0.792538	MYRIP	25924
8162744	9.03984e-09	0.920952	CORO2A	7464
8038695	9.03984e-09	0.934578	KLK7	5650
8153568	9.18137e-09	0.836163	PLEC	5339
8132439	9.23752e-09	0.739856	SUGCT	79783
7975324	9.23752e-09	-0.64184	GALNT16	57452
8038326	9.29948e-09	-0.629918	SLC6A16	28968
8065412	9.39298e-09	2.02484	CST1	1469
8100464	9.95699e-09	1.02952	NMU	10874
8082928	1.00416e-08	2.12654	CLDN18	51208
7988260	1.00736e-08	0.635516	FRMD5	84978
7939383	1.03202e-08	0.731027	PRR5L	79899
8162117	1.06932e-08	0.777056	GOLM1	51280
7898413	1.08198e-08	1.37423	PADI1	29943
8078227	1.10548e-08	-0.652642	KAT2B	8850
7928429	1.14936e-08	1.37437	PLAU	5328
7919606	1.15294e-08	0.795373	HIST2H2BF///HIST2H2BA///HIST2H2BE	440689///337875///8349
8018982	1.20416e-08	0.448492	CANT1	124583
7915504	1.20572e-08	0.588535	ELOVL1	64834
8146159	1.31993e-08	0.804114	AP3M2	10947
8112342	1.33462e-08	1.03846	ADAMTS6	11174
8067662	1.34912e-08	0.654953	PTK6	5753
8088180	1.34912e-08	0.854155	WNT5A	7474
7952046	1.35842e-08	0.906151	MPZL2	10205
8048717	1.40493e-08	0.901744	SGPP2	130367
8048864	1.40493e-08	1.36481	CCL20	6364
7920123	1.45351e-08	0.722366	S100A10	6281
8135576	1.45661e-08	0.648529	TES	26136
7942204	1.47471e-08	0.756463	CTTN	2017
8076757	1.51201e-08	0.707681	CELSR1	9620
7943749	1.53467e-08	0.579591	LAYN	143903
8101828	1.54625e-08	0.920582	TSPAN5	10098
8020384	1.54625e-08	0.848499	GREB1L	80000
7997735	1.57211e-08	0.665937	FOXL1	2300
8138613	1.6003e-08	1.18317	OSBPL3	26031
8127094	1.6003e-08	-0.70869	GSTA4	2941
7976350	1.6003e-08	-1.1597	UNC79	57578
7917954	1.63407e-08	0.940826	FRRS1	391059
7920297	1.65465e-08	1.2505	S100A14	57402
7958884	1.65662e-08	1.13027	OAS1	4938
8146687	1.686e-08	-1.06538	ADHFE1	137872
8078014	1.71559e-08	1.27129	SLC6A6	6533
7989277	1.72364e-08	0.935891	MYO1E	4643
8118734	1.73244e-08	0.877177	ITPR3	3710
8059361	1.77061e-08	0.51693	WDFY1///FAF2	57590///23197
8029710	1.77891e-08	0.501942	VASP	7408
8131927	1.77891e-08	-0.945109	MPP6	51678
8031414	1.7871e-08	0.531956	EPS8L1	54869
8051322	1.80539e-08	1.13333	XDH	7498
7934278	1.83159e-08	1.04657	P4HA1///P4HA1	5033///5033
8115918	1.91138e-08	0.516288	CLTB	1212
8004184	1.91138e-08	0.917966	XAF1	54739
8123864	1.97034e-08	0.747958	TFAP2A	7020
7934255	2.00309e-08	0.463842	MICU1	10367
7987145	2.00309e-08	0.710472	FMN1	342184
8139207	2.04108e-08	1.65885	INHBA///INHBA	3624///3624
8144213	2.04366e-08	-0.908788	VIPR2	7434
8100298	2.07989e-08	1.11305	OCIAD2	132299
7957608	2.08052e-08	0.839139	MIR492///KRT19P2	574449///160313
8137680	2.08945e-08	0.558292	ADAP1	11033
7989224	2.11075e-08	0.607997	ADAM10	102
7967202	2.13702e-08	0.631628	RHOF	54509
8113666	2.15988e-08	-1.02932	SEMA6A	57556
7976073	2.15988e-08	-1.18486	FLRT2	23768
7904361	2.17396e-08	-0.907721	FAM46C	54855
7909967	2.19035e-08	0.657323	CAPN2	824
7943605	2.27132e-08	-0.911895	ACAT1	38
8038407	2.29413e-08	0.723876	RRAS	6237
8067087	2.3125e-08	0.635818	SALL4	57167
8070701	2.32534e-08	0.5309	CSTB	1476
7995697	2.34341e-08	0.887535	LPCAT2	54947
8142497	2.43629e-08	-0.877908	CTTNBP2	83992
7968212	2.43664e-08	-0.533514	WASF3	10810
7916853	2.43664e-08	-0.605165	DIRAS3	9077
7921033	2.46416e-08	0.550517	IQGAP3	128239
8054479	2.51734e-08	1.04718	MALL	7851
7941961	2.54234e-08	0.364918	ALDH3B1	221
7934411	2.57147e-08	0.698689	USP54	159195
8156905	2.61334e-08	0.559167	MSANTD3-TMEFF1///TMEFF1	100526694///8577
7983940	2.73754e-08	0.594402	FAM63B	54629
8135378	2.82543e-08	-1.05497	PRKAR2B	5577
8095751	2.84397e-08	-0.933262	PARM1	25849
8101429	2.93408e-08	1.8359	PLAC8	51316
7955441	3.02998e-08	-0.770799	METTL7A	25840
8140967	3.09195e-08	0.890441	SAMD9	54809
8090162	3.10036e-08	0.927494	ITGB5	3693
7926506	3.1324e-08	-0.782558	CACNB2	783
7922669	3.23791e-08	0.47468	STX6	10228
7962183	3.26888e-08	1.06262	AK4	205
8125843	3.26888e-08	0.558692	SPDEF	25803
8022531	3.3326e-08	0.832418	NPC1	4864
8141206	3.45463e-08	1.24806	BAIAP2L1	55971
7951485	3.45463e-08	0.642884	SLC35F2	54733
8088415	3.47224e-08	-0.545932	FAM107A	11170
8169263	3.48778e-08	1.99526	VSIG1	340547
8179221	3.5314e-08	2.15848	DPCR1	135656
8060134	3.57181e-08	-1.03568	KIF1A	547
8056113	3.64543e-08	1.3271	LY75-CD302///LY75	100526664///4065
7975545	3.67966e-08	0.539326	PSEN1	5663
8014903	3.73991e-08	0.828098	GSDMB	55876
8124531	3.76192e-08	1.00398	HIST1H3I	8354
8114287	3.7724e-08	0.927162	SPOCK1	6695
8179028	3.7724e-08	0.603249	LOC554223	554223
8016438	3.7724e-08	0.518401	HOXB2	3212
8094028	3.7724e-08	1.24693	AFAP1-AS1	84740
8145365	3.7724e-08	0.819511	DOCK5	80005
8108697	3.7763e-08	-0.911322	PCDHB5	26167
8077786	3.78666e-08	0.576396	IRAK2	3656
7915846	3.78747e-08	-0.815768	MKNK1	8569
8037389	3.78747e-08	0.379923	SMG9	56006
7952986	3.87213e-08	0.544247	WNK1	65125
7930498	3.9265e-08	1.46348	ACSL5	51703
7924309	3.94077e-08	-1.10418	ESRRG	2104
8098263	4.06866e-08	0.992209	PALLD	23022
8133360	4.07724e-08	0.979032	CLDN4	1364
8178330	4.18819e-08	1.63414	TRIM31	11074
8068361	4.2838e-08	0.830296	SLC5A3	6526
8125149	4.29347e-08	1.22329	SLC44A4	80736
7953385	4.3149e-08	0.991389	GAPDH	2597
8060854	4.36708e-08	-0.714314	PLCB1	23236
8023165	4.4552e-08	-0.495534	HDHD2	84064
8141688	4.4552e-08	0.586833	PLOD3	8985
8129254	4.49621e-08	-0.546654	MAN1A1	4121
7963826	4.56098e-08	-0.61392	PPP1R1A	5502
8101507	4.66386e-08	-0.479751	NKX6-1	4825
8098637	4.66523e-08	-0.707998	CYP4V2	285440
8174654	4.70006e-08	-0.744214	KLHL13	90293
8061579	4.87572e-08	1.1089	TPX2	22974
8027778	4.88135e-08	0.829539	FXYD5	53827
8162652	4.90589e-08	0.776659	CTSV	1515
7979615	4.935e-08	-0.432976	SPTB	6710
8179709	4.935e-08	0.90379	SFTA2	389376
7938777	5.25175e-08	0.919515	LDHA	3939
7923772	5.25175e-08	0.854194	LEMD1	93273
7923426	5.25175e-08	0.831462	UBE2T	29089
7907611	5.25175e-08	0.730301	RASAL2	9462
8115261	5.44395e-08	-0.896804	CCDC69	26112
7999834	5.50807e-08	0.524693	ARL6IP1	23204
8018774	5.74661e-08	1.02855	ST6GALNAC1	55808
7953532	5.74661e-08	1.1134	ENO2	2026
8014974	5.77784e-08	1.31284	TOP2A	7153
8141477	5.78e-08	-0.69945	GATS	352954
7934936	5.81129e-08	-1.86619	SLC16A12	387700
8113234	5.92747e-08	-1.32411	PCSK1	5122
7928218	5.96741e-08	-0.500615	CDH23	64072
7930264	5.96741e-08	-0.636569	NEURL1	9148
8062571	6.0301e-08	0.987756	FAM83D	81610
8149762	6.13443e-08	0.730382	TNFRSF10A	8797
8010161	6.20788e-08	0.489588	SEPT9	10801
8085984	6.37397e-08	0.902784	OSBPL10	114884
8139622	6.40116e-08	-0.309186	ZPBP	11055
8155214	6.40116e-08	1.15328	MELK	9833
7954559	6.50506e-08	0.671626	PPFIBP1///ALK	8496///238
8072328	6.56645e-08	0.662222	SEC14L2	23541
7905428	6.62205e-08	0.758822	TUFT1	7286
8121685	6.66353e-08	0.78023	DCBLD1	285761
7954377	6.67272e-08	-2.80976	IAPP	3375
8024013	6.67272e-08	0.818639	MISP	126353
7969414	6.67272e-08	0.68426	KLF5	688
7928019	6.71524e-08	0.622452	HK1	3098
7933312	6.78806e-08	1.49507	ANXA8L1///ANXA8	728113///653145
8003158	6.82045e-08	0.552731	TLDC1	57707
7917304	6.82529e-08	-1.16413	MCOLN3	55283
8044919	6.94984e-08	0.564467	RALB	5899
7921955	7.19486e-08	-0.562338	RXRG	6258
7912706	7.19943e-08	0.794984	EPHA2	1969
8033674	7.19943e-08	1.26681	MUC16	94025
8072108	7.21228e-08	0.52865	ASPHD2	57168
8106827	7.21228e-08	-1.14245	ADGRV1	84059
8153424	7.21228e-08	0.721824	MROH6	642475
8174201	7.31403e-08	-1.33552	BEX1	55859
8104788	7.37991e-08	1.01318	RAI14	26064
7965565	7.47424e-08	-0.566198	USP44	84101
7992732	7.52368e-08	0.554054	ZG16B	124220
7977409	7.55106e-08	0.787446	CRIP1	1396
7918188	7.6181e-08	0.595228	SLC25A24	29957
8100977	7.72731e-08	1.56157	CXCL5	6374
8043100	7.72828e-08	0.909399	TMSB10	9168
8146000	7.99621e-08	1.15304	ADAM9	8754
8138566	8.08847e-08	1.16588	IGF2BP3	10643
8044574	8.10538e-08	0.956028	IL1RN	3557
8021222	8.49991e-08	-0.426683	ELAC1	55520
8059279	8.59324e-08	1.17119	EPHA4	2043
8037222	8.84299e-08	0.545545	CEACAM8	1088
7937020	8.84299e-08	1.16432	MKI67	4288
8035905	8.89264e-08	0.361346	ANKRD27	84079
8006906	8.91676e-08	0.542065	ERBB2	2064
8032509	9.0104e-08	-0.43586	GNG7	2788
8101366	9.21108e-08	-0.620187	SCD5	79966
7924207	9.30249e-08	0.584029	PTPN14	5784
8022666	9.39374e-08	-1.02832	CHST9	83539
7968307	9.56669e-08	-0.582529	MTUS2	23281
8109462	9.6072e-08	0.341569	CNOT8	9337
7925876	9.62904e-08	0.956671	PFKP	5214
8079037	9.65124e-08	0.705145	TRAK1	22906
7927631	9.92521e-08	1.21627	DKK1	22943
8120719	9.92521e-08	1.24987	CD109	135228
7938951	1.01775e-07	-0.857	ANO5	203859
8001317	1.01803e-07	0.463209	N4BP1	9683
7990309	1.04204e-07	0.666976	STRA6	64220
7937150	1.05092e-07	0.580032	ADAM8	101
7997593	1.05261e-07	1.06058	ATP2C2	9914
8168794	1.05641e-07	0.961103	CENPI	2491
7924096	1.05641e-07	0.86939	NEK2	4751
8001800	1.06083e-07	1.48904	CDH11	1009
7951297	1.09045e-07	1.74436	MMP12	4321
7942118	1.10202e-07	0.689864	MYEOV	26579
7966026	1.10638e-07	0.984914	NUAK1	9891
8028524	1.10705e-07	0.604514	ACTN4	81
7956031	1.10976e-07	0.456996	ORMDL2	29095
7932966	1.14873e-07	0.55515	ITGB1	3688
8129880	1.15764e-07	0.732717	PERP	64065
8097692	1.16222e-07	1.31277	EDNRA	1909
8130867	1.16618e-07	1.62644	THBS2	7058
7928046	1.16618e-07	0.745636	TSPAN15	23555
8056151	1.1708e-07	1.107	PLA2R1	22925
8081235	1.1708e-07	1.44148	COL8A1	1295
7981953	1.19016e-07	-0.842151	SNORD116-9///SNORD116-8///SNORD116-7///SNORD116-5///SNORD116-3	100033421///100033420///100033419///100033417///100033415
7982377	1.222e-07	1.06037	GREM1	26585
8096160	1.27451e-07	-0.586903	ARHGAP24	83478
7963157	1.28161e-07	0.71481	RACGAP1	29127
8167973	1.28383e-07	1.20347	HEPH	9843
8006820	1.29497e-07	0.309356	LASP1	3927
7956658	1.31456e-07	-0.705116	SLC16A7	9194
7947681	1.31456e-07	0.567782	ARHGAP1	392
8063115	1.33889e-07	1.11668	MMP9	4318
8077731	1.35922e-07	0.705997	FANCD2	2177
7923086	1.37021e-07	1.21806	ASPM	259266
8092750	1.37033e-07	-0.564904	FGF12	2257
7903753	1.37306e-07	-0.41477	ERVK11-1///GSTM2	100859922///2946
7905929	1.37476e-07	0.711753	EFNA1	1942
7943314	1.40462e-07	0.414115	JRKL	8690
8056323	1.4133e-07	-0.58976	FIGN	55137
7929689	1.41684e-07	0.510214	MARVELD1	83742
8169473	1.42499e-07	0.707758	PLS3	5358
7980438	1.4334e-07	0.70826	SPTLC2	9517
7908543	1.48005e-07	0.50281	NEK7	140609
7934615	1.48397e-07	0.417808	DLG5	9231
8160912	1.49771e-07	-0.70372	C9orf131	138724
7958913	1.49771e-07	1.05717	OAS2	4939
7968976	1.50203e-07	0.662676	LRCH1	23143
8170590	1.52348e-07	0.388076	NSDHL	50814
8120067	1.52576e-07	-0.623908	SLC25A27	9481
7980636	1.53818e-07	-0.711469	EML5	161436
7993638	1.54658e-07	1.71782	TMC5	79838
8002792	1.57952e-07	0.532777	FA2H	79152
8067248	1.60598e-07	0.573776	PPP4R1L	55370
8132118	1.61283e-07	-0.932375	AQP1///AQP1	358///358
7926152	1.61283e-07	-0.751432	ECHDC3	79746
8089082	1.65783e-07	1.03217	DCBLD2	131566
8099259	1.66106e-07	0.818092	AFAP1	60312
8171248	1.68017e-07	0.724077	ANOS1	3730
8127563	1.69982e-07	1.73203	COL12A1	1303
8168892	1.70689e-07	-0.640062	TCEAL2	140597
8105828	1.71028e-07	0.992752	CCNB1	891
7984540	1.72295e-07	1.02485	KIF23	9493
8063078	1.72295e-07	0.515078	CTSA	5476
8117372	1.72295e-07	0.534141	HIST1H2AC	8334
8046086	1.73306e-07	0.662578	CERS6	253782
7941936	1.74174e-07	0.3913	GSTP1///GSTP1	2950///2950
8062409	1.7461e-07	0.396342	CTNNBL1	56259
8167027	1.77417e-07	-1.29296	RGN	9104
8102587	1.78955e-07	0.855196	NDNF	79625
7901788	1.80898e-07	-0.617145	NFIA	4774
7981958	1.90717e-07	-0.865658	SNORD116-9///SNORD116-7///SNORD116-5///SNORD116-3	100033421///100033419///100033417///100033415
8071107	1.91654e-07	-0.339631	SLC25A18	83733
7991602	1.93215e-07	0.527121	PCSK6	5046
7992518	1.93215e-07	-0.856206	RAB26	25837
7904018	1.95224e-07	0.572127	CTTNBP2NL	55917
8105487	1.96973e-07	-0.864291	RAB3C	115827
7919584	1.96973e-07	0.608248	HIST2H2BF///HIST2H2BA	440689///337875
7993310	1.9707e-07	-0.35568	MKL2	57496
7949496	1.9707e-07	0.642697	CFL1	1072
8084232	1.97857e-07	0.579378	YEATS2	55689
8111339	2.01514e-07	-0.46418	MTMR12	54545
8156134	2.02666e-07	-0.91786	NTRK2	4915
8154012	2.03519e-07	-0.465009	KANK1	23189
7945058	2.05005e-07	0.411002	FAM118B	79607
7940924	2.07441e-07	0.561081	PLCB3	5331
7983744	2.07768e-07	0.471216	TMOD3	29766
7969665	2.0778e-07	-0.477522	HS6ST3	266722
8147065	2.08721e-07	-0.562751	RALYL	138046
8102135	2.15072e-07	-0.684903	CXXC4	80319
8152096	2.15087e-07	0.540306	YWHAZ	7534
7934334	2.15087e-07	-0.644322	CFAP70	118491
8070579	2.18993e-07	1.94329	TFF1	7031
8135544	2.18993e-07	-0.821813	FOXP2	93986
8032926	2.20975e-07	-0.639761	PTPRS	5802
7925589	2.24152e-07	0.442324	SMYD3	64754
8094679	2.25499e-07	-0.893147	KLB	152831
8018975	2.35708e-07	0.627154	LGALS3BP	3959
7981964	2.37154e-07	-0.865709	SNORD116-9///SNORD116-8///SNORD116-6///SNORD116-3	100033421///100033420///100033418///100033415
7917754	2.37154e-07	0.454114	BCAR3	8412
8134091	2.37267e-07	0.530172	CLDN12	9069
7970602	2.4232e-07	0.66386	PARP4	143
7936923	2.43274e-07	0.31617	ALDOAP2	228
8142270	2.46008e-07	-1.62801	NRCAM	4897
7943349	2.47076e-07	0.936848	ARHGAP42	143872
7989849	2.47776e-07	-0.608239	DENND4A	10260
8160431	2.51767e-07	0.99593	MIR31HG	554202
7951351	2.53924e-07	-0.852955	PDGFD	80310
8132523	2.55587e-07	-0.449759	UBE2D4	51619
7993126	2.56348e-07	-1.07596	ABAT	18
8047272	2.58001e-07	0.685253	SPATS2L	26010
7945169	2.64769e-07	1.39633	TMEM45B	120224
8158560	2.65247e-07	0.301752	TOR1B	27348
7981955	2.67056e-07	-0.617874	SNORD116-4///SNRPN	100033416///6638
8012830	2.67488e-07	-0.57431	TMEM220	388335
8110472	2.67862e-07	-0.300042	ZFP2	80108
7986195	2.68194e-07	-1.14937	SV2B	9899
8045889	2.68194e-07	0.397264	TANC1	85461
7955613	2.70169e-07	1.68358	KRT7	3855
7981949	2.77091e-07	-0.831241	SNORD116-1	100033413
8023855	2.7914e-07	-0.89885	CYB5A	1528
7903592	2.82446e-07	-2.07219	KIAA1324	57535
8141094	2.82446e-07	-1.61166	PDK4	5166
8099388	2.82446e-07	0.5145	HS3ST1	9957
7954293	2.84078e-07	-0.707413	PDE3A	5139
8103563	2.85132e-07	1.05359	DDX60	55601
7930714	2.85132e-07	-1.10403	ATRNL1	26033
8097829	2.85132e-07	0.54691	FHDC1	85462
8001564	2.85419e-07	0.533202	DOK4	55715
8112376	2.88198e-07	0.979886	CENPK	64105
7948399	2.888e-07	0.443388	PATL1	219988
7942697	2.92973e-07	0.552738	CAPN5	726
8048234	2.94525e-07	0.521834	ARPC2	10109
8135955	2.97421e-07	0.826448	CALU	813
8154100	2.97421e-07	-0.825619	VLDLR	7436
7975459	2.97421e-07	0.50248	SIPA1L1	26037
8041383	3.02079e-07	1.05741	LTBP1	4052
8148280	3.10489e-07	0.977412	SQLE	6713
7979824	3.12922e-07	0.912054	ACTN1	87
8070584	3.16615e-07	0.925064	TMPRSS3	64699
8032909	3.16817e-07	0.514613	PLIN3	10226
7979307	3.18301e-07	1.11273	DLGAP5	9787
8059470	3.24655e-07	0.583794	IRS1	3667
7923967	3.30797e-07	0.433452	YOD1	55432
7930454	3.31965e-07	-0.982091	PDCD4	27250
8092073	3.32481e-07	0.419982	EIF5A2	56648
8035980	3.35174e-07	0.868372	RHPN2	85415
7958895	3.35215e-07	0.659972	OAS3	4940
8049990	3.37201e-07	-1.10933	FAM150B	285016
7968800	3.38255e-07	1.05017	DGKH	160851
8040080	3.38555e-07	0.964662	RSAD2	91543
8100154	3.38569e-07	1.08009	CORIN	10699
8092839	3.43836e-07	0.98372	LRRC15	131578
7954717	3.45695e-07	0.751171	BICD1	636
8042761	3.45695e-07	-0.536331	ALMS1P1	200420
8079021	3.45695e-07	0.621738	CTNNB1	1499
8063043	3.45695e-07	0.789589	UBE2C	11065
7928318	3.46202e-07	0.637116	MCU	90550
8080144	3.50252e-07	0.487986	PARP3	10039
8049271	3.55576e-07	0.4916	ATG16L1	55054
7902957	3.58619e-07	0.587324	EPHX4	253152
7991406	3.61019e-07	0.81284	PRC1	9055
8161755	3.62187e-07	-1.01225	ALDH1A1	216
8047419	3.66869e-07	0.478568	CASP8	841
8054344	3.66869e-07	0.492522	RFX8	731220
7961413	3.82485e-07	0.797106	LINC01559	283422
8065817	3.82485e-07	0.534359	GSS	2937
8086627	3.82639e-07	0.527633	ALS2CL	259173
8054580	3.84412e-07	0.861981	BUB1	699
8066161	3.84607e-07	-0.297246	MROH8	140699
8137715	3.87737e-07	0.355789	MICALL2	79778
8101260	3.87962e-07	0.943461	ANTXR2	118429
8050537	3.9159e-07	1.39069	MATN3	4148
7929282	3.9159e-07	-0.648522	HHEX	3087
8150509	3.95884e-07	1.34622	PLAT	5327
8133754	3.96547e-07	0.416454	LOC105375355///PMS2P9///PMS2P7///PMS2P6///DTX2P1-UPK3BP1-PMS2P11///LOC441259///DTX2///PMS2///PMS2P3///PMS2P5///PMS2P4///PMS2P2///PMS2P1///PMS2P6///PMS2P3///PMS2P2///PMS2P1	105375355///100132832///100101440///729453///441263///441259///113878///5395///5387///5383///5382///5380///5379///729453///5387///5380///5379
8112980	3.97484e-07	1.51384	EDIL3	10085
7918593	4.01858e-07	0.516089	RHOC	389
8056005	4.03981e-07	0.568025	ACVR1	90
8058591	4.03981e-07	-1.66864	ACADL	33
7986132	4.06632e-07	-0.435972	MAN2A2	4122
8103399	4.06632e-07	0.813135	PDGFC	56034
7936064	4.11935e-07	0.492626	NT5C2///NT5C2	22978///22978
8070194	4.19137e-07	0.884482	RUNX1	861
7944049	4.25345e-07	-0.879008	SIDT2	51092
7917634	4.25345e-07	-0.688736	HFM1	164045
8140249	4.28009e-07	-0.598538	GATSL2///GATS	729438///352954
7917199	4.28009e-07	-0.896822	TTLL7	79739
7962689	4.30062e-07	0.688832	VDR	7421
8124448	4.3234e-07	0.743905	HIST1H4H	8365
7928444	4.39232e-07	0.716524	VCL	7414
8091515	4.39886e-07	0.920986	GPR87	53836
8030251	4.39899e-07	0.478126	TRPM4	54795
8008588	4.55083e-07	-0.669509	HLF	3131
7924701	4.55083e-07	0.30269	ACBD3	64746
7912887	4.66559e-07	0.753364	MFAP2	4237
8111960	4.70244e-07	0.432458	C5orf34	375444
8133788	4.73725e-07	0.665398	PTPN12	5782
8021228	4.89943e-07	-0.376519	SMAD4	4089
7940160	4.95407e-07	0.516407	DTX4	23220
7983512	4.98728e-07	0.527489	SQRDL	58472
8148435	4.98728e-07	0.920792	WISP1	8840
8124518	4.98728e-07	0.625832	HIST1H2AJ	8331
7981978	5.03414e-07	-0.808478	SNORD116-15	100033427
8004691	5.03414e-07	-0.838239	TMEM88	92162
8120135	5.03414e-07	0.637193	ADGRF4	221393
8047763	5.03414e-07	1.26136	NRP2	8828
8043981	5.16529e-07	1.03591	IL1R2	7850
8058927	5.16897e-07	0.419143	TMBIM1	64114
8163402	5.20383e-07	0.565986	PTBP3	9991
7899615	5.2127e-07	0.799754	SERINC2	347735
7906852	5.25844e-07	0.439691	UHMK1	127933
8127534	5.26054e-07	0.600584	MB21D1	115004
7946661	5.29158e-07	0.688186	DKK3	27122
8118667	5.32219e-07	0.510399	MYL12B///MYL12A	103910///10627
7938880	5.34127e-07	0.626315	HTATIP2	10553
8082314	5.45546e-07	0.648596	PLXNA1	5361
8144230	5.50749e-07	-0.329166	ZNF596	169270
8042337	5.65965e-07	0.44361	ACTR2	10097
7980485	5.67491e-07	0.721538	DIO2	1734
8044258	5.69868e-07	0.558891	LIMS1	3987
8104758	5.69868e-07	1.46285	NPR3	4883
7967039	5.70438e-07	-0.427562	MSI1	4440
8138977	5.7146e-07	0.656055	DPY19L1	23333
8018038	5.7146e-07	-0.926251	ABCA5	23461
8011516	6.07012e-07	-0.698302	ATP2A3	489
8090630	6.11784e-07	0.337456	TMCC1	23023
7927799	6.15113e-07	0.760621	REEP3	221035
7996318	6.15399e-07	0.598442	CMTM3	123920
8077851	6.19826e-07	0.509149	HRH1	3269
7997332	6.20253e-07	-0.512621	NUDT7	283927
8085999	6.22334e-07	0.490865	CMTM6	54918
8146945	6.22334e-07	-0.620574	GDAP1	54332
8016468	6.2254e-07	0.343774	HOXB7	3217
8020110	6.23355e-07	0.899255	RAB31	11031
8114225	6.28884e-07	0.463386	H2AFY	9555
8053388	6.32289e-07	0.309666	TGOLN2	10618
7910014	6.36328e-07	0.351798	CNIH4	29097
8026806	6.41765e-07	0.638197	COLGALT1	79709
8112260	6.41862e-07	0.811624	DEPDC1B	55789
8014794	6.44449e-07	0.34906	CACNB1	782
7951614	6.45156e-07	-0.466105	PPP2R1B	5519
8136067	6.47993e-07	-0.452644	TSPAN33	340348
8092095	6.54168e-07	0.736263	TNIK	23043
8058708	6.68042e-07	0.615246	ABCA12	26154
7983969	6.74617e-07	0.960766	CCNB2	9133
7970676	6.74617e-07	0.616504	SHISA2	387914
7966878	6.74617e-07	0.584326	CIT	11113
8023361	6.74773e-07	-0.328533	MRO	83876
8010903	6.81498e-07	-0.651345	RPH3AL	9501
7947694	6.88005e-07	0.468495	CKAP5	9793
7909866	6.90013e-07	-0.465217	MARC2///MARC2	54996///54996
8075956	6.92275e-07	-0.979301	LGALS2	3957
8101881	6.93208e-07	-1.6765	ADH1B	125
8089701	6.93632e-07	-0.408115	ZBTB20	26137
8028084	7.07201e-07	-0.65652	APLP1	333
8063000	7.15958e-07	0.825604	WFDC2	10406
8111490	7.18109e-07	-0.856212	PRLR	5618
8033054	7.18109e-07	1.0387	FUT3	2525
7998784	7.22947e-07	-0.371336	ABCA3	21
8059854	7.26666e-07	0.906297	ARL4C	10123
8106784	7.29131e-07	0.538922	RASA1	5921
8118086	7.29131e-07	0.416819	TCF19	6941
8061564	7.2969e-07	0.921739	ID1	3397
8156919	7.3112e-07	0.406764	MURC	347273
8166289	7.35398e-07	0.460326	CDKL5	6792
8160321	7.35398e-07	0.591604	SLC24A2	25769
7986960	7.386e-07	-0.452558	FAM189A1	23359
8171172	7.386e-07	1.13985	MXRA5	25878
8032214	7.47389e-07	-0.854268	GAMT	2593
8045539	7.54939e-07	1.26224	KYNU	8942
8093578	7.54946e-07	-0.417768	NAT8L	339983
7985829	7.67909e-07	0.727242	FANCI	55215
7968556	7.70131e-07	-0.446425	KL	9365
7941179	7.76712e-07	0.466002	CAPN1	823
8111864	7.76712e-07	-1.53554	C6	729
7946292	7.76712e-07	0.541126	CYB5R2	51700
8173444	7.76712e-07	1.08354	IL2RG	3561
8012110	7.78956e-07	-0.330852	GABARAP	11337
8110990	7.79602e-07	-1.37818	CTNND2	1501
7901140	7.86251e-07	0.522882	MAST2	23139
8098671	7.88062e-07	-2.00671	F11	2160
8136370	7.91924e-07	-0.403601	AGBL3	340351
7970524	7.91924e-07	0.375365	ZDHHC20	253832
8106743	7.96752e-07	1.70405	VCAN	1462
8153488	7.99183e-07	0.562462	FAM83H	286077
7941714	8.0067e-07	0.554389	C11orf80	79703
8148220	8.05487e-07	1.33724	FER1L6	654463
8046078	8.12506e-07	-0.497267	B3GALT1	8708
8142471	8.17589e-07	0.751393	WNT2	7472
8123104	8.23768e-07	1.47632	FNDC1	84624
7967794	8.23768e-07	0.570826	ANKLE2	23141
7943293	8.49635e-07	0.497661	ENDOD1	23052
8022514	8.49635e-07	0.450039	TMEM241	85019
7951112	8.49635e-07	0.444432	MTMR2	8898
8132557	8.49635e-07	1.11986	AEBP1	165
8162006	8.53837e-07	-0.641995	GKAP1	80318
8085716	8.60564e-07	-0.64762	SATB1	6304
8071953	8.60962e-07	-0.385633	SGSM1	129049
8169389	8.71296e-07	-1.43885	PAK3	5063
7980327	8.7163e-07	-0.481339	ANGEL1	23357
7966542	9.0497e-07	0.315438	RASAL1	8437
8108217	9.0497e-07	1.13416	TGFBI	7045
7996290	9.06659e-07	0.365539	CKLF-CMTM1///CMTM1///CKLF///RHOQ///CMTM1///CKLF	100529251///113540///51192///23433///113540///51192
8138689	9.10907e-07	0.774284	SKAP2	8935
8106393	9.21118e-07	0.486117	F2R	2149
7897803	9.24745e-07	0.555804	PLOD1	5351
8075555	9.35177e-07	-0.536393	C22orf42	150297
7929334	9.5183e-07	0.875862	CEP55	55165
8002283	9.64622e-07	-1.89667	TMED6	146456
7965094	9.64622e-07	0.646728	E2F7	144455
8035517	9.67988e-07	1.46734	COMP	1311
7956524	9.89237e-07	0.381232	PIP4K2C	79837
8044933	9.9744e-07	0.436424	GLI2	2736
8046861	9.9744e-07	0.712242	ITGAV	3685
7975121	1.02178e-06	0.530196	CHURC1-FNTB///FNTB	100529261///2342
7907092	1.03127e-06	0.458181	MPZL1	9019
7899774	1.03441e-06	0.548935	HDAC1	3065
8016476	1.03582e-06	0.420625	HOXB9	3219
7919729	1.04457e-06	0.334304	APH1A	51107
8021453	1.04756e-06	-0.998253	SEC11C	90701
7950578	1.06548e-06	0.546726	PAK1	5058
8122045	1.07137e-06	-0.988922	AKAP7	9465
7973352	1.08225e-06	0.411223	LRP10	26020
8077899	1.08808e-06	0.967781	PPARG	5468
8176282	1.09593e-06	0.471955	PGAM4///PGAM1	441531///5223
8104234	1.09593e-06	0.641457	TRIP13	9319
8066417	1.09593e-06	0.375164	SERINC3	10955
7995292	1.10417e-06	0.630481	SLC6A10PB///SLC6A10P///SLC6A8	653562///386757///6535
8109093	1.11513e-06	0.802072	ABLIM3	22885
7918394	1.12257e-06	0.750296	EPS8L3	79574
8129677	1.15057e-06	-0.743518	SGK1	6446
7945182	1.1545e-06	0.616453	APLP2	334
8024238	1.1606e-06	-0.539761	CIRBP	1153
7979241	1.16492e-06	0.514597	BMP4	652
8116245	1.16979e-06	-0.584536	CLK4///CLK4	57396///57396
8127743	1.17828e-06	-0.359498	HMGN3	9324
7962112	1.18068e-06	0.733852	CAPRIN2	65981
7925492	1.19512e-06	0.515599	OPN3	23596
8133477	1.19525e-06	0.45319	GTF2IRD1	9569
8038683	1.19931e-06	0.907787	KLK6	5653
7907135	1.20053e-06	0.457423	SFT2D2	375035
8103094	1.20053e-06	-0.689883	NR3C2	4306
8124756	1.20355e-06	-0.498016	PPP1R10	5514
7906930	1.20355e-06	0.821244	NUF2	83540
8156164	1.20657e-06	-0.537291	LOC389765///KIF27	389765///55582
7932177	1.20657e-06	-0.560499	CDNF	441549
7972650	1.21509e-06	-0.73165	FGF14	2259
8138289	1.21509e-06	1.05798	ETV1	2115
8084488	1.21509e-06	0.421702	POLR2H	5437
7994756	1.21509e-06	0.401552	PPP4C	5531
8133549	1.21641e-06	-0.384458	GTF2IRD2B///GTF2IRD2	389524///84163
8150318	1.2288e-06	-0.55499	FGFR1	2260
8054377	1.238e-06	0.655842	FHL2	2274
7954055	1.25867e-06	-0.641387	APOLD1	81575
8147019	1.27573e-06	0.589092	ZC2HC1A	51101
8092552	1.28589e-06	0.784282	IGF2BP2	10644
8062251	1.28589e-06	0.398941	EPB41L1	2036
8066214	1.29371e-06	1.20528	TGM2	7052
8107005	1.29411e-06	0.580409	CAST	831
8046124	1.29597e-06	1.27354	DHRS9	10170
8130422	1.31531e-06	-0.745408	CNKSR3///CNKSR3	154043///154043
7981976	1.31643e-06	-0.709173	SNORD116-14	100033426
7929466	1.31643e-06	1.40421	CYP2C18	1562
7923189	1.31643e-06	0.736587	KIF14	9928
8175234	1.31643e-06	-0.875396	GPC3	2719
8092888	1.31643e-06	0.339485	TMEM44	93109
8018006	1.33204e-06	-0.89519	ABCA10	10349
8102567	1.34252e-06	-0.566524	PRDM5	11107
7905355	1.37284e-06	0.371528	TNFAIP8L2-SCNM1///SCNM1	100534012///79005
7994659	1.37284e-06	0.576644	MVP	9961
7938989	1.38088e-06	-0.950528	GAS2	2620
8109926	1.3855e-06	2.03083	GABRP	2568
8156706	1.39182e-06	-0.937687	TMOD1	7111
7968344	1.39567e-06	0.754226	ALOX5AP	241
7898337	1.39857e-06	0.46622	NECAP2	55707
8130768	1.40173e-06	0.549947	RNASET2	8635
8047339	1.40709e-06	0.553926	BZW1	9689
8093171	1.44761e-06	0.736882	MELTF	4241
8048283	1.45461e-06	0.903606	SLC11A1	6556
8117535	1.45789e-06	0.486035	HIST1H2AG	8969
8082911	1.46977e-06	0.35966	NCK1	4690
8172110	1.46987e-06	0.383523	CXorf38	159013
8001133	1.47778e-06	0.891251	SHCBP1	79801
7916506	1.47893e-06	-0.637748	C1orf168	199920
7984001	1.50233e-06	1.43154	GCNT3	9245
8119926	1.50534e-06	0.492081	TMEM63B	55362
8135705	1.51445e-06	0.747748	KCND2	3751
7916229	1.52011e-06	-0.384013	ECHDC2	55268
8078738	1.52011e-06	0.460274	OXSR1	9943
8062880	1.52011e-06	0.502131	YWHAB	7529
8159142	1.53032e-06	0.831498	COL5A1	1289
8043945	1.53305e-06	0.874837	MAP4K4	9448
8124527	1.53789e-06	0.941012	HIST1H1B	3009
8014248	1.53789e-06	0.627738	SLFN13	146857
8061227	1.54247e-06	0.603747	SLC24A3	57419
7912198	1.54247e-06	0.883793	ENO1	2023
7986789	1.5431e-06	0.639534	ATP10A	57194
7953508	1.56336e-06	0.582649	TPI1	7167
8155699	1.56336e-06	-0.349659	FXN	2395
8077366	1.56336e-06	1.10222	LRRN1	57633
8125512	1.5792e-06	0.665395	TAP1	6890
7898585	1.57926e-06	0.408309	MINOS1-NBL1///NBL1	100532736///4681
7982938	1.57926e-06	-0.39798	TYRO3	7301
7929664	1.58347e-06	-0.437167	HOGA1	112817
8173600	1.5907e-06	-0.508269	NAP1L2	4674
8156116	1.5907e-06	-0.422156	IDNK	414328
7955179	1.59381e-06	0.757584	TUBA1C	84790
8097417	1.60758e-06	-0.624232	JADE1	79960
8144239	1.60758e-06	-0.452105	FBXO25	26260
7915926	1.6199e-06	0.736745	STIL	6491
7911114	1.6199e-06	0.774326	KIF26B	55083
8101174	1.6199e-06	-0.38215	CCDC158	339965
8028991	1.6336e-06	0.637736	CYP2S1	29785
8016168	1.64419e-06	0.33583	PLCD3	113026
7920839	1.65397e-06	0.409907	RIT1	6016
7930872	1.65578e-06	-0.354332	NANOS1	340719
8115490	1.66581e-06	0.79739	ADAM19	8728
7951910	1.66581e-06	-1.27457	BACE1	23621
8049044	1.67277e-06	0.626076	ARMC9	80210
7971671	1.68726e-06	0.433915	GUCY1B2	2974
7902205	1.69189e-06	-0.584683	IL12RB2	3595
8133876	1.69189e-06	-1.29049	CD36	948
8061685	1.69383e-06	0.317222	TM9SF4	9777
7944799	1.70903e-06	-0.986633	OR10G7///OR10G4///OR10G9///OR10G8	390265///390264///219870///219869
8097867	1.7093e-06	-0.652809	KIAA0922	23240
8045247	1.71074e-06	0.546397	PLEKHB2	55041
8077441	1.71074e-06	0.70377	BHLHE40	8553
8163185	1.71578e-06	0.646288	TXN	7295
7993467	1.71639e-06	0.467386	NDE1	54820
7983478	1.72142e-06	0.680927	C15orf48	84419
8044499	1.7254e-06	0.808124	SLC20A1	6574
8095870	1.7491e-06	0.380226	CCNG2	901
8144153	1.77269e-06	0.59988	NCAPG2	54892
8037621	1.77269e-06	0.482465	EML2	24139
8163548	1.77466e-06	-0.727141	KIF12	113220
8092978	1.82463e-06	0.934691	MUC4	4585
8078888	1.83162e-06	0.484592	CCR8	1237
8008784	1.84059e-06	0.716556	PRR11	55771
8163839	1.8409e-06	-1.19746	C5	727
7902367	1.85092e-06	-0.529814	ACADM	34
8100615	1.85167e-06	0.525582	UBA6	55236
7969204	1.86522e-06	-0.412097	WDFY2	115825
8165575	1.93942e-06	-0.39097	PNPLA7	375775
8095628	1.93942e-06	-2.6311	ALB	213
8032871	1.97904e-06	0.368489	DPP9	91039
8034151	1.98257e-06	0.338192	DOCK6	57572
7909568	1.98257e-06	0.692762	DTL	51514
7933619	1.98285e-06	-0.339101	SGMS1	259230
8152355	1.98757e-06	-0.76017	SYBU	55638
8080685	1.99289e-06	0.390702	SLMAP	7871
8132667	1.99691e-06	-0.667468	ADCY1	107
8168589	1.99691e-06	-0.482528	ZNF711	7552
8029476	1.99691e-06	0.517743	CBLC	23624
7925550	1.99691e-06	0.494485	ADSS	159
8112668	1.99968e-06	-0.790405	GCNT4	51301
8111915	2.02051e-06	-0.801625	SEPP1	6414
8167749	2.02908e-06	0.486751	FAM156B///FAM156A	727866///29057
7916282	2.02908e-06	0.509251	LRP8	7804
8046116	2.03269e-06	-1.45431	G6PC2	57818
7971296	2.0378e-06	0.930359	EPSTI1	94240
7960253	2.04294e-06	0.319388	NINJ2	4815
7909478	2.04835e-06	0.384569	DIEXF	27042
8066905	2.04835e-06	0.616935	ZNFX1	57169
8094056	2.04835e-06	0.813966	HTRA3	94031
7953981	2.06286e-06	0.445624	ETV6///INO80D	2120///54891
7953675	2.06286e-06	-0.467568	NANOGP1///NANOG	404635///79923
8141625	2.06715e-06	0.419819	EPHB4	2050
8068697	2.0749e-06	0.814949	MX2	4600
8148040	2.14251e-06	0.966945	MAL2	114569
8123246	2.15803e-06	1.14787	SLC22A3	6581
7908597	2.15803e-06	-2.06107	NR5A2	2494
8011499	2.18023e-06	-0.954884	P2RX1	5023
8004271	2.18143e-06	-0.429349	ACADVL	37
8136869	2.18188e-06	0.338287	CASP2	835
7914592	2.18188e-06	0.430158	TMEM54	113452
7956076	2.18765e-06	0.389403	CDK2	1017
8124484	2.18765e-06	0.509394	HIST1H2BJ	8970
7911155	2.18765e-06	0.504481	SCCPDH	51097
8056327	2.19156e-06	-1.26596	GRB14	2888
7997168	2.19439e-06	0.400496	IST1	9798
8095986	2.19439e-06	1.04621	ANXA3	306
8045816	2.20462e-06	0.58318	GPD2	2820
7984743	2.21969e-06	0.431195	CD276	80381
8047784	2.22196e-06	-0.730746	ZDBF2	57683
8064952	2.22196e-06	-0.349283	PAK5	57144
8096602	2.24826e-06	0.640697	DAPP1	27071
7938213	2.26354e-06	-0.35904	SYT9	143425
8115210	2.27206e-06	0.336879	TNIP1	10318
8094609	2.27455e-06	0.442216	FAM114A1	92689
7935011	2.27705e-06	-0.619944	CPEB3	22849
7943398	2.27705e-06	0.396681	YAP1	10413
8118890	2.27705e-06	0.576307	SCUBE3	222663
7937059	2.27705e-06	-0.313422	TCERG1L	256536
8020090	2.27705e-06	0.523379	TWSG1	57045
8080878	2.29801e-06	-0.465955	ATXN7	6314
8063337	2.31566e-06	0.304714	ZFAS1	441951
8121601	2.31723e-06	0.869373	FAM26E	254228
8006812	2.31723e-06	0.466264	PSMB3	5691
8054395	2.32849e-06	0.430452	UXS1	80146
8093130	2.32849e-06	0.391895	RNF168	165918
7991335	2.32899e-06	-1.89456	ANPEP	290
7913938	2.35146e-06	0.339724	AIM1L	55057
8156415	2.35212e-06	-0.815969	WNK2	65268
8024572	2.36275e-06	0.570147	GNA15	2769
8082607	2.36913e-06	0.488966	ATP2C1	27032
7918426	2.40042e-06	0.85104	SLC16A4	9122
8000263	2.40904e-06	0.35872	COG7	91949
7945014	2.41779e-06	0.674876	CHEK1	1111
8121076	2.44465e-06	-0.370362	PNRC1	10957
8078729	2.44465e-06	0.351144	MYD88	4615
8159220	2.44632e-06	-0.538478	OLFM1	10439
8170648	2.44991e-06	1.21785	BGN	633
8021442	2.45431e-06	0.714592	ZNF532	55205
8145293	2.45431e-06	1.14108	ADAM28	10863
7994737	2.45857e-06	0.347533	ALDOA	226
8151496	2.45889e-06	-0.571608	ZNF704	619279
7938629	2.46144e-06	-0.801504	PDE3B	5140
7953518	2.46943e-06	0.456404	DSTNP2	171220
8078461	2.48494e-06	0.616334	FBXL2	25827
8088192	2.51875e-06	-0.373955	ERC2	26059
8052526	2.52018e-06	0.514298	XPO1	7514
8161044	2.61544e-06	0.905997	TPM2	7169
8062545	2.64005e-06	0.285428	ACTR5	79913
7981988	2.64187e-06	-0.67493	SNORD116-20	100033431
7982757	2.66463e-06	0.774744	KNL1	57082
8030582	2.66572e-06	0.614232	MYH14	79784
7921868	2.66736e-06	0.942724	FCGR3A	2214
7974316	2.7199e-06	0.88048	FRMD6	122786
7953218	2.72715e-06	0.623869	RAD51AP1	10635
7921713	2.73269e-06	0.516397	TSTD1///F11R	100131187///50848
7939215	2.73269e-06	0.580103	KIAA1549L	25758
8048733	2.73269e-06	0.53956	ACSL3	2181
8083779	2.73269e-06	-0.87172	SERPINI1	5274
7981994	2.74612e-06	-0.528579	SNORD116-23	100033434
8090070	2.77011e-06	-0.578032	ADCY5	111
8072946	2.77793e-06	-0.466175	EIF3L	51386
8000692	2.78691e-06	0.293314	BOLA2-SMG1P6///SMG1P3///BOLA2B///SMG1P1///SMG1P5///BOLA2///SMG1P2///SMG1	107282092///100271836///654483///641298///595101///552900///440354///23049
8105348	2.78691e-06	1.00945	GPX8	493869
8020508	2.81189e-06	0.523007	RIOK3	8780
8123695	2.82081e-06	-0.771103	ECI2	10455
8174119	2.83767e-06	-0.571049	ZMAT1	84460
8105067	2.8534e-06	-0.576993	PTGER4	5734
8102643	2.8534e-06	0.705369	CCNA2	890
7976783	2.8534e-06	-0.802498	DLK1	8788
8098379	2.8534e-06	-0.771726	WDR17	116966
7928534	2.86131e-06	-0.457341	C10orf11	83938
8082075	2.86131e-06	0.391524	DTX3L	151636
8160981	2.90689e-06	0.264833	FAM214B	80256
8042168	2.93433e-06	0.440408	KIAA1841	84542
8096251	2.97193e-06	-0.423453	NUDT9	53343
7931187	2.97271e-06	0.429814	BUB3	9184
8108603	2.97671e-06	0.392594	HARS2	23438
8126629	3.00328e-06	0.341796	GTPBP2	54676
7910997	3.0203e-06	0.607181	EXO1	9156
7933537	3.02642e-06	-0.342874	OGDHL	55753
8067233	3.05682e-06	0.815224	PMEPA1	56937
8117594	3.06066e-06	0.875808	HIST1H2BM	8342
7960529	3.06651e-06	1.00221	SCNN1A	6337
8130173	3.12134e-06	0.608364	RAET1L	154064
8021565	3.12134e-06	-0.540931	PHLPP1	23239
8075720	3.12134e-06	0.356417	APOL2	23780
8123155	3.1263e-06	-0.300582	PNLDC1	154197
8108724	3.1263e-06	0.529978	PCDHB10	56126
8154733	3.13977e-06	-0.443184	ACO1	48
7967212	3.15278e-06	-0.349576	HPD	3242
8091411	3.15516e-06	0.665841	TM4SF1	4071
7941621	3.23058e-06	0.387994	DPP3	10072
7997230	3.26074e-06	0.371917	PSMD7	5713
7989473	3.26074e-06	-1.22257	C2CD4B	388125
7975412	3.28614e-06	0.451812	TTC9	23508
7901993	3.29949e-06	-0.60903	CACHD1	57685
8135718	3.30027e-06	-0.389677	ING3	54556
8109407	3.35507e-06	0.434972	GALNT10	55568
7915733	3.3652e-06	0.499219	PRDX1	5052
8103601	3.39321e-06	0.81811	DDX60L	91351
8006542	3.42732e-06	0.51418	AP2B1	163
8120967	3.42945e-06	1.20827	NT5E	4907
8106730	3.46714e-06	0.615113	XRCC4	7518
8060126	3.48358e-06	-1.18935	AQP12B///AQP12A	653437///375318
7949904	3.4971e-06	0.38496	UNC93B1	81622
8049957	3.50847e-06	-0.942556	LOC285097	285097
7936249	3.50847e-06	-0.368362	SORCS1	114815
7924773	3.50847e-06	0.508712	CDC42BPA	8476
8024111	3.51786e-06	0.557654	CNN2	1265
7923850	3.52274e-06	1.01732	SLC26A9	115019
8158597	3.52673e-06	0.371833	GPR107	57720
8020955	3.53639e-06	0.630993	MOCOS	55034
8146357	3.53639e-06	0.60185	MCM4	4173
7983718	3.53639e-06	-1.20129	SCG3	29106
8127079	3.54823e-06	-0.296539	GSTA5	221357
8037695	3.55962e-06	0.357256	SYMPK	8189
7999903	3.56944e-06	0.465101	KNOP1	400506
7937667	3.57119e-06	-0.840047	BRSK2	9024
8040211	3.58364e-06	-0.544795	KLF11	8462
8141076	3.58368e-06	0.518656	PON2	5445
7923347	3.61343e-06	0.844402	LAD1	3898
7993341	3.62931e-06	0.339171	BFAR	51283
8121193	3.64123e-06	-0.340405	KLHL32	114792
8149071	3.66854e-06	1.02558	ANGPT2	285
8158431	3.69328e-06	-0.557487	PHYHD1	254295
7944793	3.83855e-06	-1.614	OR8D4	338662
7992639	3.84924e-06	-0.390504	TBC1D24	57465
8008900	3.86492e-06	-0.494304	CA4	762
7967624	3.869e-06	0.425553	SLC15A4	121260
8149330	3.94871e-06	0.848623	CTSB	1508
8131614	3.98206e-06	0.682901	AHR	196
7972828	4.01441e-06	0.340639	ANKRD10	55608
8132188	4.04803e-06	0.345926	AVL9	23080
7970737	4.05995e-06	-0.699346	FLT3	2322
8134552	4.05995e-06	0.684166	ARPC1B	10095
7898655	4.05995e-06	0.596241	CDA	978
8119338	4.06106e-06	-0.390374	GLP1R	2740
7901426	4.09078e-06	-0.316656	ZFYVE9	9372
8003773	4.09078e-06	-0.717818	RAP1GAP2	23108
8100603	4.09499e-06	-0.458696	CENPC	1060
8089743	4.09499e-06	0.561171	B4GALT4	8702
8019857	4.1676e-06	0.679199	NDC80	10403
8168045	4.17521e-06	0.317633	EFNB1	1947
8058670	4.21764e-06	0.466763	IKZF2	22807
8105862	4.23449e-06	0.431209	CDK7	1022
8078380	4.25478e-06	0.633413	ZNF860	344787
8095535	4.26231e-06	-0.669639	ENAM	10117
8117288	4.27799e-06	-1.7442	SCGN	10590
8045795	4.2799e-06	-0.673499	KCNJ3	3760
8049180	4.28642e-06	0.424576	EIF4E2	9470
8057620	4.29287e-06	1.38677	COL5A2	1290
8054338	4.36967e-06	0.578611	CREG2	200407
8143270	4.36967e-06	0.400433	ZC3HAV1L	92092
8079140	4.38025e-06	-0.271689	SNRK	54861
8128894	4.39844e-06	-0.410208	REV3L	5980
8001938	4.41752e-06	0.333729	TRADD	8717
8015366	4.42822e-06	0.656352	KRT14	3861
7919612	4.44255e-06	0.613412	HIST2H3D///HIST2H3A///HIST2H3C	653604///333932///126961
8151092	4.45184e-06	-0.41512	CRH	1392
8140085	4.48461e-06	-0.572184	MLXIPL	51085
7991815	4.54445e-06	-2.10841	PDIA2	64714
8107326	4.55935e-06	-0.332346	SNORA13	654322
7919642	4.56015e-06	0.63495	HIST2H2AB///HIST2H2AB	317772///317772
8090448	4.56015e-06	0.531978	RUVBL1///RUVBL1	8607///8607
8177760	4.67627e-06	0.58444	TRIM15	89870
8147848	4.70266e-06	0.466113	OXR1	55074
8005661	4.70479e-06	0.399619	SPECC1	92521
8094278	4.70479e-06	0.896888	NCAPG	64151
7905986	4.71358e-06	0.366436	FDPS	2224
8106448	4.71615e-06	-0.83791	PDE8B	8622
7902810	4.71615e-06	0.439179	LMO4	8543
8141016	4.71615e-06	-1.41067	TFPI2	7980
8078529	4.72283e-06	0.48008	STAC	6769
7931930	4.74292e-06	-0.479087	PRKCQ	5588
8060895	4.76979e-06	-0.457674	RNU105B	26767
7924450	4.78451e-06	0.747156	DUSP10	11221
8089771	4.79161e-06	0.585226	CD80	941
8003357	4.79537e-06	0.479494	PIEZO1	9780
8179564	4.80531e-06	0.487054	KIFC1	3833
8116316	4.82043e-06	0.462896	MGAT4B	11282
8126446	4.82483e-06	-0.308157	C6orf226	441150
8028058	4.85459e-06	-0.584003	KIRREL2	84063
8007620	4.87244e-06	0.523136	GRN	2896
7918902	4.87275e-06	0.518439	CD58	965
8146198	4.89315e-06	0.500752	POLB	5423
8003621	4.93419e-06	-0.362341	MRM3	55178
7939665	4.95471e-06	0.429597	MDK	4192
8098620	4.97423e-06	-0.574667	FAM149A	25854
8011375	4.99643e-06	-0.3093	TRPV1	7442
8103494	4.99953e-06	-0.839838	NPY1R///NPY1R	4886///4886
8099670	5.03917e-06	-0.370048	CCDC149	91050
8110408	5.03917e-06	0.451368	LOC728554///THOC3	728554///84321
8027621	5.06748e-06	0.552029	GPI///GPI	2821///2821
8004152	5.10846e-06	-0.27358	WSCD1	23302
8050007	5.1264e-06	1.16534	PXDN	7837
8027402	5.16778e-06	0.487453	CCNE1	898
8120335	5.20874e-06	0.817492	FAM83B	222584
8155414	5.22101e-06	-0.812374	LOC102725104///LOC101059935///ANKRD20A8P	102725104///101059935///729171
8126770	5.23512e-06	-0.597232	CYP39A1	51302
7979281	5.23842e-06	0.657242	WDHD1	11169
8004545	5.24994e-06	-0.46087	ATP1B2	482
8149733	5.24994e-06	0.523047	TNFRSF10B	8795
8124430	5.28468e-06	0.522214	HIST1H1D	3007
8038163	5.31919e-06	-0.430533	RASIP1	54922
8128459	5.31958e-06	-0.582895	SIM1	6492
8052940	5.35583e-06	-1.63946	PAIP2B///VPS36	400961///51028
7961546	5.37362e-06	0.687494	EPS8	2059
8091087	5.45297e-06	-0.316654	NMNAT3	349565
7971713	5.45825e-06	-0.508558	DHRS12	79758
8133413	5.46486e-06	0.348838	LIMK1	3984
8021275	5.47115e-06	-0.392059	POLI	11201
7905406	5.4771e-06	0.693402	CGN	57530
8020423	5.4771e-06	0.367662	MIB1	57534
8074201	5.48855e-06	-1.37591	ANKRD62	342850
8054467	5.49564e-06	0.376063	SEPT10	151011
7955787	5.52913e-06	0.28651	SP1	6667
8066619	5.54288e-06	-0.733951	PLTP	5360
7987869	5.54807e-06	0.457428	TMEM87A	25963
8098870	5.55573e-06	0.466197	SPON2	10417
8092277	5.55573e-06	-0.93753	PEX5L	51555
7927710	5.63827e-06	0.81617	CDK1	983
7922846	5.63827e-06	-1.00488	FAM129A	116496
7957221	5.66859e-06	-1.68047	TRHDE	29953
8129728	5.66895e-06	-0.399272	AHI1	54806
7981982	5.66895e-06	-0.648624	SNORD116-22///SNORD116-21///SNORD116-20///SNORD116-18///SNORD116-17///SNORD116-16///SNORD116-15///SNORD116-14///SNORD116-19///SNRPN	100033433///100033432///100033431///100033430///100033429///100033428///100033427///100033426///727708///6638
8026926	5.69611e-06	-0.456407	MAST3	23031
7929258	5.74584e-06	0.695246	KIF11	3832
8037563	5.76605e-06	0.402523	PPP1R13L	10848
7994102	5.77863e-06	0.387832	DCTN5	84516
8123920	5.77863e-06	-0.525417	ELOVL2	54898
8124521	5.7931e-06	0.566409	HIST1H4J///HIST1H4K///HIST1H4J///HIST1H4K	8363///8362///8363///8362
8180034	5.81292e-06	0.610078	TAP2	6891
8030094	5.88707e-06	0.784546	FUT2	2524
7966150	5.88707e-06	0.502394	SSH1	54434
7920971	5.88901e-06	0.349297	GLMP	112770
8095163	5.93215e-06	0.352682	EXOC1	55763
8098549	5.93215e-06	-0.488543	STOX2	56977
7956261	5.93892e-06	0.429432	RBMS2	5939
7970924	5.94644e-06	-0.369643	STARD13	90627
8052143	5.96018e-06	-0.385552	GPR75	10936
7948249	5.98888e-06	-1.18013	SLC43A1	8501
7938687	6.00003e-06	-1.09967	NUCB2	4925
8068633	6.00803e-06	0.716019	B3GALT5	10317
7990582	6.14455e-06	-0.343123	SCAPER	49855
7978376	6.19114e-06	-0.739479	STXBP6	29091
8083709	6.21436e-06	0.580547	SMC4	10051
8176230	6.25571e-06	-0.277178	RAB39B	116442
8007071	6.25734e-06	0.806008	CDC6	990
8109201	6.2836e-06	0.398584	HMGXB3	22993
7943892	6.29125e-06	-0.594988	NCAM1	4684
7910466	6.32044e-06	0.794667	CAPN9	10753
8134581	6.33962e-06	0.420133	ARPC1A	10552
8168146	6.35918e-06	0.664936	KIF4A	24137
8168762	6.40126e-06	0.268794	CSTF2	1478
8077370	6.44679e-06	-0.274783	SETMAR	6419
8056257	6.47099e-06	1.49726	FAP	2191
8131475	6.53195e-06	0.585847	C1GALT1	56913
7907830	6.53195e-06	0.531727	QSOX1	5768
8060940	6.53643e-06	1.28919	LAMP5	24141
8035868	6.58498e-06	-0.291298	LOC100420587	100420587
8008289	6.58554e-06	0.420551	TMEM92	162461
7977511	6.60256e-06	0.509154	TEP1	7011
8092707	6.61232e-06	0.741157	P3H2	55214
8154785	6.64098e-06	0.424905	CHMP5	51510
7951309	6.64914e-06	0.753493	MMP13	4322
8101945	6.68866e-06	0.458927	H2AFZ	3015
8127065	6.69084e-06	-1.44937	GSTA2	2939
8103226	6.71107e-06	0.766105	TMEM154	201799
7944795	6.71107e-06	-1.11835	OR4D5	219875
8163116	6.77528e-06	-1.00145	EPB41L4B	54566
8115355	6.80541e-06	-0.514545	GLRA1	2741
7955873	6.81279e-06	0.285523	HOXC6///HOXC4	3223///3221
8086615	6.8637e-06	-0.348713	LRRC2	79442
7951966	6.86526e-06	-0.766405	FXYD6-FXYD2///FXYD2	100533181///486
8172035	6.88309e-06	0.402503	DYNLT3	6990
7982287	6.88309e-06	0.462409	ARHGAP11B	89839
7945666	6.88309e-06	0.534505	CTSD	1509
7958331	6.88517e-06	-0.382254	RIC8B	55188
7969060	6.88517e-06	-0.397653	FNDC3A	22862
8155602	6.88517e-06	-0.767385	LOC102725104///ANKRD20A21P///LOC101059935///ANKRD20A12P///ANKRD20A8P///ANKRD20A4///ANKRD20A2///ANKRD20A3///ANKRD20A5P///ANKRD20A1	102725104///102723552///101059935///100874392///729171///728747///441430///441425///440482///84210
7991516	6.92151e-06	-0.465302	ADAMTS17	170691
8115455	6.92378e-06	0.541671	HAVCR1	26762
7981960	6.94212e-06	-0.767722	SNORD116-6	100033418
7957613	6.94314e-06	0.430173	VEZT	55591
8046380	6.95994e-06	0.584713	ITGA6	3655
7973448	6.99392e-06	-0.353894	DHRS4L1///DHRS4L2///DHRS4	728635///317749///10901
8172158	7.01207e-06	0.449015	CASK	8573
7979658	7.01626e-06	1.18783	GPX2	2877
8137979	7.01626e-06	0.648183	ACTB	60
8090469	7.03622e-06	-0.360362	GATA2	2624
8117128	7.03622e-06	0.442497	E2F3	1871
7996393	7.04285e-06	0.402255	CBFB	865
8136039	7.05315e-06	0.327265	ATP6V1F	9296
7904755	7.05967e-06	0.274918	PEX11B	8799
7917649	7.16413e-06	-0.735045	TGFBR3	7049
7973918	7.18725e-06	0.480916	FAM177A1	283635
8176193	7.24245e-06	-1.13823	F8	2157
7932433	7.27798e-06	-0.557541	NSUN6	221078
8124406	7.30004e-06	0.525729	HIST1H2BC	8347
8104449	7.39663e-06	0.44598	CCT5	22948
7942289	7.40925e-06	0.31117	RNF121	55298
8073015	7.47273e-06	0.545634	KDELR3	11015
7910164	7.47474e-06	-0.525097	COQ8A	56997
8134263	7.49298e-06	1.48785	COL1A2///COL1A2	1278///1278
8049016	7.50261e-06	0.485694	PSMD1	5707
8037888	7.59103e-06	-0.50889	SLC8A2	6543
7899627	7.59761e-06	0.59561	TINAGL1	64129
8037374	7.7114e-06	0.843846	PLAUR	5329
7992529	7.7928e-06	0.281864	TRAF7	84231
7981217	7.7928e-06	-0.493012	ATG2B	55102
8174141	7.9348e-06	-0.463323	BEX5	340542
7944955	7.97023e-06	-0.309502	PKNOX2	63876
8115814	8.01836e-06	0.642055	SH3PXD2B	285590
8169580	8.08001e-06	0.395113	IL13RA1	3597
8087860	8.18299e-06	0.375436	TWF2	11344
8148548	8.20946e-06	0.492047	PSCA	8000
7947248	8.21238e-06	0.674106	KIF18A	81930
7922174	8.21321e-06	0.990254	F5	2153
8114970	8.21469e-06	0.630875	C5orf46	389336
8080938	8.21469e-06	0.487436	MITF	4286
8052399	8.21469e-06	-0.627207	BCL11A	53335
8061966	8.21469e-06	0.286712	RALY	22913
8108905	8.22829e-06	-0.556784	KCTD16	57528
7906194	8.3017e-06	-0.282122	GPATCH4	54865
8014282	8.30419e-06	0.420654	MMP28	79148
8119403	8.3078e-06	-0.655265	APOBEC2	10930
7910792	8.30953e-06	-0.82637	RYR2	6262
8121312	8.30953e-06	-0.358532	C6orf203	51250
8017262	8.34229e-06	0.73376	BRIP1	83990
7927071	8.43862e-06	-0.32614	ZNF37A	7587
7943369	8.48827e-06	0.847936	TMEM133	83935
8062948	8.53036e-06	-1.70778	RBPJL	11317
8150036	8.55011e-06	0.588573	KIF13B	23303
7934906	8.58412e-06	1.14549	ACTA2	59
7933640	8.62335e-06	-0.909306	A1CF	29974
7912145	8.6455e-06	0.554524	TNFRSF9	3604
8123303	8.65441e-06	-0.563578	PACRG	135138
8114797	8.70586e-06	0.558717	SPRY4	81848
8099340	8.71043e-06	0.5346	WDR1	9948
7947274	8.7691e-06	-0.6535	MPPED2	744
7903162	8.79835e-06	-0.902215	TMEM56-RWDD3///TMEM56	100527978///148534
8016646	8.8241e-06	1.50209	COL1A1	1277
8039044	8.83764e-06	-0.415568	ZNF415	55786
8135048	8.88163e-06	1.70168	MUC17	140453
7988852	8.88505e-06	-0.32085	BCL2L10	10017
7906079	8.95255e-06	0.975451	RAB25	57111
7981919	8.96328e-06	-0.437296	SNURF///SNRPN	8926///6638
7929976	8.98425e-06	0.428266	DPCD///DPCD	25911///25911
8067279	9.00441e-06	0.510927	CTSZ	1522
7946680	9.00568e-06	0.4102	BTBD10	84280
8058477	9.02859e-06	0.561486	KLF7	8609
7936925	9.02859e-06	-0.411344	FLJ37035	399821
7974533	9.08144e-06	-0.60222	PELI2	57161
8109830	9.08178e-06	0.61794	SPDL1	54908
8132387	9.08178e-06	-0.509888	POU6F2	11281
7982000	9.19654e-06	-0.29992	SNORD116-26	100033438
8173621	9.234e-06	-0.357706	KIAA2022	340533
8175039	9.23417e-06	0.459037	ELF4	2000
8054135	9.23787e-06	-0.640735	MGAT4A	11320
8071671	9.24266e-06	-0.380752	GNAZ	2781
7900365	9.25464e-06	0.630904	MFSD2A///MFSD2A	84879///84879
7921487	9.26699e-06	0.425094	TAGLN2	8407
8113369	9.3612e-06	-0.471115	SLCO4C1	353189
8094556	9.39311e-06	0.580652	PGM2	55276
8174239	9.46274e-06	-0.36797	BEX2	84707
8007976	9.46314e-06	0.356715	NPEPPS	9520
8022674	9.46314e-06	0.921717	CDH2	1000
8036176	9.48436e-06	-0.488094	NPHS1	4868
7963410	9.67309e-06	1.33663	KRT6C///KRT6B///KRT6A///KRT5	286887///3854///3853///3852
7928491	9.70444e-06	-0.384792	KAT6B	23522
7937287	9.84004e-06	0.418258	PSMD13	5719
8055426	9.84243e-06	0.561249	MCM6	4175
8020100	9.9055e-06	0.354793	RALBP1	10928
7995539	9.91379e-06	0.382527	NOD2	64127
8104506	9.91379e-06	0.660489	TRIO	7204
8155083	9.91379e-06	0.725765	CA9	768
8163916	9.9288e-06	-0.378084	TTLL11	158135
7971950	9.9288e-06	-0.562188	DACH1	1602
8062576	9.94731e-06	0.430726	DHX35	60625
7923958	9.97466e-06	0.691046	C1orf116	79098
8159476	9.97466e-06	0.327443	TRAF2	7186
8113504	1.00725e-05	0.465242	NREP	9315
7904843	1.02449e-05	-1.33294	PDZK1P1///PDZK1	100034743///5174
8076998	1.02449e-05	0.443691	PLXNB2	23654
8044686	1.0269e-05	0.533748	ACTR3	10096
8163672	1.0269e-05	-0.410533	PAPPA-AS1	493913
8084397	1.0269e-05	-0.632482	ECE2	9718
8110090	1.02734e-05	0.487584	SFXN1	94081
8042503	1.03915e-05	0.810127	MXD1	4084
7981943	1.03915e-05	-0.740697	SNORD64///PWAR5	347686///8123
7982792	1.03915e-05	0.375318	RAD51	5888
8028851	1.04077e-05	0.344105	SHKBP1	92799
8035278	1.04388e-05	0.317926	ANO8	57719
8121257	1.04388e-05	0.931337	PRDM1	639
8040247	1.04439e-05	-0.361744	RN7SL832P	106479524
7896756	1.0444e-05	-0.404921	FAM87B///FAM87A	400728///157693
7959408	1.0444e-05	0.530746	KNTC1	9735
8152477	1.0444e-05	0.491471	RAD21	5885
8160472	1.04563e-05	-0.321063	TUSC1	286319
7960158	1.04563e-05	-0.536716	ZNF10	7556
8114920	1.06634e-05	1.13627	DPYSL3	1809
8166079	1.06851e-05	0.496288	EGFL6	25975
7986010	1.06879e-05	0.470337	IQGAP1	8826
7930304	1.07725e-05	0.444471	GSTO1	9446
7988444	1.0855e-05	-0.75461	MYEF2	50804
7992685	1.08771e-05	0.324926	KCTD5	54442
8064978	1.10111e-05	0.481731	JAG1	182
7915971	1.10405e-05	-0.293538	AGBL4	84871
8089402	1.10405e-05	-1.32184	GUCA1C	9626
8068280	1.10413e-05	0.387697	IFNGR2	3460
8044773	1.10511e-05	0.807178	MARCO	8685
8085145	1.10511e-05	0.409429	RAD18	56852
8010841	1.1075e-05	-0.430143	FN3K	64122
8058857	1.1172e-05	1.35571	IGFBP5	3488
8060604	1.12033e-05	-0.438837	OXT	5020
8078147	1.12446e-05	-0.437847	BTD	686
8066939	1.12926e-05	0.502798	B4GALT5	9334
8043283	1.13557e-05	0.407133	KDM3A	55818
7979158	1.1372e-05	-0.370497	TXNDC16	57544
7971350	1.13811e-05	0.609805	TSC22D1	8848
8009075	1.14567e-05	0.731328	TANC2	26115
8109368	1.14567e-05	0.286846	G3BP1	10146
8164580	1.14567e-05	0.581494	PTGES	9536
8022251	1.14851e-05	0.445096	PPP4R1	9989
7968484	1.14851e-05	0.584635	BRCA2	675
8012247	1.1494e-05	-0.436177	SAT2	112483
8037322	1.15836e-05	0.313436	ETHE1	23474
7901192	1.1638e-05	0.326485	RAD54L	8438
7995829	1.16547e-05	-0.637866	MT1H	4496
7914127	1.16547e-05	0.802355	IFI6	2537
8160435	1.16547e-05	0.512981	IFNE	338376
8091910	1.17144e-05	-2.47674	SERPINI2	5276
8101874	1.17372e-05	-0.862742	ADH1A	124
8065444	1.17633e-05	-0.538662	ACSS1	84532
8148317	1.18269e-05	-0.885124	MYC	4609
7946365	1.18324e-05	-0.827686	STK33	65975
8131406	1.18758e-05	0.510119	RAC1	5879
7982663	1.19432e-05	0.653097	BUB1B	701
8155397	1.19473e-05	-0.735289	ANKRD20A21P///ANKRD20A8P///ANKRD20A4///ANKRD20A2///ANKRD20A3///ANKRD20A5P///ANKRD20A1	102723552///729171///728747///441430///441425///440482///84210
8017675	1.19473e-05	0.413544	PLEKHM1P1///PLEKHM1	440456///9842
8048120	1.19543e-05	0.433356	ATIC	471
7975976	1.19543e-05	0.32831	AHSA1	10598
7928944	1.19543e-05	-0.391673	PAPSS2	9060
8043632	1.19847e-05	-0.284702	FER1L5	90342
8131263	1.19847e-05	0.532354	SNORD13P2	6077
8025142	1.20033e-05	0.309759	ARHGEF18	23370
8003814	1.20033e-05	-0.84068	ASPA	443
8017885	1.20296e-05	-1.10439	ABCA8	10351
8001818	1.2033e-05	0.342912	TK2	7084
8028756	1.2033e-05	0.475921	PSMC4	5704
7960340	1.2033e-05	0.626838	FOXM1	2305
8027685	1.2033e-05	-0.44686	ZNF181	339318
8098084	1.2033e-05	-0.465784	ETFDH	2110
8113641	1.20336e-05	-0.476517	CDO1	1036
8127180	1.20444e-05	-0.743202	HMGCLL1	54511
8055992	1.21623e-05	-0.758902	ACVR1C	130399
7962895	1.22496e-05	-0.771742	FKBP11	51303
8177858	1.22783e-05	0.544755	TUBB	203068
7922707	1.23266e-05	0.457872	RNASEL	6041
8109639	1.23266e-05	0.578201	PTTG1	9232
7964183	1.24701e-05	-0.998264	GLS2	27165
7921133	1.25174e-05	0.332674	HDGF	3068
7910369	1.26374e-05	0.373163	HIST3H2BB	128312
8044882	1.26374e-05	-0.611987	EPB41L5	57669
7922130	1.26374e-05	-1.07278	DPT	1805
7994252	1.26374e-05	-1.54476	AQP8	343
7900488	1.26719e-05	-0.295151	MIR30E	407034
8072436	1.27017e-05	-0.354452	INPP5J	27124
8120613	1.27312e-05	-0.399767	RIMS1	22999
8015730	1.27666e-05	-0.668345	LINC00671	388387
7956229	1.27768e-05	-1.28968	SLC39A5	283375
8143518	1.27908e-05	-0.305943	TRPV5	56302
8018449	1.27908e-05	0.383834	UNC13D	201294
7922162	1.27908e-05	-0.603455	SLC19A2	10560
8090180	1.28903e-05	1.6196	MUC13	56667
8111922	1.29399e-05	0.326556	LOC648987	648987
7948987	1.29817e-05	0.555221	PLA2G16	11145
8119689	1.29817e-05	0.700833	PTK7	5754
7955869	1.29817e-05	0.412177	HOXC8	3224
8082597	1.29817e-05	-0.603396	COL6A6	131873
8035813	1.30013e-05	-0.426892	ZNF43	7594
8163678	1.31123e-05	-0.315192	ASTN2	23245
8041826	1.32916e-05	0.331804	TTC7A	57217
7911799	1.32922e-05	0.309676	MEGF6	1953
7958202	1.33011e-05	0.617531	CHST11	50515
8120411	1.33768e-05	0.370502	PRIM2	5558
7917276	1.33989e-05	-0.656457	LPAR3	23566
7952897	1.34158e-05	-0.282242	IQSEC3	440073
8067167	1.34903e-05	0.511713	AURKA	6790
8013753	1.35047e-05	0.600179	NARR///RAB34	100861437///83871
8064191	1.35244e-05	0.354676	TPD52L2	7165
8148208	1.3549e-05	0.507233	FAM91A1	157769
8170921	1.35722e-05	0.322878	PLXNA3	55558
8100026	1.36647e-05	-0.718623	ATP8A1	10396
8013660	1.36647e-05	0.651315	ALDOC	230
7938263	1.37184e-05	-0.354341	EIF3F	8665
8159692	1.38802e-05	0.296189	ARRDC1	92714
7913237	1.39413e-05	0.628337	CAMK2N1	55450
7924071	1.39422e-05	-0.341565	KCNH1	3756
7905147	1.39422e-05	0.487137	C1orf54	79630
7920531	1.3958e-05	0.323996	ADAR	103
8124397	1.39627e-05	0.472679	HIST1H1C	3006
8009241	1.40284e-05	-0.657208	SNORD104	692227
7997504	1.40284e-05	0.666106	CDH13	1012
8000799	1.40629e-05	0.385935	GDPD3	79153
7994109	1.40931e-05	0.560435	PLK1	5347
8057394	1.42051e-05	0.515449	SESTD1	91404
7961524	1.42083e-05	-2.58858	ERP27	121506
8137798	1.42494e-05	0.364691	PSMG3	84262
8105607	1.42641e-05	-1.16972	FAM159B	100132916
8157890	1.42931e-05	-0.369774	PBX3	5090
7978718	1.43775e-05	0.657139	SEC23A	10484
8092682	1.44296e-05	-1.32206	SST	6750
8056343	1.45752e-05	-0.597847	COBLL1	22837
8077652	1.46182e-05	0.336432	ARPC4-TTLL3///ARPC4	100526693///10093
8005638	1.49436e-05	-0.570292	ALDH3A2	224
8002121	1.4954e-05	-2.23527	CTRL	1506
8116051	1.50472e-05	0.463554	DBN1	1627
8108301	1.50547e-05	0.492806	KIF20A	10112
8140971	1.50609e-05	0.806198	SAMD9L	219285
8082350	1.51084e-05	0.356403	MCM2	4171
8005978	1.51084e-05	0.288381	TRAF4	9618
7941769	1.51268e-05	0.414156	KDM2A	22992
8126839	1.51358e-05	0.54884	TNFRSF21	27242
8092177	1.51451e-05	0.634578	NCEH1	57552
8157233	1.51837e-05	-0.45806	HSDL2	84263
8098195	1.5191e-05	0.713819	MSMO1	6307
7984405	1.51947e-05	-0.308535	C15orf61	145853
8064042	1.52513e-05	0.266805	ARFGAP1	55738
8099029	1.52513e-05	0.355168	TNIP2	79155
8156538	1.52513e-05	0.515772	MFSD14B	84641
7956211	1.53286e-05	0.433315	MYL6	4637
8126018	1.53317e-05	0.539986	STK38	11329
8169009	1.53948e-05	-0.36216	BEX4	56271
8068180	1.53948e-05	-0.791037	HUNK	30811
7997680	1.53948e-05	-0.298277	GSE1	23199
8176026	1.53948e-05	0.917567	FLNA	2316
8112107	1.55428e-05	-0.404599	PLPP1	8611
8084742	1.55428e-05	0.54007	LPP	4026
7945110	1.57123e-05	0.484825	ST3GAL4	6484
8078262	1.5734e-05	0.27432	UBE2E1	7324
7945786	1.58538e-05	0.330888	NAP1L4	4676
7996947	1.58798e-05	0.459295	CYB5B	80777
8066822	1.58798e-05	1.08893	SULF2	55959
8087447	1.59513e-05	-0.477994	MST1	4485
8087881	1.60202e-05	-0.325696	MIRLET7G	406890
8087935	1.61176e-05	0.616578	NT5DC2	64943
8040430	1.61176e-05	0.596826	VSNL1	7447
8167449	1.61845e-05	0.357674	PLP2	5355
8011542	1.62215e-05	-0.283668	ZZEF1	23140
8082797	1.62391e-05	-0.744807	TF	7018
7903407	1.62399e-05	-0.89022	RNPC3///AMY2B	55599///280
7940840	1.63013e-05	0.273095	OTUB1	55611
7934733	1.63697e-05	0.270857	ANXA11	311
8091385	1.6441e-05	1.76723	CP	1356
8089372	1.64733e-05	0.6783	KIAA1524	57650
7957560	1.65419e-05	-0.258742	CRADD	8738
8076436	1.65755e-05	0.372487	TCF20	6942
8098856	1.66322e-05	-0.904264	RNF212	285498
8103728	1.66523e-05	0.441933	HMGB2	3148
8138067	1.67994e-05	0.458922	CYTH3	9265
7903565	1.67994e-05	0.778517	GPSM2	29899
7976808	1.68115e-05	-0.564866	LOC100288160	100288160
8149555	1.68744e-05	0.531699	PSD3	23362
7972946	1.70353e-05	0.574194	RASA3	22821
7928147	1.70353e-05	0.397334	ADAMTS14	140766
7991034	1.70353e-05	-1.24879	HOMER2	9455
7929919	1.70353e-05	0.379872	SFXN3	81855
7984771	1.7081e-05	0.581198	LOXL1	4016
8051785	1.70825e-05	-0.352264	KCNG3	170850
8168749	1.72042e-05	1.10529	SRPX2	27286
7940775	1.72042e-05	0.5974	RARRES3///RARRES3	5920///5920
8059852	1.72042e-05	0.604951	MSL3P1	151507
7942592	1.7296e-05	0.383032	SNORD15A	6079
8130211	1.73135e-05	-0.476324	SYNE1	23345
7927694	1.73228e-05	-0.952345	PHYHIPL	84457
7915207	1.73228e-05	-0.635048	PABPC4	8761
8131179	1.73265e-05	0.485278	TTYH3	80727
7942232	1.73265e-05	0.342791	NADSYN1	55191
8027996	1.73265e-05	0.307097	PSENEN	55851
7981059	1.73428e-05	-0.745772	SERPINA6	866
7975932	1.73764e-05	-0.555518	TMEM63C	57156
8041179	1.73764e-05	0.6204	CLIP4	79745
7970381	1.74047e-05	-0.688358	LOC102725104///ANKRD20A8P	102725104///729171
7976795	1.74847e-05	-0.571792	MEG3	55384
7962151	1.74933e-05	-0.463163	DENND5B	160518
8118259	1.75031e-05	0.283385	MSH5-SAPCD1///MSH5	100532732///4439
7991809	1.75031e-05	-0.74102	ARHGDIG	398
8110084	1.7597e-05	0.386214	MSX2	4488
8160213	1.76018e-05	0.478843	TTC39B	158219
8053288	1.77925e-05	-0.371232	GCFC2	6936
7995755	1.7797e-05	0.373679	OGFOD1	55239
8120838	1.78385e-05	0.546214	TTK	7272
7928171	1.78538e-05	0.417762	SGPL1	8879
8158987	1.79055e-05	-1.47478	CELP	1057
7959070	1.8116e-05	-0.309511	PEBP1	5037
8158059	1.8133e-05	-0.484133	STXBP1	6812
7960933	1.82254e-05	0.35002	M6PR	4074
8047174	1.82839e-05	0.648524	SLC39A10	57181
7907847	1.82896e-05	0.336005	LOC100506242	100506242
7924388	1.84172e-05	0.534718	BPNT1	10380
8004360	1.84272e-05	0.46903	KCTD11	147040
7946757	1.85026e-05	-0.590389	SOX6	55553
8045946	1.85026e-05	0.462909	PSMD14	10213
8046160	1.85522e-05	-0.313608	KLHL41	10324
7989647	1.86051e-05	0.807314	KIAA0101	9768
8110734	1.87376e-05	0.349983	BRD9	65980
7999841	1.87913e-05	0.326237	SMG1	23049
8135080	1.88266e-05	0.298436	AP1S1	1174
7991106	1.88473e-05	-0.481698	CSPG4P5	114817
8014454	1.88473e-05	0.310789	MYO19	80179
8079237	1.88473e-05	0.377096	KIF15	56992
7929616	1.88473e-05	-0.281082	FRAT1	10023
7965357	1.8966e-05	0.820904	POC1B-GALNT4///GALNT4	100528030///8693
7930790	1.90927e-05	-3.02666	PNLIPRP1	5407
8179049	1.90927e-05	0.569408	HLA-J///HLA-H///HLA-A///HLA-A	3137///3136///3105///3105
7942174	1.91282e-05	0.28876	PPFIA1	8500
7956242	1.91282e-05	-0.362861	COQ10A	93058
8067680	1.92135e-05	0.295128	HELZ2	85441
8161415	1.9338e-05	-0.749723	LOC101059935///ANKRD20A8P	101059935///729171
8112822	1.93544e-05	-0.378074	DMGDH	29958
8093332	1.96957e-05	-0.487526	ZNF876P	642280
7981996	1.97549e-05	-0.54718	SNORD116-24	100033435
8098214	1.97846e-05	-0.693572	TLL1	7092
8073633	1.9893e-05	0.370717	PNPLA3	80339
7897227	1.99594e-05	-0.421576	AJAP1	55966
7948997	1.99594e-05	0.368752	ATL3	25923
7971373	1.99594e-05	-0.454116	TPT1	7178
7993726	2.00564e-05	-0.294599	ACSM5	54988
8122773	2.0066e-05	0.45665	MTHFD1L	25902
8124211	2.01867e-05	-0.312674	GPLD1	2822
8142852	2.01908e-05	0.281086	TNPO3	23534
8026051	2.02366e-05	0.29812	RNASEH2A	10535
7971922	2.02444e-05	-0.490743	PCDH9	5101
8019090	2.02776e-05	-0.364329	AATK	9625
7945663	2.02869e-05	0.594821	IFITM10	402778
8050060	2.02869e-05	0.299228	TSSC1	7260
7927202	2.02956e-05	-0.295784	ZNF22	7570
7948973	2.04143e-05	-0.766532	HRASLS5	117245
8005814	2.04143e-05	-0.339926	NLK	51701
8134117	2.04533e-05	0.553247	FZD1	8321
8044700	2.0476e-05	-1.20483	DPP10	57628
7905553	2.0505e-05	0.596252	SPRR1B	6699
8127031	2.05614e-05	0.438878	MCM3	4172
8064766	2.06213e-05	0.418966	RNF24	11237
7972231	2.06495e-05	-0.47774	SLITRK1	114798
8084345	2.07942e-05	0.411297	AP2M1	1173
8061136	2.09469e-05	0.297951	PTMA///PTMA	5757///5757
8072876	2.09469e-05	0.709648	LGALS1	3956
7954631	2.11286e-05	0.62953	FAR2	55711
8031157	2.11942e-05	-0.435392	TTYH1	57348
8177130	2.11947e-05	-0.487307	SLC9B1	150159
8175621	2.11954e-05	0.277242	TMEM185A	84548
8055151	2.11954e-05	0.458881	POTEF///POTEJ///POTEM///POTEE///POTEKP	728378///653781///641455///445582///440915
7962829	2.12706e-05	-0.42655	SNORA2B	677794
7951545	2.14197e-05	0.456906	EXPH5	23086
7972021	2.16308e-05	-0.307619	TBC1D4	9882
8075728	2.16308e-05	0.56236	MYH9	4627
8164535	2.17438e-05	-0.676542	CRAT	1384
8067382	2.17805e-05	0.276368	PSMA7	5688
8124337	2.18211e-05	-0.248789	SLC17A1	6568
8117580	2.19165e-05	0.31145	HIST1H2AI	8329
8007505	2.19859e-05	0.306889	DHX8	1659
8021653	2.20028e-05	0.392562	SERPINB8	5271
8020779	2.20357e-05	1.08923	DSG2	1829
8083901	2.20969e-05	0.421077	FNDC3B	64778
8029969	2.2245e-05	0.30241	SEPW1	6415
8068810	2.23077e-05	0.446714	SLC37A1	54020
8071737	2.23868e-05	0.428545	MIF///MIF-AS1///MIF	4282///284889///4282
8117608	2.26674e-05	0.349468	HIST1H2AL///HIST1H2AL	8332///8332
8017766	2.26674e-05	-0.905349	APOH	350
7913593	2.26674e-05	-0.986128	TCEA3	6920
8051443	2.26674e-05	0.298419	STRN	6801
7961865	2.26802e-05	0.484796	KRAS	3845
8014115	2.27419e-05	0.531885	MYO1D	4642
7969776	2.2765e-05	0.294843	UBAC2	337867
7961440	2.28587e-05	0.509624	PLBD1	79887
7997525	2.28587e-05	-0.468614	MLYCD	23417
7919436	2.28915e-05	0.330182	PPIAL4C///PPIAL4A///PPIAL4G///PPIA	653598///653505///644591///5478
7900129	2.29718e-05	0.377736	SH3D21	79729
7922391	2.29791e-05	0.281086	CENPL	91687
8136347	2.30543e-05	0.861876	CALD1	800
8096845	2.30543e-05	-2.07918	EGF	1950
8122013	2.31025e-05	0.54306	L3MBTL3	84456
8117813	2.32512e-05	0.501078	HLA-J///HLA-H///HLA-B///HLA-A///HLA-A	3137///3136///3106///3105///3105
7923824	2.32578e-05	-0.720532	SLC41A1	254428
7970513	2.33108e-05	0.44707	SKA3	221150
7944722	2.33669e-05	0.689807	UBASH3B	84959
8006392	2.34019e-05	0.303504	PSMD11	5717
7919625	2.34019e-05	0.365612	HIST2H2BD///HIST2H2BC///HIST2H2BE	337874///337873///8349
8084423	2.34632e-05	0.3805	PSMD2	5708
8068761	2.34962e-05	0.502373	ABCG1	9619
7949400	2.38375e-05	-0.336917	SLC25A45	283130
8010787	2.387e-05	-0.26594	HEXDC	284004
8083876	2.39918e-05	0.605022	SKIL	6498
8122365	2.41429e-05	0.678519	ADGRG6	57211
7919326	2.42573e-05	0.413858	ACP6	51205
8014650	2.48615e-05	0.298303	LOC101929950///LOC440434///NPEPPS	101929950///440434///9520
8088803	2.49695e-05	-0.317172	EIF4E3	317649
7984298	2.51904e-05	-0.371577	DIS3L	115752
8004081	2.51904e-05	-0.496734	ZFP3	124961
8080645	2.51904e-05	-0.378389	APPL1	26060
8073612	2.51904e-05	0.323559	TSPO	706
7965166	2.52085e-05	0.647752	PPFIA2	8499
8145055	2.53106e-05	0.588072	BMP1	649
7913249	2.5393e-05	-0.307524	PINK1-AS	100861548
7991234	2.5393e-05	0.61239	MFGE8	4240
7999253	2.5696e-05	0.532234	PPL	5493
8056943	2.57418e-05	0.520416	LNPK	80856
7930148	2.58971e-05	-0.278039	SFXN2	118980
7945146	2.59217e-05	-0.533441	KCNJ5	3762
7944530	2.60019e-05	-0.403732	OAF	220323
8056102	2.61034e-05	-0.559703	LY75-CD302///CD302	100526664///9936
7978391	2.61034e-05	-0.469257	NOVA1	4857
8081959	2.61034e-05	-0.586426	STXBP5L	9515
8139656	2.61034e-05	-0.809975	GRB10	2887
8146475	2.61486e-05	-0.284886	XKR4	114786
8051501	2.61486e-05	0.449753	EIF2AK2	5610
8120251	2.61486e-05	-0.341813	FBXO9	26268
8124492	2.62353e-05	0.539252	HIST1H2BK	85236
7973618	2.62729e-05	0.366287	IRF9	10379
7898167	2.62935e-05	-2.79822	CTRC	11330
8067157	2.66839e-05	-0.468362	CBLN4	140689
7965884	2.69661e-05	-1.0186	PAH	5053
8107814	2.69797e-05	-0.332214	ISOC1	51015
8154476	2.69893e-05	-0.506146	SH3GL2	6456
8109712	2.69893e-05	0.530431	HMMR	3161
8028916	2.71462e-05	0.297892	SNRPA	6626
7976816	2.71744e-05	-0.850748	SNORD114-3	767579
8083094	2.71744e-05	0.52605	RASA2	5922
8088425	2.7512e-05	0.807716	FAM3D	131177
8114425	2.75674e-05	0.330652	CDC25C	995
7999936	2.77042e-05	-0.398313	UMOD	7369
8052091	2.77225e-05	-0.57721	NRXN1	9378
7953395	2.78562e-05	0.284579	COPS7A	50813
8053741	2.78727e-05	-0.82539	ANKRD20A8P///ANKRD20A4///ANKRD20A2///ANKRD20A3///ANKRD20A5P///ANKRD20A1	729171///728747///441430///441425///440482///84210
8012376	2.80543e-05	-0.250901	VAMP2	6844
7993453	2.81428e-05	-0.738736	MPV17L	255027
8096032	2.81436e-05	0.383844	PRDM8	56978
7957140	2.82176e-05	0.905322	LGR5	8549
8135015	2.84323e-05	0.933228	MUC3B///MUC3A	57876///4584
8026106	2.84323e-05	0.29055	CALR	811
8102745	2.84877e-05	-0.322571	PGRMC2	10424
8053046	2.84877e-05	0.284739	DUSP11	8446
8047538	2.84885e-05	0.536268	BMPR2	659
8156935	2.855e-05	-0.513336	ZNF189	7743
8176263	2.86257e-05	-0.371996	TAF9B	51616
8075182	2.8651e-05	-0.617576	XBP1	7494
8001147	2.87744e-05	0.353124	ISY1-RAB43///RAB43	100534599///339122
8140028	2.87744e-05	-0.44854	TRIM50	135892
7908650	2.88161e-05	-0.512828	IGFN1	91156
8124388	2.88262e-05	0.561603	HIST1H3B	8358
8107646	2.88981e-05	0.324153	PRDM6	93166
8140107	2.89245e-05	-0.352361	DNAJC30	84277
8118571	2.91289e-05	0.61601	PSMB9	5698
8139640	2.95364e-05	-0.772934	DDC	1644
8037103	2.95364e-05	-0.301358	GRIK5	2901
8112020	2.95534e-05	-0.239712	MOCS2	4338
8083594	2.95903e-05	-0.523866	PTX3	5806
8067113	2.96244e-05	0.555312	ZNF217	7764
8111101	2.96415e-05	0.472427	ANKH	56172
8131326	2.97842e-05	-0.477558	SLC29A4	222962
8145418	2.98767e-05	0.423796	CDCA2	157313
7938738	3.00413e-05	-0.251655	KCNC1	3746
8040927	3.00906e-05	0.252252	NRBP1	29959
7924144	3.00992e-05	-0.367421	RPL21P28///RPL21P19///RPL21P44///RPL21	100131205///641293///402176///6144
8141950	3.01421e-05	-0.686339	RELN	5649
7972157	3.02214e-05	-0.566671	EDNRB	1910
8045349	3.02214e-05	0.378864	MGAT5	4249
8011875	3.03044e-05	-0.361654	DERL2	51009
7950701	3.03595e-05	0.345696	TENM4	26011
8034304	3.03595e-05	0.567587	ACP5	54
7930927	3.03724e-05	0.458456	INPP5F	22876
7942647	3.04414e-05	-0.512805	LOC100506127	100506127
8005785	3.04414e-05	-0.657336	KSR1	8844
7970892	3.04414e-05	-0.364524	N4BP2L1	90634
8023063	3.04883e-05	-0.302749	ATP5A1	498
8017555	3.05283e-05	-0.517785	ERN1	2081
8158167	3.0545e-05	1.1425	LCN2	3934
8045974	3.06993e-05	-0.645895	SLC4A10	57282
8066513	3.07213e-05	0.754601	SDC4///ROS1	6385///6098
7999754	3.09735e-05	0.428194	XYLT1	64131
8131013	3.1122e-05	0.422904	SUN1	23353
8124911	3.1122e-05	0.552814	HLA-C///HLA-B///HLA-B	3107///3106///3106
8066964	3.11267e-05	0.241383	TMEM189-UBE2V1///TMEM189///UBE2V1	387522///387521///7335
8042356	3.11748e-05	-0.598636	MEIS1	4211
8084206	3.1353e-05	0.770822	B3GNT5	84002
8179731	3.15672e-05	0.569716	HLA-C///HLA-B///HLA-C///HLA-B	3107///3106///3107///3106
8068713	3.15682e-05	0.804655	MX1	4599
8105229	3.16973e-05	0.692967	PELO///ITGA1	53918///3672
8082688	3.17169e-05	0.407368	DNAJC13	23317
8026300	3.17771e-05	0.536406	ADGRE5	976
8163491	3.18111e-05	-0.246681	WDR31	114987
8038633	3.18111e-05	-1.91872	KLK1	3816
7964119	3.18802e-05	0.586148	STAT2	6773
8065868	3.18802e-05	0.308818	EIF6	3692
7975167	3.19178e-05	-0.377727	GPHN	10243
8179041	3.19709e-05	0.642823	HLA-H///HLA-C///HLA-B///HLA-A///HLA-B///HLA-A	3136///3107///3106///3105///3106///3105
8102050	3.20452e-05	0.65458	SLC9B2	133308
7954511	3.2118e-05	0.556561	STK38L	23012
8173041	3.21329e-05	-0.31549	FAM120C	54954
7967563	3.21941e-05	0.370807	UBC	7316
8006123	3.22597e-05	0.366708	CPD	1362
8138888	3.23519e-05	-0.355881	PDE1C	5137
8079931	3.25621e-05	-0.955096	SLC38A3	10991
8166202	3.26717e-05	-1.35446	GRPR	2925
8154233	3.26759e-05	0.526606	CD274	29126
7901316	3.26964e-05	-0.455129	SLC5A9	200010
8127072	3.26964e-05	-1.18624	GSTA1	2938
7983360	3.28068e-05	0.390835	B2M	567
8008263	3.29652e-05	-0.521814	PDK2	5164
8003722	3.30803e-05	-0.337732	SRR	63826
7920642	3.33251e-05	1.1237	MUC1	4582
8044766	3.34365e-05	0.526209	INSIG2	51141
8031871	3.34365e-05	0.266838	ZNF274	10782
8066739	3.34365e-05	-0.369024	ZNF663P	100130934
7912672	3.34584e-05	-0.29068	FLJ37453	729614
7901010	3.35717e-05	0.499352	KIF2C	11004
7921873	3.36901e-05	1.02512	FCGR3B///FCGR3A	2215///2214
8035435	3.40659e-05	-0.254727	KIAA1683	80726
8045857	3.40722e-05	0.418082	CCDC148-AS1	554201
8106403	3.41319e-05	0.527809	F2RL1	2150
7944801	3.41548e-05	-0.423822	OR10G8	219869
7982889	3.41897e-05	0.486254	NUSAP1	51203
7926150	3.42578e-05	-0.288066	LOC439951	439951
7927915	3.43679e-05	-0.369054	STOX1	219736
8132539	3.4557e-05	0.379528	DBNL	28988
8048926	3.48134e-05	0.568072	SP140L	93349
8083546	3.48618e-05	-0.636723	KCNAB1	7881
7996403	3.48618e-05	0.305816	C16orf70	80262
7938396	3.49616e-05	0.435384	AMPD3	272
7977454	3.50229e-05	0.357466	POTEF///POTEM///POTEE///POTEKP	728378///641455///445582///440915
8027728	3.50659e-05	-0.604293	HPN	3249
8035445	3.5433e-05	-0.390268	JUND	3727
8013450	3.5569e-05	0.440316	LGALS9C///LGALS9B///LGALS9	654346///284194///3965
8074991	3.56611e-05	0.484811	GGT5	2687
8156571	3.56974e-05	-1.05353	MIR27B///C9orf3	407019///84909
8079189	3.56974e-05	-0.271784	ZKSCAN7	55888
7984016	3.56974e-05	-0.284763	C2CD4A	145741
8059177	3.5799e-05	0.416849	TUBA4A	7277
8111993	3.5799e-05	-0.691592	FGF10	2255
8102006	3.58041e-05	0.398026	MANBA	4126
8163618	3.58226e-05	0.463142	TNFSF15	9966
8137707	3.63921e-05	-0.469624	MIR339	442907
8134463	3.66359e-05	-0.362643	NPTX2	4885
8058182	3.66695e-05	0.343852	FAM126B	285172
8001531	3.67055e-05	-1.22389	MT1G	4495
7923753	3.67862e-05	-0.435192	NUAK2	81788
7947027	3.68468e-05	0.361336	UEVLD	55293
7949320	3.68563e-05	-1.10197	GPHA2	170589
7949545	3.70437e-05	0.305259	EIF1AD	84285
8079615	3.70636e-05	-0.724996	FBXW12	285231
8066683	3.70781e-05	-0.288248	CDH22	64405
8090018	3.70887e-05	0.645563	PARP9	83666
8123463	3.75685e-05	-0.28731	C6orf120	387263
7913169	3.7578e-05	0.528269	CAPZB	832
8156290	3.76896e-05	0.702545	CKS2	1164
7930804	3.76951e-05	-2.82015	PNLIPRP2	5408
7992337	3.77053e-05	0.360275	HN1L	90861
7909815	3.78305e-05	0.313528	IARS2	55699
8132515	3.78417e-05	0.337929	BLVRA	644
8078971	3.80181e-05	-0.759031	ENTPD3	956
8041206	3.80218e-05	0.65226	LBH	81606
7985809	3.81265e-05	0.413157	ABHD2	11057
8117861	3.84912e-05	0.35373	HLA-L	3139
7914021	3.8741e-05	0.404566	SLC9A1	6548
7905444	3.88424e-05	0.273615	SNX27	81609
7922773	3.90666e-05	0.862881	NCF2	4688
8096489	3.90666e-05	0.365832	PDLIM5	10611
7918223	3.90666e-05	0.518938	HENMT1	113802
8066074	3.90994e-05	0.323118	DSN1	79980
8151042	3.90994e-05	-0.277495	TTPA	7274
7919591	3.91142e-05	0.765348	FAM72A///FAM72D///FAM72B	729533///728833///653820
7926105	3.9115e-05	0.545634	GATA3	2625
8104601	3.91297e-05	0.491216	BASP1	10409
7959023	3.91297e-05	0.41552	MAP1LC3B2///MAP1LC3B	643246///81631
7939150	3.92942e-05	0.53932	PRRG4	79056
8029847	3.93236e-05	-0.285099	FKRP	79147
7923837	3.95705e-05	-1.38006	PM20D1	148811
7905374	3.97998e-05	0.297891	PSMD4	5710
7930537	3.9843e-05	0.379591	TCF7L2	6934
8009493	4.01344e-05	-1.58838	KCNJ16	3773
8046922	4.01714e-05	1.37019	COL3A1	1281
8160452	4.02656e-05	0.500142	CDKN2B	1030
8146900	4.02656e-05	0.68687	XKR9	389668
7941311	4.03103e-05	0.35322	EHBP1L1///SIPA1	254102///6494
8128795	4.03103e-05	-0.372911	AK9	221264
8095834	4.04983e-05	0.639066	SHROOM3	57619
8117081	4.07056e-05	0.329174	KDM1B	221656
7918622	4.09103e-05	0.623024	SLC16A1	6566
8101957	4.09325e-05	-0.800119	EMCN	51705
7938331	4.09325e-05	0.381617	ZNF143	7702
7970033	4.10488e-05	0.703868	COL4A2	1284
8153474	4.10605e-05	0.532727	TSTA3	7264
7985522	4.13313e-05	-0.792684	ADAMTSL3	57188
7982366	4.14645e-05	-0.965952	SCG5	6447
8035825	4.16705e-05	-0.511884	ZNF676	163223
8166805	4.24052e-05	0.370669	ATP6AP2	10159
8177732	4.24346e-05	0.554568	HLA-H///HLA-B///HLA-A///HLA-B///HLA-A	3136///3106///3105///3106///3105
8054329	4.25054e-05	0.523991	RNF149	284996
8052872	4.25085e-05	0.530882	TGFA	7039
8059905	4.25203e-05	1.22335	COL6A3	1293
8068353	4.34011e-05	0.335765	MRPS6///SLC5A3	64968///6526
8003583	4.35723e-05	0.305878	KIF22	3835
8083968	4.36205e-05	-0.504482	NLGN1	22871
7937079	4.39267e-05	-1.09363	BNIP3	664
8070777	4.39668e-05	-0.346782	KRTAP10-2	386679
8171802	4.4012e-05	0.477099	ACOT9	23597
8047926	4.43129e-05	-0.663562	MAP2	4133
7926728	4.4337e-05	-0.722836	MYO3A	53904
7985934	4.44003e-05	0.396552	SEMA4B	10509
8144604	4.45288e-05	-0.947627	TDH	157739
7929511	4.45743e-05	0.774114	ENTPD1	953
8083457	4.45743e-05	0.374084	RAP2B	5912
7913896	4.45743e-05	-0.901329	SLC30A2	7780
8057744	4.46423e-05	0.611657	STAT1	6772
8143471	4.47311e-05	0.626585	CLEC5A	23601
8084732	4.47311e-05	0.555237	RTP4	64108
8102321	4.48987e-05	-0.456936	PLA2G12AP1///PLA2G12A	100420258///81579
7897119	4.49729e-05	0.276811	FAM213B	127281
8019183	4.51631e-05	0.29081	ACTG1	71
7985066	4.51722e-05	-0.320806	TMEM266	123591
8068671	4.53285e-05	0.416088	BACE2	25825
7913385	4.54338e-05	-0.728651	RAP1GAP	5909
7977003	4.54776e-05	0.379961	RCOR1	23186
8173869	4.55094e-05	0.970666	POF1B	79983
8070632	4.58229e-05	-0.863763	CBSL///CBS	102724560///875
7952927	4.58715e-05	0.493879	B4GALNT3	283358
8076046	4.62986e-05	0.314568	TMEM184B	25829
8138337	4.63205e-05	0.818699	AGMO	392636
8042843	4.63205e-05	0.348357	WDR54	84058
8074916	4.63641e-05	-0.295358	DRICH1	51233
7914880	4.63641e-05	0.333994	COL8A2	1296
8078479	4.64797e-05	0.252603	PDCD6IP	10015
7992191	4.64797e-05	-0.466142	TPSD1	23430
7904433	4.64797e-05	-0.825628	PHGDH	26227
8007154	4.65645e-05	0.538347	FKBP10	60681
7961654	4.65645e-05	0.530525	RECQL	5965
8006768	4.65645e-05	-0.305972	SOCS7	30837
7984103	4.66723e-05	0.358778	LACTB	114294
8111443	4.67159e-05	0.863332	C1QTNF3-AMACR///C1QTNF3	100534612///114899
8107356	4.67907e-05	0.32089	DCP2	167227
7982006	4.6891e-05	-0.544393	SNORD116-29	100033821
7947496	4.74043e-05	-1.00524	SLC1A2	6506
7933982	4.76747e-05	-0.980195	PBLD	64081
7960117	4.77015e-05	-0.524401	PXMP2	5827
8070795	4.78708e-05	-0.254176	KRTAP12-1	353332
7936115	4.81848e-05	0.417171	SH3PXD2A	9644
8147543	4.82858e-05	-0.435536	ERICH5	203111
8030158	4.91062e-05	0.245334	BAX	581
7939613	4.91062e-05	-0.465201	MAPK8IP1	9479
7950544	4.92316e-05	-0.484302	THAP12	5612
8029693	4.93565e-05	-1.16991	FOSB	2354
8137485	5.01982e-05	-0.565002	DPP6	1804
7973580	5.01999e-05	-0.41768	FITM1	161247
8168391	5.06026e-05	-0.332284	FAM226B///FAM226A	653687///203429
7980908	5.08909e-05	-0.764939	FBLN5	10516
7966135	5.10995e-05	0.663894	CORO1C	23603
7934477	5.11976e-05	0.329818	CAMK2G	818
8026541	5.1333e-05	0.279844	FAM32A	26017
8140828	5.14162e-05	0.337135	SRI	6717
8059838	5.15592e-05	0.325177	HJURP	55355
7922793	5.15592e-05	0.244067	ARPC5	10092
8129937	5.17692e-05	-0.410311	CITED2	10370
7964347	5.22123e-05	0.329946	NEMP1	23306
8029884	5.24067e-05	0.342186	SAE1	10055
8095819	5.24067e-05	-0.653038	FAM47E-STBD1///FAM47E	100631383///100129583
8105084	5.2812e-05	-1.45417	C7	730
8117800	5.2812e-05	0.571797	HLA-H///HLA-C///HLA-B///HLA-A///HLA-A	3136///3107///3106///3105///3105
8096753	5.29901e-05	-0.515502	HADH	3033
7999160	5.30044e-05	-0.320636	CDIP1	29965
7975361	5.32576e-05	0.424419	SUSD6	9766
7924058	5.32739e-05	0.731626	IRF6	3664
8037513	5.32739e-05	-0.371706	EXOC3L2	90332
8058552	5.32739e-05	0.356975	IDH1	3417
7919560	5.32739e-05	-0.496623	RNVU1-15	101954267
8021344	5.33179e-05	-0.35027	BOD1L2	284257
7976850	5.33541e-05	-0.553645	MIR154	406946
8108679	5.35004e-05	-0.339842	PCDHB1	29930
7899153	5.35087e-05	0.303166	SH3BGRL3	83442
7980098	5.35087e-05	-0.485582	ALDH6A1	4329
7919028	5.36189e-05	0.274966	TBX15	6913
8148184	5.36367e-05	0.845799	FAM83A	84985
8112740	5.37124e-05	-0.305933	ZBED3	84327
7934553	5.37214e-05	-0.43048	ZNF503	84858
8000811	5.38518e-05	0.37444	MAPK3	5595
8028380	5.38572e-05	0.321997	PSMD8	5714
7912863	5.39839e-05	-0.475148	LOC102724562///MST1L///MST1P2///MST1	102724562///11223///11209///4485
7896759	5.40712e-05	-0.439548	LINC01128	643837
8151532	5.43077e-05	-1.62412	FABP4	2167
8052372	5.43394e-05	-1.35684	MIR217	406999
8125500	5.44914e-05	0.548314	PSMB8	5696
8116582	5.48422e-05	0.372397	FOXF2	2295
7952004	5.48763e-05	-0.302444	SCN4B	6330
8131155	5.52263e-05	0.29888	IQCE	23288
8058824	5.55854e-05	0.384414	MREG	55686
7926766	5.58219e-05	-0.836574	GAD2	2572
8025672	5.58468e-05	0.360738	SLC44A2	57153
7967660	5.60636e-05	-0.502174	RIMBP2	23504
7988625	5.6118e-05	-0.288526	FAM227B	196951
7968851	5.6118e-05	0.293518	TNFSF11	8600
7971866	5.61524e-05	0.478753	DIAPH3	81624
7971692	5.61864e-05	-0.508275	INTS6	26512
7990620	5.61864e-05	0.327514	TSPAN3	10099
8133961	5.62047e-05	-0.275535	RUNDC3B	154661
8059596	5.65177e-05	0.323744	TRIP12	9320
8032491	5.65177e-05	0.321928	LMNB2	84823
8171472	5.69455e-05	-0.503998	TMEM27	57393
8125766	5.70566e-05	0.340199	BAK1	578
8053064	5.7076e-05	0.37593	MOB1A	55233
8088397	5.7076e-05	-0.302253	ACOX2	8309
7990555	5.70788e-05	-1.63384	NRG4	145957
8095216	5.70932e-05	0.422967	KIAA1211	57482
7999920	5.70932e-05	-2.79381	GP2	2813
8092328	5.70932e-05	-0.399356	MCCC1	56922
7995825	5.70932e-05	-0.963519	MT1F	4494
7944042	5.70932e-05	0.252589	PAFAH1B2	5049
7952350	5.73115e-05	-0.319055	SCN3B	55800
8064939	5.73599e-05	-0.334079	TMX4	56255
7953264	5.73738e-05	-0.257405	KCNA6	3742
7984813	5.73942e-05	0.434913	ISLR	3671
8046099	5.76704e-05	-0.696521	NOSTRIN	115677
7957023	5.7696e-05	0.929718	LYZ	4069
7974900	5.77459e-05	-0.724461	LINC00643	646113
7996546	5.77693e-05	-0.367489	LRRC36	55282
8171848	5.79031e-05	-0.36949	PCYT1B	9468
8138091	5.82515e-05	0.304477	DAGLB	221955
7994506	5.82515e-05	0.266731	NFATC2IP	84901
7937465	5.87472e-05	0.292509	TALDO1	6888
7965812	5.87472e-05	0.402916	GNPTAB	79158
7911754	5.87506e-05	0.334843	TNFRSF14	8764
8007388	5.90093e-05	-0.30852	CNTD1	124817
7964927	5.90335e-05	1.40749	TSPAN8	7103
7933298	5.93146e-05	-0.336368	SYT15	83849
7900146	5.96694e-05	0.372167	ZC3H12A	80149
8003425	6.03199e-05	-0.299341	CBFA2T3	863
8162294	6.05987e-05	0.32728	SPTLC1	10558
8032553	6.05987e-05	-0.346356	TLE2	7089
7982712	6.05987e-05	0.364385	KNSTRN	90417
8042558	6.08442e-05	-0.330592	ANKRD53	79998
8167069	6.10205e-05	0.338575	UBA1	7317
7946401	6.10836e-05	0.353174	ST5	6764
7981895	6.14529e-05	-0.297824	GOLGA8R///GOLGA8DP///GOLGA8F///GOLGA8CP///GOLGA8O///GOLGA8M///GOLGA8K///GOLGA8T///GOLGA8J///GOLGA8S///GOLGA8N///GOLGA8EP///GOLGA8G	101059918///100132979///100132565///729786///728047///653720///653125///653075///653073///653061///643699///390535///283768
8022145	6.14606e-05	-0.552294	L3MBTL4	91133
8010832	6.14606e-05	0.285956	FN3KRP	79672
7926239	6.15786e-05	0.288795	OPTN	10133
7971311	6.15992e-05	0.373343	ENOX1	55068
8144726	6.17226e-05	-0.578092	TUSC3	7991
8152668	6.17771e-05	0.578886	ATAD2	29028
8148333	6.21355e-05	0.355851	EFR3A	23167
8090343	6.2224e-05	-0.5059	KLF15	28999
8118116	6.22368e-05	0.337123	MICB	4277
8115327	6.24002e-05	0.974715	SPARC	6678
8003850	6.26288e-05	-0.287175	CYB5D2	124936
8053187	6.2656e-05	0.259685	PCGF1	84759
8088339	6.29704e-05	0.319966	ARF4	378
7946073	6.29704e-05	-0.231913	OR51I1	390063
8007828	6.31162e-05	-0.24487	MAPT	4137
7995787	6.31663e-05	-0.960296	MT1M	4499
7898057	6.3764e-05	0.718623	PDPN	10630
7963406	6.4031e-05	0.964182	KRT6B	3854
8047078	6.40432e-05	0.389099	MFSD6	54842
8024623	6.40432e-05	-0.364035	NFIC	4782
8085272	6.40432e-05	-0.28776	LOC401052	401052
8117304	6.45185e-05	-1.43466	SLC17A4	10050
7983991	6.461e-05	0.311913	FAM81A	145773
8078066	6.47641e-05	0.503717	FGD5	152273
7911619	6.47769e-05	0.355521	GNB1	2782
7898184	6.4777e-05	-2.277	CELA2B	51032
8132725	6.50628e-05	0.413082	UPP1	7378
8058462	6.5316e-05	-0.328384	MDH1B	130752
8047965	6.57688e-05	-0.702256	UNC80	285175
7905548	6.57945e-05	0.611277	SPRR3	6707
7913450	6.59868e-05	0.577536	HSPG2	3339
8005141	6.60226e-05	-0.245763	TTC19	54902
8100507	6.63013e-05	0.256771	HOPX	84525
7988970	6.68685e-05	-0.438632	FAM214A	56204
8065963	6.6924e-05	0.307853	RBM12///CPNE1	10137///8904
7917896	6.69837e-05	-0.38063	ALG14	199857
8023228	6.70451e-05	-0.429974	DYM	54808
8038177	6.75199e-05	-0.403284	IZUMO1	284359
8034712	6.75492e-05	0.424019	PODNL1	79883
7896822	6.77187e-05	0.435991	AGRN	375790
8083146	6.79376e-05	1.06515	PLS1	5357
8020527	6.79749e-05	0.314484	C18orf8	29919
8161824	6.8037e-05	-0.23782	C9orf40	55071
7956749	6.80761e-05	-0.275066	TMEM5///TMEM5	10329///10329
8064014	6.81763e-05	0.28071	SLC17A9	63910
7904340	6.83932e-05	-0.420995	MAN1A2	10905
[truncated: 12,396 more rows]

## Sheet: GSE32676
ID	adj.P.Val	log2FC	Gene.symbol	Gene.ID
223631_s_at	9.9269e-06	5.6698	C19orf33	64073
204885_s_at	9.9269e-06	6.44344	MSLN	10232
204855_at	1.28381e-05	5.62097	SERPINB5	5268
223484_at	1.6262e-05	3.7713	C15orf48	84419
218960_at	2.22936e-05	5.75897	TMPRSS4	56649
201650_at	2.72258e-05	6.22418	KRT19	3880
202489_s_at	3.01731e-05	5.38679	FXYD3	5349
231211_s_at	3.30365e-05	4.54374	YIF1B	90522
209173_at	5.31823e-05	5.68752	AGR2	10551
206482_at	5.56519e-05	4.63726	PTK6	5753
219010_at	5.56519e-05	4.18173	C1orf106	55765
209270_at	5.82826e-05	4.87245	LAMB3	3914
202267_at	5.82826e-05	4.93435	LAMC2	3918
209212_s_at	5.82826e-05	4.14056	KLF5	688
1568768_s_at	5.82826e-05	-3.22528	BRE-AS1	100302650
226988_s_at	5.82826e-05	2.66953	MYH14	79784
203878_s_at	6.5651e-05	5.43853	MMP11	4320
218677_at	6.5651e-05	3.12202	S100A14	57402
204351_at	6.94066e-05	6.7541	S100P	6286
215838_at	9.26894e-05	-1.45146	LILRA5	353514
209016_s_at	9.42828e-05	4.65138	KRT7	3855
218804_at	9.42828e-05	2.83151	ANO1	55107
224650_at	0.000113417	3.34362	MAL2	114569
232530_at	0.000138081	2.56621	PLD1	5337
211574_s_at	0.000138081	1.57587	CD46	4179
218186_at	0.000138081	3.96043	RAB25	57111
229404_at	0.000138081	-2.16456	TWIST2	117581
219684_at	0.00016541	2.77345	RTP4	64108
205640_at	0.000168321	2.15547	ALDH3B1	221
205076_s_at	0.000168321	3.57672	MTMR11	10903
239370_at	0.000168321	4.23194	LINC01133	100505633
206211_at	0.000178575	-4.0705	SELE	6401
33323_r_at	0.000178575	4.99545	SFN	2810
223540_at	0.000178575	3.2574	NECTIN4	81607
209114_at	0.000178575	4.40637	TSPAN1	10103
225436_at	0.000178575	3.21142	ABHD17C	58489
201548_s_at	0.000183787	1.48896	KDM5B	10765
235871_at	0.000192414	3.08901	LIPH	200879
223232_s_at	0.000213607	3.32396	CGN	57530
232164_s_at	0.00021449	4.08173	EPPK1	83481
227372_s_at	0.000220124	3.44594	BAIAP2L1	55971
1552797_s_at	0.000220124	4.06522	PROM2	150696
242722_at	0.000224189	2.93113	LMO7	4008
208707_at	0.000224698	-1.47008	EIF5	1983
201286_at	0.000254234	3.42528	SDC1	6382
213668_s_at	0.000257094	2.68687	SOX4	6659
218796_at	0.000259951	3.91839	FERMT1	55612
218211_s_at	0.000265624	4.15107	MLPH	79083
223949_at	0.000265624	3.54841	TMPRSS3	64699
201884_at	0.000266721	6.80602	CEACAM5	1048
205067_at	0.000267504	-3.40278	IL1B	3553
223278_at	0.000270109	4.53786	GJB2	2706
204990_s_at	0.000291147	2.87033	ITGB4	3691
205807_s_at	0.000291147	2.12862	TUFT1	7286
203021_at	0.000291147	3.78844	SLPI	6590
222608_s_at	0.000291147	3.96509	ANLN	54443
205207_at	0.000291147	-5.19372	IL6	3569
219215_s_at	0.000291147	2.55076	SLC39A4	55630
229997_at	0.000291147	1.62879	VANGL1	81839
226961_at	0.000300096	3.66657	PRR15	222171
226535_at	0.00030029	4.9624	LOC100505984///ITGB6	100505984///3694
202504_at	0.000302491	5.31067	TRIM29	23650
209792_s_at	0.000308256	5.1459	KLK10	5655
214088_s_at	0.000308465	2.41932	FUT3	2525
219901_at	0.000310631	2.17941	FGD6	55785
204678_s_at	0.000369224	3.59784	KCNK1	3775
218451_at	0.000371985	2.64994	CDCP1	64866
227475_at	0.00037388	4.22115	FOXQ1	94234
226803_at	0.000409238	2.87152	CHMP4C	92421
230206_at	0.000409238	2.19168	DOCK5	80005
201015_s_at	0.000409238	2.85517	JUP	3728
206224_at	0.000409238	4.89583	CST1	1469
220027_s_at	0.000412445	-1.55706	RASIP1	54922
91826_at	0.000432628	3.80169	EPS8L1	54869
226833_at	0.000451206	-1.76588	CYB5D1	124637
203510_at	0.000451206	2.70503	MET	4233
202826_at	0.000451206	2.71671	SPINT1	6692
206157_at	0.000451206	-5.02069	PTX3	5806
227196_at	0.000457751	2.453	RHPN2	85415
210715_s_at	0.000457751	1.95623	SPINT2	10653
202286_s_at	0.000463198	3.9837	TACSTD2	4070
201830_s_at	0.000479908	1.70768	NET1	10276
201474_s_at	0.000479908	2.59122	ITGA3	3675
227314_at	0.000491333	3.33302	ITGA2	3673
205863_at	0.000506602	-2.98344	S100A12	6283
203892_at	0.000518799	3.60667	WFDC2	10406
203287_at	0.000521092	2.75318	LAD1	3898
205016_at	0.000521092	1.63137	TGFA	7039
203726_s_at	0.000521092	3.74811	LAMA3	3909
204575_s_at	0.000521092	-3.00305	MMP19	4327
225314_at	0.000521092	2.26789	OCIAD2	132299
213068_at	0.000550566	-3.89087	DPT	1805
226129_at	0.000559274	2.87408	FAM83H	286077
238439_at	0.000559274	3.1296	ANKRD22	118932
210791_s_at	0.000559274	2.18964	ARHGAP32	9743
205597_at	0.000559274	4.06384	SLC44A4	80736
219795_at	0.000560289	5.88287	SLC6A14	11254
207316_at	0.0006201	-1.50845	HAS1	3036
212992_at	0.0006201	3.76091	AHNAK2	113146
1562440_at	0.000633291	2.43381	MAP3K13	9175
232151_at	0.000640018	3.07097	MACC1	346389
202708_s_at	0.000646688	3.0833	HIST2H2BE	8349
228399_at	0.000653944	-2.20623	OSR1	130497
209369_at	0.000653944	2.58083	ANXA3	306
241994_at	0.000662407	4.02305	XDH	7498
208886_at	0.000675396	1.96831	H1F0	3005
227859_at	0.000698707	-1.39022	DNAJC27	51277
206600_s_at	0.000698707	2.05751	SLC16A5	9121
201340_s_at	0.000698707	2.17607	ENC1	8507
219429_at	0.000710716	3.20939	FA2H	79152
240806_at	0.000739586	-1.18948	RPL15	6138
219360_s_at	0.000747405	2.44475	TRPM4	54795
205190_at	0.000773341	3.48005	PLS1	5357
227725_at	0.000783271	3.74927	ST6GALNAC1	55808
219476_at	0.000784382	3.35075	C1orf116	79098
213235_at	0.00079404	1.48944	KNOP1	400506
218261_at	0.00079404	2.26387	AP1M2	10053
210873_x_at	0.00079404	-2.05447	APOBEC3A_B///APOBEC3A	100913187///200315
231941_s_at	0.00079404	2.87784	MUC20	200958
214435_x_at	0.00079404	1.22173	RALA	5898
35148_at	0.00079404	2.76557	TJP3	27134
210146_x_at	0.000796651	-2.44981	LILRB2	10288
208711_s_at	0.000796651	2.13219	CCND1	595
238017_at	0.000796651	4.77955	SDR16C5	195814
236979_at	0.000796651	3.19742	BCL2L15	440603
209008_x_at	0.000810386	2.94846	KRT8	3856
235597_s_at	0.000811836	-1.85248	RGPD2///RGPD1	729857///400966
203256_at	0.000831096	3.64696	CDH3	1001
213146_at	0.000865235	-1.82284	KDM6B	23135
218644_at	0.000866789	2.70605	PLEK2	26499
229377_at	0.000866789	2.97315	GRTP1	79774
205308_at	0.000869516	1.33562	ZC2HC1A	51101
228708_at	0.000879207	3.22554	RAB27B	5874
224762_at	0.000880302	2.68154	SERINC2	347735
202431_s_at	0.000893507	-1.54525	MYC	4609
229030_at	0.000909156	5.2835	CAPN8	388743
202597_at	0.000919683	2.88386	IRF6	3664
211465_x_at	0.000920981	2.1332	FUT6	2528
228664_at	0.000972414	-0.957445	TRIM52-AS1	100507602
34726_at	0.000982838	1.49442	CACNB3	784
226370_at	0.000989759	-1.25694	KLHL15	80311
223037_at	0.000992075	0.823435	PDZD11	51248
218412_s_at	0.000992075	1.64691	GTF2IRD1	9569
240304_s_at	0.000992075	4.32207	TMC5	79838
223748_at	0.00100321	3.1181	SLC4A11	83959
213503_x_at	0.00103505	1.10425	ANXA2	302
203757_s_at	0.00108718	5.8541	CEACAM6	4680
216836_s_at	0.00118454	2.2521	ERBB2	2064
238513_at	0.00118454	2.24673	PRRG4	79056
225645_at	0.00122111	2.86569	EHF	26298
218686_s_at	0.00126027	1.79261	RHBDF1	64285
220030_at	0.00127853	3.34372	STYK1	55359
213791_at	0.00132112	-2.85689	PENK	5179
209959_at	0.00133006	-4.06117	NR4A3	8013
215243_s_at	0.0013339	2.41353	GJB3	2707
219024_at	0.00134089	1.38002	PLEKHA1	59338
205455_at	0.00139506	3.38576	MST1R	4486
221664_s_at	0.00143265	1.32559	F11R	50848
229927_at	0.00143265	3.74405	LEMD1	93273
219059_s_at	0.00143775	-2.72024	LYVE1	10894
201579_at	0.00145944	1.70585	FAT1	2195
209035_at	0.00147146	2.35308	MDK	4192
238624_at	0.00147146	-1.17273	LOC102724517///NLK	102724517///51701
210827_s_at	0.00147146	3.1949	ELF3	1999
226185_at	0.00149154	3.02625	CDS1	1040
212202_s_at	0.001524	0.748177	TMEM87A	25963
205940_at	0.001524	-0.681652	MYH3	4621
204513_s_at	0.00160114	-1.78115	ELMO1	9844
227272_at	0.00160114	2.46472	C15orf52	388115
218012_at	0.00160114	-1.19663	TSPYL2	64061
221559_s_at	0.00160114	-0.913788	MIS12	79003
210608_s_at	0.00160114	2.47683	FUT2	2524
213288_at	0.00160114	2.82147	MBOAT2	129642
228707_at	0.00160114	3.20545	CLDN23	137075
208190_s_at	0.00160114	2.78513	LSR	51599
209074_s_at	0.00162577	-3.00709	FAM107A	11170
222317_at	0.00166167	-2.32012	PDE3B	5140
220468_at	0.0016649	4.07978	ARL14	80117
205237_at	0.00167058	-1.37587	FCN1	2219
238593_at	0.00168527	1.71939	C11orf80	79703
210830_s_at	0.0017024	1.44133	PON2	5445
225412_at	0.00170517	1.11079	TMEM87B	84910
239823_at	0.00171338	-1.5155	LOC101927841	101927841
212629_s_at	0.00183985	0.911298	PKN2	5586
234254_at	0.00184363	-0.584493	RPL7AP9	441642
213272_s_at	0.00190218	1.4236	TMEM159	57146
217744_s_at	0.00191174	2.73827	PERP	64065
227046_at	0.00195232	1.43335	SLC39A11	201266
225864_at	0.00195624	1.44204	FAM84B	157638
206414_s_at	0.00196001	1.47201	ASAP2	8853
238021_s_at	0.00196169	3.12163	CRNDE	643911
226213_at	0.00198354	3.34071	ERBB3	2065
201131_s_at	0.00205366	1.99452	CDH1	999
220775_s_at	0.00205366	0.897028	UEVLD	55293
241369_at	0.00205366	-1.88533	ADAMTS9-AS1	101929335
201467_s_at	0.00205366	3.68772	NQO1	1728
230518_at	0.00210507	2.52586	MPZL2	10205
202525_at	0.00211287	2.73369	PRSS8	5652
210432_s_at	0.00213303	-1.7748	SCN3A	6328
204856_at	0.00213303	2.38646	B3GNT3	10331
37117_at	0.00218417	2.72864	PRR5-ARHGAP8///ARHGAP8	553158///23779
214168_s_at	0.00219662	1.16767	TJP1	7082
219630_at	0.00219945	3.38728	PDZK1IP1	10158
201596_x_at	0.00221146	2.66697	KRT18	3875
238673_at	0.00223822	2.13514	SAMD12	401474
208300_at	0.00223822	2.64358	PTPRH	5794
209803_s_at	0.00231228	3.0382	PHLDA2	7262
202440_s_at	0.00231228	1.09589	ST5	6764
225846_at	0.0024108	3.05287	ESRP1	54845
238071_at	0.00245295	-1.55042	LCN10	414332
243813_at	0.00247298	-2.3357	LINC00968	100507632
203453_at	0.00247298	3.38698	SCNN1A	6337
222549_at	0.00247298	2.80196	CLDN1	9076
203397_s_at	0.00247298	2.24654	GALNT3	2591
235651_at	0.00247298	2.27952	TTC22	55001
238049_at	0.00250023	1.50915	GRAMD3	65983
229105_at	0.00250023	2.14446	GPR39	2863
204641_at	0.00250023	2.86612	NEK2	4751
203228_at	0.00250023	1.12368	PAFAH1B3	5050
233565_s_at	0.00250023	2.64328	FKBP1A-SDCBP2///SDCBP2	100528031///27111
221031_s_at	0.00252491	-2.16214	APOLD1	81575
226397_s_at	0.00252491	-1.69473	PHACTR1	221692
201531_at	0.00256458	-1.51945	ZFP36	7538
244056_at	0.00256458	4.14325	SFTA2	389376
218963_s_at	0.00258686	4.40788	KRT23	25984
227753_at	0.00258686	2.48436	TMEM139	135932
215066_at	0.00259286	2.22779	PTPRF	5792
212531_at	0.00260095	4.58689	LCN2	3934
216905_s_at	0.00261809	1.83778	ST14	6768
202528_at	0.00261809	2.40823	GALE	2582
222773_s_at	0.00262137	2.11291	GALNT12	79695
209911_x_at	0.00263754	3.02144	HIST1H2BD	3017
228645_at	0.00263754	-0.749782	SNHG9///SNORA78	735301///677844
219508_at	0.0026561	3.92712	GCNT3	9245
205384_at	0.00278789	-2.03107	FXYD1	5348
235086_at	0.00283651	-3.10838	THBS1	7057
205601_s_at	0.00287611	1.36321	HOXB5	3215
243409_at	0.00287611	3.3226	FOXL1	2300
226324_s_at	0.00287611	1.46302	IFT172	26160
218849_s_at	0.00287941	2.33432	PPP1R13L	10848
201904_s_at	0.00287941	1.79232	CTDSPL	10217
226573_at	0.00288969	-1.03004	DIRAS1	148252
203407_at	0.00294562	2.69655	PPL	5493
232105_at	0.00294562	2.9534	BLACAT1	101669762
204702_s_at	0.00295159	2.22558	NFE2L3	9603
220189_s_at	0.0029751	1.94982	MGAT4B	11282
207525_s_at	0.00306976	1.2333	GIPC1	10755
200660_at	0.00306976	1.35028	S100A11	6282
229839_at	0.00306976	-3.69743	SCARA5	286133
221794_at	0.00307454	1.37008	DOCK6	57572
219448_at	0.00312202	-1.14689	TMEM70	54968
229121_at	0.00314262	-1.09887	CMKLR1	1240
216222_s_at	0.0031647	1.75723	MYO10	4651
212925_at	0.0031647	2.3872	MISP	126353
218280_x_at	0.00318607	2.42633	HIST2H2AA4///HIST2H2AA3	723790///8337
229452_at	0.00320393	-1.05912	TMEM88	92162
239042_at	0.00322048	-1.01828	TSR1	55720
228058_at	0.00322562	3.94038	ZG16B	124220
202129_s_at	0.0032301	1.6503	RIOK3	8780
201563_at	0.00325838	1.587	SORD	6652
200896_x_at	0.00325838	0.94642	HDGF	3068
235798_at	0.00325838	-2.20801	TMEM170B	100113407
205927_s_at	0.00326003	5.12005	CTSE	1510
227998_at	0.00326003	1.66852	S100A16	140576
209691_s_at	0.00326003	2.20195	DOK4	55715
232762_at	0.00326003	1.97845	KIAA1217	56243
204825_at	0.00326003	2.55821	MELK	9833
1554085_at	0.00326003	-0.609399	DDX51	317781
221927_s_at	0.00328042	1.65816	ABHD11	83451
222456_s_at	0.00330189	2.05889	LIMA1	51474
200790_at	0.00336033	-1.30211	ODC1	4953
209950_s_at	0.00349611	2.98329	VILL	50853
206994_at	0.00349611	2.42354	CST4	1472
221610_s_at	0.00349805	1.53914	STAP2	55620
219787_s_at	0.00355755	2.40455	ECT2	1894
202023_at	0.00356197	2.00589	EFNA1	1942
218454_at	0.00357315	1.40037	PLBD1	79887
202239_at	0.00357315	1.17442	PARP4	143
225536_at	0.00364623	2.14844	TMEM54	113452
201428_at	0.00369658	1.99811	CLDN4	1364
215071_s_at	0.00377589	2.30381	HIST1H2AC	8334
226697_at	0.00377589	1.29018	FAM114A1	92689
209679_s_at	0.00379393	2.45705	SMAGP	57228
204653_at	0.00379545	3.06968	TFAP2A	7020
207847_s_at	0.00389184	3.82804	MUC1	4582
209498_at	0.00397855	3.46615	CEACAM1	634
202117_at	0.00398595	0.76566	ARHGAP1	392
238695_s_at	0.00412089	-1.65137	RAB39B	116442
1553768_a_at	0.00412089	2.25709	DCBLD1	285761
1569484_s_at	0.00414203	-1.05888	MDN1	23195
204026_s_at	0.00414203	2.3008	ZWINT	11130
208613_s_at	0.00414203	1.75985	FLNB	2317
200765_x_at	0.00414203	0.975258	CTNNA1	1495
229538_s_at	0.00414203	2.9535	IQGAP3	128239
215444_s_at	0.00414203	3.10123	TRIM31	11074
236094_at	0.00414559	1.73473	TCF7L2	6934
1553099_at	0.00414569	1.70245	TIGD1	200765
214913_at	0.00416131	-1.94834	ADAMTS3	9508
228904_at	0.00433371	2.07723	HOXB3	3213
202786_at	0.00433473	1.31288	STK39	27347
218542_at	0.00434707	2.46241	CEP55	55165
202669_s_at	0.00440683	1.91668	EFNB2	1948
41469_at	0.00440683	3.46507	PI3	5266
220638_s_at	0.00448253	2.41846	CBLC	23624
225119_at	0.00450599	0.99977	CHMP4B	128866
228095_at	0.00451236	0.95294	PHF14	9678
206432_at	0.00451236	-2.40623	HAS2	3037
214833_at	0.00452748	1.71684	TMEM63A	9725
213506_at	0.00454498	2.22445	F2RL1	2150
235165_at	0.00454498	1.89808	PARD6B	84612
205780_at	0.00466093	2.63006	BIK	638
229414_at	0.00469309	-1.69685	PITPNC1	26207
227613_at	0.00470256	-2.35318	ZNF331	55422
221884_at	0.00470256	2.46134	MECOM	2122
203713_s_at	0.00470987	1.87936	LLGL2	3993
206023_at	0.00474169	3.97034	NMU	10874
222721_at	0.00476638	1.51925	CNIH4	29097
215177_s_at	0.00480974	1.96357	ITGA6	3655
221474_at	0.00481126	0.67039	MYL12B	103910
202421_at	0.00492011	1.50275	IGSF3	3321
217833_at	0.00492011	-1.07878	SYNCRIP	10492
203593_at	0.00493674	0.949726	CD2AP	23607
201291_s_at	0.00494679	3.9482	TOP2A	7153
228831_s_at	0.00495582	-1.63752	GNG7	2788
226637_at	0.00503048	1.12919	UBE2H	7328
228923_at	0.00503048	3.11085	S100A6	6277
222587_s_at	0.00508551	1.56175	GALNT7	51809
205009_at	0.00508551	5.05963	TFF1	7031
228241_at	0.00508551	3.75503	AGR3	155465
202954_at	0.00510488	2.43698	UBE2C	11065
231907_at	0.00510488	-1.20418	ABL2	27
204779_s_at	0.00510488	2.53011	HOXB7	3217
203585_at	0.00510488	1.75412	ZNF185	7739
200923_at	0.00510488	1.36468	LGALS3BP	3959
202790_at	0.00511215	2.31483	CLDN7	1366
1556321_a_at	0.00511215	-1.37551	MESDC1	59274
222853_at	0.00519068	2.41667	FLRT3	23767
208816_x_at	0.0051966	0.923419	ANXA2P2	304
203888_at	0.00520401	-2.50222	THBD	7056
213929_at	0.0052232	2.32494	EXPH5	23086
227697_at	0.0052232	-2.42864	SOCS3	9021
218816_at	0.0052232	1.46219	LRRC1	55227
206515_at	0.00528637	2.84612	CYP4F3	4051
201953_at	0.0053798	0.873514	CIB1	10519
218305_at	0.00551788	-1.08213	IPO4	79711
219411_at	0.00551788	1.93469	ELMO3	79767
223249_at	0.00551788	1.8819	CLDN12	9069
207075_at	0.00551788	-1.34869	NLRP3	114548
202831_at	0.00559552	4.19855	GPX2	2877
218723_s_at	0.00559758	-1.68099	RGCC	28984
226403_at	0.00560245	2.53443	TMC4	147798
202949_s_at	0.00563983	1.57779	FHL2	2274
205990_s_at	0.00568211	2.19451	WNT5A	7474
230398_at	0.00568211	2.98302	TNS4	84951
202411_at	0.00570623	2.10456	IFI27	3429
1555326_a_at	0.00570623	1.97997	ADAM9	8754
228232_s_at	0.00577895	2.96985	VSIG2	23584
206868_at	0.00579834	-0.907777	STARD8	9754
217208_s_at	0.00584596	1.41357	DLG1	1739
225570_at	0.00590268	-1.19806	SLC41A1	254428
213247_at	0.00602217	-2.73176	SVEP1	79987
227058_at	0.00602217	-3.5221	MEDAG	84935
210707_x_at	0.00602217	0.887201	DTX2P1-UPK3BP1-PMS2P11	441263
226128_at	0.00602217	0.805994	BROX	148362
222787_s_at	0.00602217	0.88326	TMEM106B	54664
218693_at	0.00602217	1.61083	TSPAN15	23555
227960_s_at	0.00602217	1.13859	FAHD1	81889
223467_at	0.00602458	-2.61987	RASD1	51655
203108_at	0.00605264	3.13567	GPRC5A	9052
214004_s_at	0.00607821	0.919249	VGLL4	9686
202145_at	0.0061972	2.15652	LY6E	4061
217109_at	0.00634676	4.30292	MUC4	4585
218585_s_at	0.00636262	2.34874	DTL	51514
201633_s_at	0.00636262	1.10789	CYB5B	80777
209154_at	0.00636262	0.928192	P2RX5-TAX1BP3///TAX1BP3	100533970///30851
212689_s_at	0.00636262	0.95216	KDM3A	55818
228400_at	0.00637498	2.88109	SHROOM3	57619
232202_at	0.00648442	2.39409	FAM83B	222584
209789_at	0.00648442	-1.03759	CORO2B	10391
225320_at	0.00653613	1.92497	MCU	90550
1553105_s_at	0.00654533	2.70741	DSG2	1829
204136_at	0.00654533	1.9237	COL7A1	1294
219404_at	0.00654533	4.18917	EPS8L3	79574
210143_at	0.00654533	4.32106	ANXA10	11199
205483_s_at	0.00654533	1.78555	ISG15	9636
227146_at	0.00654776	-0.960812	QSOX2	169714
229926_at	0.00654776	-1.4596	MIR3682	100500850
214696_at	0.00661407	-1.76534	MIR22///MIR22HG	407004///84981
51192_at	0.00661407	1.46662	SSH3	54961
218815_s_at	0.00662474	1.09099	TMEM51	55092
213078_x_at	0.00662474	2.61569	LPCAT4	254531
225177_at	0.00662474	1.29772	RAB11FIP1	80223
205839_s_at	0.00663634	-1.15474	TSPOAP1	9256
202768_at	0.00670387	-3.96939	FOSB	2354
226552_at	0.00672681	1.51007	IER5L	389792
223229_at	0.00689574	2.17079	UBE2T	29089
205792_at	0.00696912	-1.81579	WISP2	8839
213893_x_at	0.00699948	1.03433	PMS2P9///PMS2P5	100132832///5383
236513_at	0.0071444	1.66582	PRELID2	153768
230323_s_at	0.00716938	3.62651	TMEM45B	120224
225557_at	0.00721411	-1.83983	CSRNP1	64651
203213_at	0.00731004	2.6019	CDK1	983
220370_s_at	0.00739988	-1.18539	USP36	57602
227281_at	0.00754243	-0.732205	SLC29A4	222962
227334_at	0.00755534	1.7035	USP54	159195
240735_at	0.00767737	1.77676	CDC42BPA	8476
201348_at	0.00784909	-2.82977	GPX3	2878
204134_at	0.00789922	-0.805121	PDE2A	5138
205339_at	0.00789922	1.51329	STIL	6491
242649_x_at	0.00789922	1.40955	HMGN2P46	283651
202935_s_at	0.00790063	2.41815	SOX9	6662
234725_s_at	0.00790063	1.60057	SEMA4B	10509
235152_at	0.00790063	1.16078	LOC101927204	101927204
201739_at	0.00790063	-1.81352	SGK1	6446
222750_s_at	0.00797621	1.93447	SRD5A3	79644
227431_at	0.00798666	1.41915	APTR	100505854
223078_s_at	0.00805029	1.19307	TMOD3	29766
205406_s_at	0.00808812	1.31588	SPA17	53340
217140_s_at	0.00817463	1.0644	VDAC1	7416
219513_s_at	0.00820604	1.89471	SH2D3A	10045
219749_at	0.0082162	1.75713	SH2D4A	63898
218180_s_at	0.00827626	1.93831	EPS8L2	64787
242524_at	0.00835627	-0.854802	CBLN4	140689
215903_s_at	0.00841143	1.07088	MAST2	23139
203236_s_at	0.00841143	1.02326	LGALS9	3965
220287_at	0.00841143	-2.82291	ADAMTS9	56999
207072_at	0.00856922	-1.41687	IL18RAP	8807
205088_at	0.00856922	-0.847626	MAMLD1	10046
202869_at	0.00857699	2.51231	OAS1	4938
236621_at	0.00861051	-1.31627	RPS27	6232
236616_at	0.00863916	1.72421	PSD4	23550
213008_at	0.00863916	2.24179	FANCI	55215
205382_s_at	0.00865033	-2.83203	CFD	1675
244828_x_at	0.00865033	-0.765225	NAF1	92345
214476_at	0.00865033	5.1895	TFF2	7032
201196_s_at	0.00877725	-0.988937	AMD1	262
217918_at	0.00879123	0.651646	DYNLRB1	83658
217419_x_at	0.00891923	1.86361	AGRN	375790
238028_at	0.00891923	1.96279	C6orf132	647024
241762_at	0.00891923	2.3185	FBXO32	114907
239273_s_at	0.00893481	3.05812	MMP28	79148
209034_at	0.00894512	-0.938302	PNRC1	10957
222810_s_at	0.00894512	1.29953	RASAL2	9462
212070_at	0.00895366	1.65353	ADGRG1	9289
203665_at	0.00896152	-2.21717	HMOX1	3162
229254_at	0.00896639	2.37472	MFSD4A	148808
210213_s_at	0.00900375	0.856229	EIF6	3692
234279_at	0.00901781	-0.726425	TNFAIP8L3	388121
222054_at	0.00905049	-0.423177	PPIEL	728448
205660_at	0.00911868	2.55472	OASL	8638
203517_at	0.00911868	0.77107	MTX2	10651
222127_s_at	0.00919227	0.636218	EXOC1	55763
211105_s_at	0.00928609	-1.99042	NFATC1	4772
213736_at	0.00932498	0.728922	COX5B	1329
206380_s_at	0.00942982	-1.31045	CFP	5199
230380_at	0.00942982	-1.98719	THAP2	83591
212228_s_at	0.00946208	0.758633	COQ9	57017
242881_x_at	0.00956263	1.91384	DUXAP10	503639
221006_s_at	0.00961185	0.809932	SNX27	81609
235148_at	0.00961185	1.82115	KRTCAP3	200634
218696_at	0.00961185	-0.795657	EIF2AK3	9451
230660_at	0.00962541	2.16747	SERTAD4	56256
244546_at	0.00965553	-1.45651	CYCS	54205
204401_at	0.0097154	2.79684	KCNN4	3783
214329_x_at	0.00972292	1.3402	TNFSF10	8743
228442_at	0.00972292	-1.93392	NFATC2	4773
206067_s_at	0.00972292	-2.42314	WT1	7490
208335_s_at	0.00972875	-3.51534	ACKR1	2532
227993_at	0.00974319	-1.14087	METAP2	10988
214073_at	0.00974319	2.30925	CTTN	2017
214898_x_at	0.00974997	1.99082	MUC3B	57876
202096_s_at	0.00978479	1.26322	TSPO	706
206170_at	0.00978479	-1.77842	ADRB2	154
214038_at	0.0097988	-3.22791	CCL8	6355
208093_s_at	0.00994452	-0.729265	NDEL1	81565
204073_s_at	0.0100327	2.74961	MYRF	745
235927_at	0.0101874	1.27286	XPO1	7514
214961_at	0.010296	-2.3154	MTUS2	23281
1552502_s_at	0.010296	2.59834	RHBDL2	54933
208890_s_at	0.010296	1.08117	PLXNB2	23654
204642_at	0.0103319	-1.89886	S1PR1	1901
214234_s_at	0.0103319	3.57424	CYP3A5	1577
202185_at	0.0103319	1.04868	PLOD3	8985
207169_x_at	0.0104619	2.10993	MIR4640///DDR1	100616237///780
209323_at	0.0104619	-0.743767	THAP12	5612
226560_at	0.0107237	2.82755	SGPP2	130367
227556_at	0.0107237	2.14124	NME7	29922
229725_at	0.0107237	-0.939931	ACSL6	23305
227452_at	0.0108898	2.56932	LINC00673///LINC00511	100499467///400619
210152_at	0.0109137	-1.22366	LILRB4	11006
235039_x_at	0.0109137	0.73045	LIN9	286826
230424_at	0.0109137	1.65097	NREP	9315
202844_s_at	0.0109156	0.751216	RALBP1	10928
206734_at	0.0109156	0.901326	JRKL	8690
206949_s_at	0.010954	1.17416	RUSC1	23623
203824_at	0.0109573	3.01584	TSPAN8	7103
214805_at	0.0109781	-1.13104	SNORD10///SNORA48///SNORA67///EIF4A1	652966///652965///26781///1973
209222_s_at	0.0109833	1.08253	OSBPL2	9885
231835_at	0.0109833	1.93332	FAM213B	127281
218657_at	0.0109833	1.97643	RAPGEFL1	51195
209605_at	0.0109833	1.7344	TST	7263
200677_at	0.0109833	0.842233	PTTG1IP	754
1558216_at	0.0109866	3.02238	AFAP1-AS1	84740
221879_at	0.0109866	2.20918	CALML4	91860
204378_at	0.0111061	2.73825	BCAS1	8537
226856_at	0.0111061	-2.47095	TMEM110-MUSTN1///MUSTN1///TMEM110	100526772///389125///375346
202503_s_at	0.0112272	2.68311	KIAA0101	9768
204591_at	0.0112971	-2.81342	CHL1	10752
213451_x_at	0.0113139	-2.36394	TNXB///TNXA	7148///7146
206043_s_at	0.0113158	2.72932	ATP2C2	9914
235583_at	0.0113215	1.74312	ILDR1	286676
201193_at	0.0113864	1.09056	IDH1	3417
202071_at	0.0113864	1.39249	SDC4	6385
209529_at	0.0113864	2.26503	PLPP2	8612
227791_at	0.0113864	-1.63171	SLC9A9	285195
206102_at	0.0113864	1.97039	GINS1	9837
226292_at	0.0113864	2.80471	CAPN5	726
205157_s_at	0.0113864	4.0089	KRT17///JUP	3872///3728
224815_at	0.0113864	0.575302	COMMD7	149951
239648_at	0.0113864	-1.31518	DCUN1D3	123879
209129_at	0.0113864	0.91143	TRIP6	7205
225224_at	0.0113864	1.10275	NOL4L	140688
226485_at	0.0113864	1.35614	LOC101928274///VSIG10	101928274///54621
224746_at	0.011486	1.65469	KIAA1522	57648
221843_s_at	0.0116244	1.46001	TLDC1	57707
207828_s_at	0.0117085	2.4439	CENPF	1063
220117_at	0.0118154	-1.09242	ZNF385D	79750
222105_s_at	0.0118241	0.687135	NKIRAS2	28511
225571_at	0.0118593	-2.06555	LIFR	3977
209873_s_at	0.0118593	1.75014	PKP3	11187
238835_at	0.0118593	-2.60466	AVPR1A	552
226456_at	0.0118666	1.83651	RMI2	116028
201236_s_at	0.0119133	-2.1738	BTG2	7832
210480_s_at	0.0120907	1.57343	MYO6	4646
220974_x_at	0.0122553	0.904497	SFXN3	81855
213515_x_at	0.0122816	-1.13513	HBG2///HBG1	3048///3047
227419_x_at	0.0122816	-1.8975	PLAC9	219348
220244_at	0.0122816	-1.84551	LINC00312	29931
226455_at	0.0122816	1.51954	CREB3L4	148327
204272_at	0.0122816	3.83789	LGALS4	3960
209635_at	0.0122816	1.27872	AP1S1	1174
39549_at	0.0122816	1.51494	NPAS2	4862
1553133_at	0.0122816	-1.39192	C9orf72	203228
202340_x_at	0.0123683	-2.16993	NR4A1	3164
219722_s_at	0.0125366	1.66308	GDPD3	79153
212655_at	0.0125366	0.719397	ZCCHC14	23174
230355_at	0.0125938	-0.737506	SEPT7P2	641977
219395_at	0.0125938	2.34233	MIR6773///ESRP2	102466194///80004
1568857_a_at	0.0125938	1.00423	NBR1	4077
214355_x_at	0.0125938	1.57989	CTAGE8///CTAGE4///CTAGE9///CTAGE15	100142659///100128553///643854///441294
226663_at	0.0125938	0.85721	ANKRD10-IT1	100505494
207076_s_at	0.0125938	1.5996	ASS1	445
200824_at	0.0127353	1.02376	GSTP1	2950
222847_s_at	0.0127353	2.70328	EGLN3	112399
212611_at	0.012798	1.42776	DTX4	23220
200885_at	0.012838	1.1828	RHOC	389
203737_s_at	0.0128462	-0.752912	PPRC1	23082
242979_at	0.0128462	1.68408	IRS1	3667
201681_s_at	0.0128462	1.06965	DLG5	9231
204608_at	0.0128577	1.33411	ASL	435
235122_at	0.012876	-1.41674	HIVEP3	59269
214792_x_at	0.012876	-0.91605	VAMP2	6844
234923_at	0.012876	-0.689296	RALGAPA1	253959
221256_s_at	0.012876	1.91973	HDHD3	81932
1553645_at	0.0128761	-1.38901	CCDC141	285025
219563_at	0.0129764	-2.24956	SYNE3///LINC00341	161176///79686
205612_at	0.0131912	-2.35446	MMRN1	22915
225365_at	0.0132537	0.963375	ZDHHC20	253832
210540_s_at	0.013408	1.11574	B4GALT4	8702
216598_s_at	0.0136402	-3.71228	CCL2	6347
210609_s_at	0.0136525	1.30619	TP53I3	9540
202242_at	0.0137075	-2.6583	TSPAN7	7102
213365_at	0.0137075	1.13571	ERI2	112479
238715_at	0.0137075	1.24192	LOC646014	646014
225150_s_at	0.0137085	1.75579	RTKN	6242
216109_at	0.0137085	-0.957724	MED13L	23389
233952_s_at	0.0137085	-1.16485	ZBTB21	49854
203257_s_at	0.0137604	0.965745	C11orf49	79096
202261_at	0.0137604	0.74645	VPS72	6944
204096_s_at	0.0137604	-0.42151	ELL	8178
205225_at	0.0137604	-1.46741	ESR1	2099
227177_at	0.0138156	2.65534	CORO2A	7464
209840_s_at	0.0138156	-1.85845	LRRN3	54674
207705_s_at	0.0138156	1.19497	NINL	22981
207126_x_at	0.0138614	3.18924	UGT1A1///UGT1A4///UGT1A9///UGT1A6///UGT1A8///UGT1A10	54658///54657///54600///54578///54576///54575
209763_at	0.013863	-3.8522	CHRDL1	91851
201242_s_at	0.0139551	2.20503	ATP1B1	481
223311_s_at	0.0139551	0.578638	MTA3	57504
207606_s_at	0.0139551	1.48239	ARHGAP12	94134
208612_at	0.0140223	0.892552	PDIA3	2923
229487_at	0.0141005	-1.86568	EBF1	1879
235141_at	0.0141005	2.14223	MARVELD2	153562
206932_at	0.0141005	-2.41912	CH25H	9023
221911_at	0.0141395	2.18008	ETV1	2115
203732_at	0.0141395	0.612975	TRIP4	9325
218942_at	0.0141395	1.0263	PIP4K2C	79837
204669_s_at	0.0141395	1.33694	RNF24	11237
219127_at	0.0141395	2.43589	PRR15L	79170
221173_at	0.0141395	2.60691	USH1C	10083
219334_s_at	0.0141514	-1.48937	NABP1	64859
204273_at	0.0143668	-2.1312	EDNRB	1910
243582_at	0.0145164	2.67017	SH3RF2	153769
228236_at	0.0145378	1.65658	SLC52A3	113278
235110_at	0.0145583	1.74876	PLA2G16	11145
205778_at	0.0145583	3.43	KLK7	5650
220658_s_at	0.0145818	2.08163	ARNTL2	56938
204258_at	0.0146206	-0.704645	CHD1	1105
227676_at	0.0146485	3.26986	FAM3D	131177
226706_at	0.014665	1.18847	FLJ23867///QSOX1	200058///5768
222571_at	0.014665	-0.810946	ST6GALNAC6	30815
228822_s_at	0.014665	-0.622627	USP16	10600
201481_s_at	0.014665	1.4691	PYGB	5834
214483_s_at	0.0147412	1.25705	ARFIP1	27236
208438_s_at	0.0147685	-2.00817	FGR	2268
213715_s_at	0.0149977	-1.04237	KANK3	256949
204259_at	0.0149977	3.29667	MMP7	4316
205756_s_at	0.0149977	-1.55974	F8	2157
201927_s_at	0.0149977	1.24113	PKP4	8502
201758_at	0.0150054	0.56308	TSG101	7251
242546_at	0.0150256	1.73184	LINC01296///DUXAP10	642477///503639
217755_at	0.0150256	1.69514	HN1	51155
219662_at	0.0150791	0.59745	C2orf49	79074
225308_s_at	0.0151125	0.731887	TANC1	85461
222819_at	0.0152023	1.14785	CTPS2	56474
218009_s_at	0.0153094	2.03548	PRC1	9055
207442_at	0.0153148	-1.61714	CSF3	1440
204753_s_at	0.0153402	-1.23225	HLF	3131
204927_at	0.0153435	1.72299	RASSF7	8045
1558738_at	0.015382	1.40314	NOL3	8996
225699_at	0.015382	-0.855077	LOC101928927///SNORA9///SNHG15	101928927///677798///285958
223398_at	0.015382	0.813517	CARD19	84270
78383_at	0.0153875	-0.958941	TOPORS-AS1	100129250
205366_s_at	0.0154435	1.479	HOXB6	3216
238600_at	0.0154435	-1.18607	JAKMIP1	152789
215125_s_at	0.0154435	3.5776	UGT1A3///UGT1A1///UGT1A4///UGT1A9///UGT1A5///UGT1A6///UGT1A7///UGT1A8///UGT1A10	54659///54658///54657///54600///54579///54578///54577///54576///54575
213826_s_at	0.0154435	0.636286	H3F3A	3020
208056_s_at	0.0154435	-1.25996	CBFA2T3	863
232355_at	0.0154968	-1.53191	SNORD114-3	767579
227053_at	0.015567	-0.761305	PACSIN1	29993
212798_s_at	0.0156061	0.811263	ANKMY2	57037
205968_at	0.0156061	1.8265	KCNS3	3790
200601_at	0.0156876	0.882448	ACTN4	81
222162_s_at	0.0156876	-3.01638	ADAMTS1	9510
32625_at	0.0156961	-1.09963	NPR1	4881
227439_at	0.0157005	-1.00681	ANKS1B	56899
201839_s_at	0.015722	2.60121	EPCAM	4072
224623_at	0.015722	1.21181	LOC728554///THOC3	728554///84321
207180_s_at	0.015722	1.41055	HTATIP2	10553
224925_at	0.0157267	-1.43066	PREX1	57580
211026_s_at	0.0158017	1.93541	MGLL	11343
212187_x_at	0.0158684	-2.96944	PTGDS	5730
226022_at	0.0159019	-1.38372	SASH1	23328
232017_at	0.0159465	1.35488	TJP2	9414
57163_at	0.0159465	0.914469	MIR6734///ELOVL1	102466723///64834
203559_s_at	0.0159465	3.76414	AOC1	26
223363_at	0.0159465	1.10714	PSMG3	84262
228771_at	0.0159582	-1.58634	GRK3	157
224760_at	0.0160911	0.616299	SP1	6667
239250_at	0.0162088	-1.48152	ZNF542P	147947
223175_s_at	0.0163079	-0.500466	FEM1A	55527
223849_s_at	0.0163159	1.08521	MOV10	4343
221024_s_at	0.016337	1.63595	SLC2A10	81031
216609_at	0.0163846	0.996215	TXN	7295
209613_s_at	0.0163846	-4.29708	ADH1B	125
223452_s_at	0.0163846	1.21103	ATL3	25923
211518_s_at	0.0163846	2.83476	BMP4	652
226536_at	0.0163846	0.692114	NSMCE2	286053
201270_x_at	0.0164257	0.629916	NUDCD3	23386
217749_at	0.0164939	0.633608	COPG1	22820
205107_s_at	0.0165373	1.22581	EFNA4	1945
201188_s_at	0.0165373	1.86806	ITPR3	3710
218788_s_at	0.0165376	1.17945	SMYD3	64754
214070_s_at	0.0165376	2.671	ATP10B	23120
201446_s_at	0.016544	0.804478	TIA1	7072
202200_s_at	0.016567	0.923329	SRPK1	6732
200798_x_at	0.0165918	-1.39382	MCL1	4170
209921_at	0.0165918	2.14618	SLC7A11	23657
229964_at	0.0165918	3.49283	C9orf152	401546
208161_s_at	0.0166875	2.06585	ABCC3	8714
219918_s_at	0.0167974	2.80477	ASPM	259266
218826_at	0.0167974	1.26447	SLC35F2	54733
1554513_s_at	0.0167974	0.867789	CEP89	84902
210676_x_at	0.0167974	-1.07698	RGPD6///RGPD8///RGPD3///RGPD4///RGPD5	729540///727851///653489///285190///84220
229097_at	0.0168024	1.17189	DIAPH3	81624
1568900_a_at	0.016815	-0.418798	ZNF568	374900
223533_at	0.016817	-1.47484	LOC101927933///LRRC8C	101927933///84230
219959_at	0.0170442	2.0389	MOCOS	55034
1555842_at	0.0170635	1.31751	CYTH2	9266
1564796_at	0.0171335	-2.63211	EMP1	2012
219263_at	0.0171335	2.6806	RNF128	79589
224992_s_at	0.0171423	0.880162	CMIP	80790
236728_at	0.0171423	-0.886792	LNPEP	4012
212022_s_at	0.0171423	2.20438	MKI67	4288
214508_x_at	0.0172959	-1.95228	CREM	1390
1559848_at	0.0172959	-0.791597	NSUN4	387338
225415_at	0.017299	0.673415	DTX3L	151636
204350_s_at	0.0173669	0.634234	MED7	9443
229004_at	0.0174042	-1.95541	ADAMTS15	170689
209160_at	0.0174042	2.1983	AKR1C3	8644
204622_x_at	0.0174042	-2.28184	NR4A2	4929
206030_at	0.0174042	-1.90888	ASPA	443
1556009_at	0.017434	1.09471	PEX13	5194
214156_at	0.0176206	-2.26247	MYRIP	25924
204818_at	0.0176351	2.71783	HSD17B2	3294
216913_s_at	0.017689	-0.854959	RRP12	23223
209596_at	0.0178189	1.88302	MXRA5	25878
1555272_at	0.0179303	0.605902	RSPH10B2///RSPH10B	728194///222967
226229_s_at	0.0179303	-0.903909	SSU72	29101
209193_at	0.0179303	-1.24737	PIM1	5292
218361_at	0.0179303	0.835165	GOLPH3L	55204
221796_at	0.0179303	-3.44328	NTRK2	4915
1567458_s_at	0.0179303	1.04037	RAC1	5879
209302_at	0.0179303	0.717874	POLR2H	5437
210220_at	0.0179437	1.38335	FZD2	2535
228972_at	0.0179437	-0.778436	PITPNA-AS1	100306951
201201_at	0.0179948	1.11576	CSTB	1476
229580_at	0.0180753	-2.36381	CLSTN2	64084
218032_at	0.0180753	-1.11124	SNN	8303
218687_s_at	0.0180753	2.59742	MUC13	56667
228325_at	0.0180753	-1.95785	SPIDR	23514
202894_at	0.0180753	1.21919	EPHB4	2050
229454_at	0.0180753	-0.920507	BCLAF1	9774
236129_at	0.0180753	2.78168	GALNT5	11227
205498_at	0.0180974	-2.3845	GHR	2690
211297_s_at	0.0181138	0.873025	CDK7	1022
220520_s_at	0.0181138	1.77237	NUP62CL	54830
220021_at	0.0181397	1.33926	TMC7	79905
203574_at	0.0182205	-1.74853	NFIL3	4783
201850_at	0.0182444	1.62053	CAPG	822
209972_s_at	0.0182483	0.864806	AIMP2	7965
219332_at	0.0182483	1.52738	MICALL2	79778
1557260_a_at	0.0183038	-0.5405	ZNF382	84911
237159_x_at	0.0183038	1.72653	AP1S3	130340
235144_at	0.0183068	2.36001	RASEF	158158
244700_at	0.0183386	-0.64019	SEC61B	10952
240770_at	0.0183771	1.94491	TMEM171	134285
219296_at	0.0183914	0.974236	ZDHHC13	54503
1552607_at	0.0183914	-0.456939	FAM223A///FAM223B	100132967///286967
227955_s_at	0.0185029	2.11566	EFNA5	1946
228323_at	0.0185834	2.21678	KNL1	57082
214375_at	0.0186098	1.36291	PPFIBP1	8496
235102_x_at	0.0186991	-0.758881	SNORD3D///SNORD3C///SNORD3B-2///SNORD3A///SNORD3B-1	780854///780853///780852///780851///26851
218400_at	0.0187413	1.44049	OAS3	4940
201561_s_at	0.0187938	0.680256	CLSTN1	22883
208932_at	0.0188232	0.824611	PPP4C	5531
1556047_s_at	0.0188349	-0.960452	MAGEE1	57692
213989_x_at	0.0189296	0.846514	SETD4	54093
221827_at	0.0189685	0.997391	RBCK1	10616
209307_at	0.0190475	-1.11052	SWAP70	23075
218900_at	0.0191096	1.24533	CNNM4	26504
209373_at	0.0192946	2.12587	MALL	7851
215017_s_at	0.0192948	1.09537	FNBP1L	54874
205813_s_at	0.019321	-1.1301	MAT1A	4143
226899_at	0.0194479	1.39288	UNC5B	219699
1560020_at	0.0194479	0.778928	DNAJC13	23317
234987_at	0.0194767	-1.54525	SAMHD1	25939
223223_at	0.0194848	0.871349	ARV1	64801
235816_s_at	0.0195124	-0.872341	RGL4	266747
211778_s_at	0.0195124	1.72341	OVOL2	58495
213960_at	0.0195538	-1.73984	NTRK3	4916
219880_at	0.0195769	0.954244	CTC-338M12.4	101928649
226333_at	0.0195972	-1.46465	IL6R	3570
234311_s_at	0.0195989	0.863601	LOC101927446///GTPBP10	101927446///85865
226287_at	0.0196348	1.09864	CCDC34	91057
213006_at	0.0196583	-2.03227	CEBPD	1052
224450_s_at	0.0196585	-1.1319	RIOK1	83732
209681_at	0.0196585	-1.30174	SLC19A2	10560
209252_at	0.0196585	0.598877	HARS2	23438
212339_at	0.0197006	1.75632	EPB41L1	2036
231646_at	0.0197451	4.22785	DPCR1	135656
222544_s_at	0.0197852	0.851912	WHSC1L1	54904
226109_at	0.0198322	-0.863818	C21orf91	54149
239433_at	0.0198322	1.48884	LRRC8E	80131
210589_s_at	0.0198322	0.759942	GBAP1	2630
214442_s_at	0.0199315	-0.744474	PIAS2	9063
221203_s_at	0.0199444	0.577771	YEATS2	55689
207265_s_at	0.0199444	1.49323	KDELR3	11015
223658_at	0.0199793	0.73391	KCNK6	9424
221986_s_at	0.0201028	0.893431	KLHL24	54800
230867_at	0.0201069	-1.62086	COL6A6	131873
222647_at	0.0201274	1.01232	SLC35C1	55343
222060_at	0.0201676	0.71868	KRT8P12	90133
210150_s_at	0.0201676	1.19363	LAMA5	3911
1557477_at	0.0202496	-0.8778	STIM1	6786
232629_at	0.0202568	-1.06186	PROK2	60675
226911_at	0.0203963	-1.41881	EGFLAM	133584
222387_s_at	0.0204696	1.01907	VPS35	55737
204343_at	0.0204761	-0.790715	ABCA3	21
237411_at	0.0204761	1.29136	ADAMTS6	11174
228567_at	0.0205034	0.952811	GAN	8139
228749_at	0.0205034	-1.49561	ZDBF2	57683
231031_at	0.0206309	-1.05334	FGF7P3	654466
230353_at	0.0207703	-0.662499	MIR497HG///MIR497///MIR195///LOC284112	100506755///574456///406971///284112
217437_s_at	0.0207703	-0.93559	TACC1	6867
209403_at	0.0208627	1.04126	TBC1D3I///TBC1D3E///LOC101060389///TBC1D3L///TBC1D3K///TBC1D3G///TBC1D3H///TBC1D3///TBC1D3C///TBC1D3F	102724862///102723859///101060389///101060376///101060351///101060321///729877///729873///414060///84218
221215_s_at	0.0209842	1.85835	RIPK4	54101
209262_s_at	0.0212051	1.51698	NR2F6	2063
239283_at	0.0213752	-0.995464	TMED5	50999
227550_at	0.0213985	-1.83709	GFRA1	2674
204384_at	0.0214125	0.743436	GOLGA2	2801
202180_s_at	0.0214125	0.995293	MVP	9961
220088_at	0.0214961	-1.87408	C5AR1	728
223623_at	0.0217491	-2.97434	C2orf40	84417
203072_at	0.0217491	0.925371	MYO1E	4643
235735_at	0.0218159	-2.30301	TNFSF8	944
219916_s_at	0.0218159	1.49564	RNF39	80352
218755_at	0.0218488	1.86897	KIF20A	10112
228696_at	0.0218488	2.09022	SLC45A3	85414
224209_s_at	0.0221436	2.9891	GDA	9615
1554609_at	0.0222229	1.33375	LOC100287896	100287896
235233_s_at	0.0222229	-0.708427	GMEB1	10691
218625_at	0.0222229	-1.55723	NRN1	51299
227614_at	0.0222538	2.3331	HKDC1	80201
200878_at	0.0222637	-0.921556	EPAS1	2034
203342_at	0.0222637	0.687287	TIMM17B	10245
205513_at	0.0222718	4.18224	TCN1	6947
235359_at	0.0222718	-1.14391	NRROS	375387
236268_at	0.0222718	-0.849384	SEC22C	9117
36936_at	0.0223443	1.39097	TSTA3	7264
219354_at	0.0223443	-0.597469	KLHL26	55295
242417_at	0.0223589	1.66575	PLEKHA7	144100
206529_x_at	0.0223589	-0.330425	SLC26A4	5172
204154_at	0.0223761	-2.39067	CDO1	1036
214697_s_at	0.0223761	1.16776	PTBP3	9991
202740_at	0.0223761	1.32362	ABHD14A-ACY1///ACY1	100526760///95
235990_at	0.0224011	0.856187	LOC100130987	100130987
229396_at	0.0224772	1.59123	OVOL1	5017
209305_s_at	0.0225081	-1.92794	GADD45B	4616
204034_at	0.0225715	1.03324	ETHE1	23474
226811_at	0.0225715	-1.99291	FAM46C	54855
1554182_at	0.0225805	-1.34924	TRIM74///TRIM73	378108///375593
208979_at	0.0227622	0.47304	NCOA6	23054
205478_at	0.0227958	-2.41634	PPP1R1A	5502
205809_s_at	0.0227958	0.92015	WASL	8976
206560_s_at	0.0228232	3.20388	MIA	8190
221611_s_at	0.0229934	-0.509537	PHF7	51533
224740_at	0.0230009	0.658232	SMIM15	643155
230077_at	0.0230716	0.735373	SDHAP2///SDHAP1///LOC220729///SDHA	727956///255812///220729///6389
210087_s_at	0.0230716	1.08159	MPZL1	9019
229972_at	0.0230764	-0.463901	LOC101926963	101926963
219530_at	0.0231324	0.804229	PALB2	79728
214581_x_at	0.023229	1.72669	TNFRSF21	27242
226997_at	0.023229	2.68777	ADAMTS12	81792
216843_x_at	0.0233354	0.811849	PMS2P1	5379
215412_x_at	0.0233354	0.732406	PMS2P8	729299
235024_at	0.023456	-1.75456	JADE1	79960
210026_s_at	0.023508	1.84264	CARD10	29775
1556121_at	0.023725	-0.889908	NAP1L1	4673
205858_at	0.0237344	-1.19515	NGFR	4804
225017_at	0.0237703	0.79362	CCDC14	64770
229099_at	0.0238128	0.707075	UQCC3	790955
226639_at	0.0238128	0.790728	SFT2D3	84826
240561_at	0.0238128	-0.474829	RAP2C-AS1	101928578
244654_at	0.0239084	-1.6318	MYO1G	64005
231832_at	0.023919	1.74916	POC1B-GALNT4///GALNT4	100528030///8693
218805_at	0.023919	-2.05122	GIMAP1-GIMAP5///GIMAP5	100527949///55340
228376_at	0.023944	-2.21431	GGTA1P	2681
1554588_a_at	0.023944	0.867893	TTC30B	150737
220289_s_at	0.0239797	1.92202	AIM1L	55057
218883_s_at	0.0241568	2.27669	CENPU	79682
213230_at	0.0242031	1.53449	CDR2L	30850
218685_s_at	0.0242168	0.733983	SMUG1	23583
226707_at	0.0242168	1.47009	NAPRT	93100
223960_s_at	0.0242168	-1.2576	CDIP1	29965
205854_at	0.0242783	0.793114	TULP3	7289
220358_at	0.0242849	-1.27828	BATF3	55509
204268_at	0.0242956	4.07387	S100A2	6273
235885_at	0.0242956	-1.84018	P2RY12	64805
229687_s_at	0.0243367	-1.06243	PRDM11	56981
229367_s_at	0.0243901	-2.15362	GIMAP6	474344
229276_at	0.0243901	1.78	IGSF9	57549
217995_at	0.024639	0.717948	SQRDL	58472
1569150_x_at	0.024639	1.83376	PDLIM7	9260
230269_at	0.024639	1.87233	B3GALT5	10317
219298_at	0.0248172	-1.25499	ECHDC3	79746
212115_at	0.0250875	0.886195	HN1L	90861
242662_at	0.0250956	1.31879	PCSK6	5046
234995_at	0.0251862	1.26377	SPICE1	152185
226580_at	0.0251862	-0.714422	BRMS1L	84312
225806_at	0.0252334	1.60531	AJUBA	84962
209925_at	0.025328	1.79275	OCLN	100506658
235245_at	0.0253303	1.53438	TMEM92	162461
200085_s_at	0.0254297	0.634294	TCEB2	6923
214162_at	0.0255128	-0.571323	ASXL3	80816
217168_s_at	0.0255856	-0.877124	HERPUD1	9709
235476_at	0.0258394	1.63571	TRIM59///IFT80	286827///57560
227708_at	0.0259197	-1.30252	EEF1A1	1915
235924_at	0.0259197	1.78286	FRK	2444
218681_s_at	0.0259347	-0.673392	SDF2L1	23753
220416_at	0.0259347	-1.22801	ATP8B4	79895
226514_at	0.0260161	-0.426844	ZNF71	58491
219233_s_at	0.0261911	1.59337	GSDMB	55876
211686_s_at	0.0262545	-0.666256	MAK16	84549
233559_s_at	0.0262545	0.823221	WDFY1	57590
228150_at	0.0262545	1.419	SEC16B	89866
203320_at	0.0262545	-1.19996	SH2B3	10019
227512_at	0.0262545	0.477443	MEX3A	92312
221582_at	0.0262545	1.62317	HIST3H2A	92815
215783_s_at	0.0262545	-0.730256	ALPL	249
226483_at	0.0262545	0.846641	TMEM68	137695
203845_at	0.0262545	-1.12371	KAT2B	8850
229910_at	0.0262545	-1.74696	SHE	126669
208555_x_at	0.0262545	1.52629	CST2	1470
217730_at	0.0264365	1.05409	MIR6513///TMBIM1	102465256///64114
238931_at	0.0265454	-0.688342	LOC284009///METTL16	284009///79066
207610_s_at	0.0265454	-1.24592	ADGRE2	30817
219070_s_at	0.0265454	0.538738	MOSPD3	64598
225040_s_at	0.0265605	0.675672	RPE	6120
217771_at	0.026591	1.96167	GOLM1	51280
217794_at	0.0266282	0.71052	PRR13	54458
222071_s_at	0.0267576	-0.845891	SLCO4C1	353189
220038_at	0.0268	-1.18649	C8orf44-SGK3///SGK3	100533105///23678
226472_at	0.0268165	-0.698647	PPIL4	85313
239118_at	0.0268177	-0.285706	KCNA2	3737
204829_s_at	0.0268177	-1.78877	FOLR2	2350
223316_at	0.0268177	-2.12563	CCDC3	83643
205361_s_at	0.0269051	0.623438	PFDN4	5203
215549_x_at	0.0269051	1.42045	CTAGE8///CTAGE4///CTAGE9	100142659///100128553///643854
228273_at	0.0269056	1.83033	PRR11	55771
210007_s_at	0.0269695	1.14362	GPD2	2820
209029_at	0.0269695	0.603201	COPS7A	50813
202712_s_at	0.0269695	2.70312	CKMT1A///CKMT1B	548596///1159
209365_s_at	0.0269695	2.26647	ECM1	1893
201318_s_at	0.0269893	0.631574	MYL12B///MYL12A	103910///10627
225655_at	0.0271118	2.01929	UHRF1	29128
205200_at	0.0271118	-1.82961	EXOSC7///CLEC3B	23016///7123
213245_at	0.0271118	-1.71869	ADCY1	107
202721_s_at	0.0271118	1.04053	GFPT1	2673
203502_at	0.0271245	1.16363	BPGM	669
214617_at	0.0271392	-1.54612	PRF1	5551
230100_x_at	0.0271392	1.62446	PAK1	5058
217504_at	0.027153	-1.92653	ABCA6	23460
213974_at	0.0271806	-1.81267	ADAMTSL3	57188
213221_s_at	0.0271806	-1.20384	SIK2	23235
243594_x_at	0.0271806	1.93811	SPIRE2	84501
1555858_at	0.0271806	1.2715	THUMPD3-AS1	440944
234072_at	0.0271806	-1.22074	SEMA4A	64218
217620_s_at	0.0272407	1.13588	PIK3CB	5291
226189_at	0.0272407	1.7036	ITGB8	3696
218928_s_at	0.0273424	1.10663	SLC37A1	54020
219183_s_at	0.0273424	-1.05571	CYTH4	27128
222997_s_at	0.0275407	0.551197	MRPS21	54460
214974_x_at	0.0275556	3.82767	CXCL5	6374
212472_at	0.0275556	1.28526	MICAL2	9645
202920_at	0.0276079	-3.04766	ANK2	287
227420_at	0.0276079	1.2849	TNFAIP8L1	126282
217234_s_at	0.0276079	1.10423	EZR	7430
223165_s_at	0.0276079	1.19226	IP6K2	51447
225232_at	0.0276079	-0.81873	MTMR12	54545
201826_s_at	0.0276079	1.49684	SCCPDH	51097
201427_s_at	0.027615	-1.55295	SEPP1	6414
204342_at	0.0279277	0.682539	SLC25A24	29957
202759_s_at	0.0279277	-1.40782	PALM2-AKAP2///AKAP2	445815///11217
223640_at	0.0279412	-1.43148	HCST	10870
235952_at	0.0281327	1.2287	DGKH	160851
220655_at	0.0281327	-0.32154	TNIP3	79931
203955_at	0.0281327	1.08119	PPP1R26	9858
213667_at	0.0281327	1.22053	TMEM265///SRCAP	100862671///10847
218897_at	0.0281327	0.946633	TMEM177	80775
227243_s_at	0.0281327	-1.25231	EBF3	253738
1556373_a_at	0.0282607	0.839918	FAM185A	222234
1568877_a_at	0.0282894	1.43091	ACBD5	91452
243296_at	0.0282894	-1.90219	NAMPT	10135
218302_at	0.0283503	0.540573	PSENEN	55851
219978_s_at	0.0283747	2.29332	NUSAP1	51203
203791_at	0.0284666	-0.803076	DMXL1	1657
201956_s_at	0.0284666	0.714218	GNPAT	8443
225085_at	0.0284666	0.659919	USP40	55230
227684_at	0.0284666	-0.498975	S1PR2	9294
201441_at	0.0284666	0.420922	COX6B1	1340
204377_s_at	0.0284666	-0.696864	DCAF1	9730
209326_at	0.0284666	1.13518	SLC35A2	7355
225590_at	0.0284666	1.4563	SH3RF1	57630
238780_s_at	0.0285308	-2.30327	KCNJ5	3762
226262_at	0.0285734	-0.699316	DHX33	56919
223307_at	0.0286934	2.03894	CDCA3	83461
205319_at	0.0287098	3.03291	PSCA	8000
225599_s_at	0.0287151	1.06769	TRIQK	286144
209790_s_at	0.0287278	1.08331	CASP6	839
225871_at	0.0287682	1.3132	STEAP2	261729
209417_s_at	0.0287853	0.891272	IFI35	3430
205401_at	0.0287853	0.754194	AGPS	8540
238018_at	0.0287853	-3.47451	FAM150B	285016
229497_at	0.0287853	-1.34794	ANKDD1A	348094
226571_s_at	0.0288908	-1.55748	PTPRS	5802
224689_at	0.0289473	0.621351	MANBAL	63905
219368_at	0.0289473	-1.60594	NAP1L2	4674
227850_x_at	0.0289907	2.13129	CDC42EP5	148170
224831_at	0.0289907	-0.879356	CPEB4	80315
212650_at	0.0289907	1.00916	EHBP1	23301
204519_s_at	0.0289907	1.98191	PLLP	51090
222848_at	0.0289907	2.25573	CENPK	64105
212683_at	0.0291772	-0.901957	SLC25A44	9673
201761_at	0.0291955	-0.833285	MTHFD2	10797
213951_s_at	0.0293491	0.763858	PSMC3IP	29893
222449_at	0.0293491	1.56251	PMEPA1	56937
206084_at	0.0294595	2.15699	PTPRR	5801
213865_at	0.0294595	1.85163	DCBLD2	131566
242515_x_at	0.0295207	0.776331	AKIP1	56672
217894_at	0.0297071	0.943421	KCTD3	51133
232406_at	0.029738	1.09863	LOC105372526	105372526
225235_at	0.0300129	0.695168	TSPAN17	26262
206480_at	0.0301251	-0.370855	LTC4S	4056
214135_at	0.0301251	5.28627	CLDN18	51208
225880_at	0.0302412	0.689364	TOR1AIP2	163590
213138_at	0.0302909	-0.996651	ARID5A	10865
205565_s_at	0.0303123	-0.693352	FXN	2395
202962_at	0.0304273	1.1525	KIF13B	23303
215134_at	0.0304809	-0.816319	PI4K2A	55361
227672_at	0.0304809	1.33739	MROH6	642475
1555870_at	0.0304809	1.94284	RNF207	388591
205466_s_at	0.0304809	2.16291	HS3ST1	9957
224458_at	0.0304809	1.64027	TMEM246	84302
230831_at	0.0305237	1.33305	FRMD5	84978
205098_at	0.0305361	-2.06324	CCR1	1230
1553494_at	0.0308443	-1.81914	TDH	157739
229912_at	0.0309003	-1.1558	SDK1	221935
203964_at	0.0309169	0.852549	NMI	9111
224200_s_at	0.0310505	0.671774	RAD18	56852
218727_at	0.0310981	0.843259	SLC38A7	55238
210762_s_at	0.0310981	-1.65955	DLC1	10395
212146_at	0.0310981	-0.464437	PLEKHM2	23207
219126_at	0.0310981	-0.713236	PHF10	55274
204675_at	0.0311101	1.81732	SRD5A1	6715
218198_at	0.0313289	0.885936	DHX32	55760
201627_s_at	0.0313289	-0.974655	INSIG1	3638
1556300_s_at	0.0314124	-2.05748	SIM1	6492
222036_s_at	0.0314215	1.14158	MCM4	4173
205044_at	0.0314215	4.43577	GABRP	2568
229450_at	0.0314316	1.22609	IFIT3	3437
201250_s_at	0.0314449	2.31176	SLC2A1	6513
209725_at	0.0315031	-0.560362	UTP20	27340
211456_x_at	0.0315303	-1.60605	MT1HL1	645745
213841_at	0.0315303	-0.78987	TNR	7143
232313_at	0.0315337	-1.10545	TMEM132C	92293
211000_s_at	0.031862	-1.0525	IL6ST	3572
226719_at	0.0319257	-0.850766	DERL2	51009
224391_s_at	0.0319257	0.897693	SIAE	54414
218586_at	0.0320472	0.92232	MRGBP	55257
1556474_a_at	0.0321164	-2.28905	LOC285097	285097
204172_at	0.0321776	0.74666	CPOX	1371
213733_at	0.0322111	-1.16226	MYO1F	4542
202856_s_at	0.0322111	2.06083	MIR6787///SLC16A3	102465472///9123
205932_s_at	0.0322173	-1.23819	MSX1	4487
230052_s_at	0.0322173	-1.21581	NFKBID	84807
208275_x_at	0.0322291	-0.353573	UTF1	8433
214735_at	0.0323801	-1.4317	IPCEF1	26034
230943_at	0.0323801	-1.61196	SOX17	64321
231050_at	0.0323801	-0.752865	HRASLS5	117245
225747_at	0.0323801	-1.02266	COQ10A	93058
232103_at	0.0324656	1.31607	BPNT1	10380
220945_x_at	0.032486	1.26227	MANSC1	54682
227923_at	0.0327075	-1.22003	SHANK3	85358
210530_s_at	0.0328809	1.14662	NR2C1	7181
239435_x_at	0.0328809	1.53204	SHROOM1	134549
202797_at	0.0332168	-0.561456	SACM1L	22908
241701_at	0.0332168	0.91422	ARHGAP21	57584
219424_at	0.0332168	-0.717916	EBI3	10148
204521_at	0.0332168	-1.02431	FAM216A	29902
204602_at	0.0332168	2.73288	DKK1	22943
1552509_a_at	0.0332168	-1.53854	CD300LG	146894
227566_at	0.0332168	2.26922	LOC102725271///NTM	102725271///50863
229256_at	0.0332168	1.16892	PGM2L1	283209
238454_at	0.0332168	-0.907071	ZNF540	163255
202078_at	0.0332168	-0.685679	COPS3	8533
244881_at	0.0332168	0.94177	LMLN	89782
210155_at	0.0332168	-1.40762	MYOC	4653
218590_at	0.0332168	-0.792343	C10orf2	56652
207277_at	0.0332168	-1.56751	CD209	30835
201711_x_at	0.0333163	-0.792701	RANBP2	5903
204304_s_at	0.0333163	2.71491	PROM1	8842
227811_at	0.0333892	-1.58783	FGD3	89846
200661_at	0.0333962	0.860283	CTSA	5476
219345_at	0.0334316	0.667748	BOLA1	51027
201041_s_at	0.0334316	-1.73051	DUSP1	1843
225687_at	0.0334599	2.34875	FAM83D	81610
209291_at	0.0334599	-2.00986	ID4	3400
230516_at	0.0335265	0.904315	MALSU1	115416
205941_s_at	0.0336236	3.82535	COL10A1	1300
201708_s_at	0.0336236	0.983102	NIPSNAP1	8508
209677_at	0.0338153	1.17022	PRKCI	5584
214059_at	0.0338153	2.07257	IFI44	10561
214888_at	0.0338153	0.880944	CAPN2	824
229033_s_at	0.0338153	0.752445	MUM1	84939
208209_s_at	0.0340199	1.87356	C4BPB	725
1553998_at	0.0342074	-0.727842	DMRTC1B///DMRTC1	728656///63947
209566_at	0.0342074	0.68532	INSIG2	51141
231292_at	0.034373	-0.812185	EID3	493861
206857_s_at	0.0344032	1.43986	FKBP1B	2281
202589_at	0.0344647	1.93198	TYMS	7298
232234_at	0.0344647	-0.936198	SLA2	84174
216920_s_at	0.0345807	-1.7007	TARP///TRGV9///TRGC2	445347///6983///6967
230158_at	0.0346722	-1.39509	DPY19L2	283417
210117_at	0.0346722	1.45446	SPAG1	6674
228994_at	0.0346722	0.900927	CCDC24	149473
200708_at	0.0348505	0.653778	GOT2	2806
219999_at	0.0348988	-0.676304	MAN2A2	4122
218961_s_at	0.034907	0.91564	PNKP	11284
200000_s_at	0.034907	-0.691984	PRPF8	10594
200612_s_at	0.034907	1.26975	AP2B1	163
203035_s_at	0.034907	1.03414	PIAS3	10401
219388_at	0.034907	1.55801	GRHL2	79977
208002_s_at	0.034907	1.12718	ACOT7	11332
226322_at	0.034907	-1.74256	TMTC1	83857
204981_at	0.0349165	1.80082	SLC22A18	5002
1568795_at	0.0350083	-0.399245	LOC105373495	105373495
224692_at	0.0350109	-0.732942	PPP1R15B	84919
203354_s_at	0.0350205	1.65695	PSD3	23362
1568865_at	0.0350205	1.08105	FNTB	2342
204897_at	0.0350767	-1.70058	PTGER4	5734
222722_at	0.0350767	-3.49116	OGN	4969
211769_x_at	0.0350767	0.772252	SERINC3	10955
223097_at	0.0352464	0.457979	ADPRHL2	54936
46323_at	0.0352714	1.01148	CANT1	124583
228523_at	0.0352714	-0.80625	NANOS1	340719
230256_at	0.0353148	1.07169	RUSC1-AS1	284618
210802_s_at	0.0353148	-0.77275	DIMT1	27292
211935_at	0.035494	0.713751	ARL6IP1	23204
224376_s_at	0.0355913	0.884605	TGIF2-C20orf24///C20orf24	100527943///55969
214470_at	0.0355913	-2.24324	KLRB1	3820
212558_at	0.0356544	-1.23728	SPRY1	10252
203918_at	0.0356766	1.06586	PCDH1	5097
206710_s_at	0.0356766	-2.01578	EPB41L3	23136
201938_at	0.0357448	0.694406	CDK2AP1	8099
206284_x_at	0.0357734	1.02885	CLTB	1212
210177_at	0.0357964	1.29574	TRIM15	89870
201415_at	0.0360493	0.857303	GSS	2937
227647_at	0.0360493	2.39213	KCNE3	10008
228370_at	0.0360493	-1.74587	LOC101930404///SNORD116-28///SNORD115-26///SNORD115-13///SNORD115-7///SNORD116-22///SNORD116-4///PWARSN///SNORD107///IPW	101930404///100033820///100033802///100033450///100033444///100033433///100033416///347746///91380///3653
205119_s_at	0.0360493	-1.83012	FPR1	2357
213278_at	0.0361946	-0.786033	MTMR9	66036
205883_at	0.0361946	-2.55459	ZBTB16	7704
218847_at	0.0361991	1.54875	IGF2BP2	10644
228420_at	0.0361991	-0.919248	PDCD2	5134
205342_s_at	0.0363644	3.31042	SULT1C2	6819
1554106_at	0.0363816	0.882283	NBEAL1	65065
229800_at	0.0363816	-2.47382	DCLK1	9201
200644_at	0.0364676	1.35892	MARCKSL1	65108
202535_at	0.0364739	0.646482	FADD	8772
229177_at	0.0364739	-1.97958	C16orf89	146556
228729_at	0.0365302	2.15596	CCNB1	891
215058_at	0.0365489	-1.39441	DENND5B	160518
204036_at	0.0365697	-1.39717	LPAR1	1902
226246_at	0.0365944	1.35161	KCTD1	284252
218567_x_at	0.0366028	1.04617	DPP3	10072
224715_at	0.0366732	1.16422	WDR34	89891
202658_at	0.0366732	0.785773	PEX11B	8799
202998_s_at	0.0367856	1.86767	LOXL2	4017
220770_s_at	0.0367856	1.24525	ZBED8	63920
244313_at	0.0368795	-2.11083	CR1	1378
202276_at	0.0368795	0.483421	SHFM1	7979
218397_at	0.0369161	0.724673	FANCL	55120
1555181_a_at	0.0369161	-0.917558	ST3GAL3	6487
230135_at	0.0370307	1.83225	HHIP	64399
223185_s_at	0.0370606	1.38527	BHLHE41	79365
219148_at	0.0370992	1.92254	PBK	55872
214720_x_at	0.0371689	0.847253	SEPT10	151011
1553102_a_at	0.0371689	-2.31343	CCDC69	26112
209760_at	0.0371689	-1.84863	KIAA0922	23240
242676_at	0.0373134	-0.673162	NDUFV2-AS1	101927275
203685_at	0.0373928	-1.77263	BCL2	596
206488_s_at	0.0375256	-2.99651	CD36	948
222216_s_at	0.0375708	0.532248	MRPL17	63875
235005_at	0.0375929	-0.778752	DIS3L	115752
218208_at	0.0376068	-0.651429	PQLC1	80148
228116_at	0.0376068	1.55536	LINC01296///DUXAP10///DUXAP8	642477///503639///503637
214774_x_at	0.0376068	3.01483	TOX3	27324
214953_s_at	0.0376307	0.787181	APP	351
222258_s_at	0.0376446	1.14032	SH3BP4	23677
201003_x_at	0.0376474	0.814765	TMEM189-UBE2V1///TMEM189///UBE2V2///UBE2V1	387522///387521///7336///7335
212727_at	0.0376474	1.16652	DLG3	1741
204162_at	0.0376474	1.76832	NDC80	10403
209355_s_at	0.0376474	-1.58102	PLPP3	8613
1561578_s_at	0.0376861	-0.638622	SLC25A53	401612
240869_at	0.0376861	-0.873588	KCNB1	3745
228532_at	0.0376861	-1.81357	C1orf162	128346
232291_at	0.0377568	-1.41967	MIR17HG///MIR92A1///MIR20A///MIR19B1///MIR19A///MIR18A///MIR17	407975///407048///406982///406980///406979///406953///406952
223186_at	0.0377568	1.01527	TMEM189-UBE2V1///TMEM189///UBE2V1	387522///387521///7335
211685_s_at	0.0378277	-1.30655	NCALD	83988
209674_at	0.0378277	-0.877286	CRY1	1407
204415_at	0.037929	1.91097	IFI6	2537
226778_at	0.0380692	-1.12004	TDRP	157695
242800_at	0.0382881	1.78224	NHS	4810
225362_at	0.0382881	1.33611	FAM122B	159090
201463_s_at	0.0382881	0.628877	TALDO1	6888
228280_at	0.0382966	0.841057	ZC3HAV1L	92092
210473_s_at	0.0383301	1.20868	ADGRA3	166647
203362_s_at	0.0386282	1.87303	MAD2L1	4085
212647_at	0.0386282	0.977642	RRAS	6237
217733_s_at	0.0386282	0.588046	TMSB10	9168
212882_at	0.0386282	-0.627547	KLHL18	23276
223292_s_at	0.0386715	0.996652	MRPS15	64960
202097_at	0.0387844	-0.765663	NUP153	9972
203242_s_at	0.0387938	0.911968	PDLIM5	10611
212318_at	0.0387938	0.528588	TNPO3	23534
212494_at	0.0388499	-0.707574	TNS2	23371
227731_at	0.0388499	-0.456578	CNBP	7555
218638_s_at	0.0388499	1.35952	LOC100130872///SPON2	100130872///10417
223174_at	0.0388499	0.717194	BTBD10	84280
227796_at	0.0388499	0.618916	ZFP62	643836
223167_s_at	0.0388499	-0.937712	USP25	29761
218252_at	0.0388499	1.22066	CKAP2	26586
219150_s_at	0.0388499	1.89969	ADAP1	11033
218754_at	0.0388499	-0.642803	NOL9	79707
220170_at	0.0388499	-1.6577	FHL5	9457
226702_at	0.0388499	1.3868	CMPK2	129607
228007_at	0.0388499	-1.21597	CEP85L	387119
225843_at	0.0388499	0.639929	ZFYVE19	84936
209468_at	0.0388499	1.5417	LRP5	4041
231822_at	0.0388787	1.0378	CTTNBP2NL	55917
218968_s_at	0.0388787	0.686443	ZFP64	55734
202871_at	0.0388787	0.999348	TRAF4	9618
230860_at	0.038889	-0.539451	CEP19	84984
203074_at	0.0389749	3.08209	ANXA8L1///ANXA8	728113///653145
209447_at	0.0389799	-1.57213	SYNE1	23345
205392_s_at	0.0389799	-2.60216	CCL15-CCL14///CCL14	348249///6358
224777_s_at	0.0389799	0.554022	PAFAH1B2	5049
202666_s_at	0.0389799	0.574935	ACTL6A	86
241791_at	0.0390232	-1.61975	TTN	7273
218543_s_at	0.0390232	0.755597	PARP12	64761
218557_at	0.0391321	0.558294	NIT2	56954
206884_s_at	0.0391321	2.97495	SCEL	8796
212846_at	0.039192	-0.559903	RRP1B	23076
1556606_at	0.039205	-1.0619	NAV2	89797
226041_at	0.0392062	1.40796	NAPEPLD	222236
1553696_s_at	0.039262	-0.86084	ZNF569	148266
228455_at	0.0393473	0.963566	RBM15	64783
229969_at	0.0393473	-0.928098	SEC63	11231
220613_s_at	0.0393651	1.19974	SYTL2	54843
217094_s_at	0.0393791	0.853478	ITCH	83737
218291_at	0.0394064	0.880138	LAMTOR2	28956
224646_x_at	0.0395154	-2.41744	MIR675///H19	100033819///283120
204042_at	0.0395154	-1.4377	WASF3	10810
227949_at	0.0395154	2.32606	PHACTR3	116154
210652_s_at	0.0395154	1.87303	TTC39A	22996
210719_s_at	0.0395154	1.05088	HMG20B	10362
242214_at	0.0395154	-0.612613	RPS27A	6233
31637_s_at	0.0395154	1.23608	NR1D1///THRA	9572///7067
205083_at	0.0395154	-2.95844	AOX1	316
233487_s_at	0.0395154	1.44461	LRRC8A	56262
227099_s_at	0.0395495	-1.61014	C11orf96	387763
203543_s_at	0.0395495	-1.39928	KLF9	687
206539_s_at	0.0395626	1.57999	CYP4F12	66002
229116_at	0.0395626	-1.14396	CNKSR2	22866
205418_at	0.0395697	-0.649075	FES	2242
202746_at	0.0396146	-2.41003	ITM2A	9452
222663_at	0.0396146	-0.779958	RIOK2	55781
1559190_s_at	0.0396215	1.41951	RDH13	112724
204404_at	0.0396361	2.09774	SLC12A2	6558
202705_at	0.0396902	2.18042	CCNB2	9133
218689_at	0.0397113	1.02464	FANCF	2188
213465_s_at	0.0398154	0.697291	PPP1R7	5510
236390_at	0.0398193	1.06709	SLX4IP	128710
235606_at	0.0399141	1.08148	DUBR	344595
218970_s_at	0.0401664	-0.791761	CUTC	51076
203590_at	0.0403688	0.60837	DYNC1LI2	1783
208070_s_at	0.0403933	-0.793194	REV3L	5980
212695_at	0.0403933	-0.59051	CRY2	1408
209398_at	0.0403933	2.08555	HIST1H1C	3006
1557411_s_at	0.0404144	0.772769	SLC25A43	203427
1555976_s_at	0.040418	1.01772	MYL12A	10627
226693_at	0.0404901	0.765238	SDHAP2///LINC00969///SDHAP1	727956///440993///255812
221058_s_at	0.0405707	0.930534	CKLF	51192
206210_s_at	0.0406047	-1.63314	CETP	1071
211089_s_at	0.0406047	1.1706	NEK3	4752
204904_at	0.0406159	-0.874444	GJA4	2701
1553992_s_at	0.0406159	1.2123	NBR2	10230
229661_at	0.0407084	1.95712	SALL4	57167
203154_s_at	0.0407084	0.928737	PAK4	10298
222158_s_at	0.0407084	0.607759	DESI2	51029
222646_s_at	0.0407084	1.54526	ERO1A	30001
201609_x_at	0.0407084	1.09059	ICMT	23463
203775_at	0.0407129	0.730686	SLC25A13	10165
214918_at	0.0407129	-0.801094	HNRNPM	4670
202121_s_at	0.0407153	0.647413	CHMP2A	27243
205639_at	0.0407723	-1.27331	AOAH	313
227478_at	0.0407946	-1.43367	SETBP1	26040
203616_at	0.0408381	0.770332	POLB	5423
243423_at	0.0408396	-0.993492	TNIP1	10318
212800_at	0.0408396	0.983958	STX6	10228
209255_at	0.0408396	1.39275	KLHDC10	23008
210761_s_at	0.0408396	0.966521	GRB7	2886
214107_x_at	0.0408466	0.73017	LOC440434	440434
226982_at	0.0408774	-1.38235	ELL2	22936
226107_at	0.0409222	1.55105	C1GALT1	56913
214291_at	0.0409222	-0.668781	RPL17-C18orf32///SNORD58C///SNORD58A///SNORD58B///RPL17	100526842///100124516///26791///26790///6139
236075_s_at	0.0409289	-1.18012	LOC101928000	101928000
219691_at	0.0409289	1.47716	SAMD9	54809
229323_at	0.0409289	-0.923063	LINC00959	387723
222820_at	0.0410471	-1.0045	TNRC6C	57690
239579_at	0.0410533	1.35031	EPHX4	253152
51228_at	0.0410533	0.950298	RBM12B	389677
207104_x_at	0.0410533	-0.975278	LILRB1	10859
205284_at	0.0410533	-0.868721	URB2	9816
218722_s_at	0.0410533	0.751635	CCDC51	79714
222279_at	0.0410533	-0.631628	HLA-F-AS1	285830
210764_s_at	0.0410533	-1.99307	CYR61	3491
222830_at	0.0410533	1.75111	GRHL1	29841
220602_s_at	0.0410533	1.18888	LOC101929479///LOC727751///LOC642423///GOLGA2P7///GOLGA2P10	101929479///727751///642423///388152///80154
203799_at	0.0410533	-1.44044	LY75-CD302///CD302///LY75	100526664///9936///4065
230712_at	0.0411401	0.7279	LOC102724250///LOC101930059///NBPF15///NBPF11///NBPF1	102724250///101930059///284565///200030///55672
1555420_a_at	0.0411583	1.13124	KLF7	8609
220052_s_at	0.0412735	-0.811507	TINF2	26277
226132_s_at	0.0412735	1.68884	MANEAL	149175
211765_x_at	0.0412735	0.451324	PPIA	5478
231371_at	0.0412735	-0.548626	TDRD10	126668
222717_at	0.0412735	-2.13963	SDPR	8436
235463_s_at	0.0412735	1.44096	CERS6	253782
238488_at	0.0413002	-1.24871	LRRC70///IPO11	100130733///51194
222528_s_at	0.0413107	1.47521	SLC25A37	51312
226737_at	0.0413259	-0.228434	SLC25A42	284439
204740_at	0.0413259	1.26657	CNKSR1	10256
220150_s_at	0.0413259	-0.453444	FAM184A	79632
213933_at	0.0413403	-1.66696	PTGER3	5733
235729_at	0.0414677	0.844273	ZNF514	84874
227309_at	0.0415774	0.917818	YOD1	55432
220206_at	0.0415774	0.896988	ZMYM1	79830
212768_s_at	0.0416168	3.81334	OLFM4	10562
231849_at	0.0416168	1.56723	KRT80	144501
217909_s_at	0.0416168	0.626035	MLX	6945
206685_at	0.0416168	1.30905	HCG4	54435
218245_at	0.0417674	0.751182	TSKU	25987
230493_at	0.0418055	2.6476	SHISA2	387914
226028_at	0.0419912	-0.94006	ROBO4	54538
1553976_a_at	0.0421488	1.38977	DPCD	25911
202252_at	0.0421558	0.519834	RAB13	5872
221734_at	0.0422153	0.991185	PRRC1	133619
203645_s_at	0.0423285	-2.35367	CD163	9332
223595_at	0.0423516	0.928617	TMEM133	83935
207526_s_at	0.0424445	-1.66386	IL1RL1	9173
1553449_at	0.0425352	-0.557833	LINC00304	283860
225735_at	0.0425352	1.12081	ANKRD50	57182
1554352_s_at	0.0425352	-0.759876	DENND4A	10260
207121_s_at	0.0425352	0.739642	MAPK6	5597
207000_s_at	0.0425611	-0.784515	PPP3CC	5533
219372_at	0.0425611	0.880294	IFT81	28981
54970_at	0.0427072	0.895881	ZMIZ2	83637
223070_at	0.0427469	-0.641474	SELK	58515
237230_at	0.0427657	-1.77599	GPHA2	170589
209626_s_at	0.0427684	1.53511	OSBPL3	26031
1552733_at	0.0427684	-0.968016	KLHDC1	122773
218889_at	0.0427684	-0.737739	NOC3L	64318
235670_at	0.0427684	-1.70886	STX11	8676
203755_at	0.0427684	2.11929	BUB1B	701
204822_at	0.0427684	1.75223	TTK	7272
228410_at	0.0427684	-1.15841	GAB3	139716
202043_s_at	0.0429631	0.6601	SMS	6611
244695_at	0.0429807	-0.733064	GHRLOS	100126793
225568_at	0.0429807	1.04432	TMEM141	85014
229720_at	0.0430501	1.65188	BAG1	573
209885_at	0.0430976	1.59113	RHOD	29984
228905_at	0.0430976	-0.908264	PCM1	5108
203458_at	0.0431252	1.24836	SPR	6697
226829_at	0.0431461	1.26109	AFAP1L2	84632
218936_s_at	0.0431847	-0.463249	CCDC59	29080
203881_s_at	0.0433088	-2.01988	DMD	1756
212185_x_at	0.0433611	-1.52654	MT2A	4502
219171_s_at	0.0433611	-0.549732	ZNF236	7776
218663_at	0.0433655	1.94218	NCAPG	64151
207761_s_at	0.0435963	-1.40179	METTL7A	25840
227645_at	0.043599	-1.74324	PIK3R5	23533
215351_at	0.0436743	0.709298	RTCA	8634
239218_at	0.0437082	-0.785942	PDE1C	5137
202357_s_at	0.043916	1.36922	CFB	629
236508_at	0.043916	-0.253602	SLC6A5	9152
243099_at	0.0439896	-0.630903	NFAM1	150372
228042_at	0.0440329	-0.653304	ADPRH	141
222742_s_at	0.0440372	0.810588	IFT22	64792
222077_s_at	0.0440657	1.30729	RACGAP1	29127
201541_s_at	0.0441647	0.524389	ZNHIT1	10467
227861_at	0.0442188	0.567953	TMEM161B	153396
207275_s_at	0.0443319	-1.25844	ACSL1	2180
243601_at	0.0443319	-1.01554	LOC285957	285957
218966_at	0.0444336	1.26533	MYO5C	55930
208581_x_at	0.0444336	-1.69462	MT1X	4501
1555461_at	0.0444699	-0.760441	TXNL4A	10907
1557418_at	0.0446389	-1.50477	ACSL4	2182
229418_at	0.0447057	0.863906	FAM222B	55731
219494_at	0.0447793	1.20205	RAD54B	25788
205978_at	0.0448239	-0.821368	KL	9365
221526_x_at	0.0449292	1.09898	PARD3	56288
204235_s_at	0.0449457	1.25701	GULP1	51454
218306_s_at	0.0449457	-0.591433	HERC1	8925
207092_at	0.0449457	-2.33616	LEP	3952
227966_s_at	0.0449457	1.08275	CCDC74B///CCDC74A	91409///90557
219312_s_at	0.044987	-1.48211	ZBTB10	65986
207202_s_at	0.0451727	2.44499	NR1I2	8856
217546_at	0.0451727	-3.15364	MT1M	4499
206115_at	0.0452457	-2.0655	EGR3	1960
202323_s_at	0.0454228	0.812015	ACBD3	64746
203797_at	0.0454968	1.39994	VSNL1	7447
202843_at	0.045526	-1.5019	DNAJB9	4189
223811_s_at	0.045526	0.944987	GET4///SUN1	51608///23353
209683_at	0.045526	-1.63499	FAM49A	81553
208677_s_at	0.045526	0.722133	BSG	682
239835_at	0.045526	-1.77622	KBTBD8	84541
205668_at	0.045526	1.38572	LY75	4065
219538_at	0.045526	0.796394	WDR5B	54554
226374_at	0.0455762	1.76437	CXADR	1525
218777_at	0.0457255	0.804041	REEP4	80346
224792_at	0.0457804	0.750957	TNKS1BP1	85456
202284_s_at	0.0458401	-0.986229	CDKN1A	1026
220192_x_at	0.0458452	1.89983	SPDEF	25803
206283_s_at	0.0461837	-0.948274	TAL1	6886
233177_s_at	0.0461837	1.46272	PNKD	25953
218701_at	0.0461837	1.31371	LACTB2	51110
203438_at	0.0461837	-1.23695	STC2	8614
209894_at	0.046255	-1.14749	LEPROT///LEPR	54741///3953
200607_s_at	0.046326	0.760387	RAD21	5885
203450_at	0.0463406	0.452808	CBY1	25776
209546_s_at	0.0463406	1.26671	APOL1	8542
213948_x_at	0.0463455	-0.479145	CADM3	57863
204623_at	0.0463705	3.05862	TFF3	7033
225516_at	0.0463899	-2.31059	SLC7A2	6542
204236_at	0.0463899	-1.66223	FLI1	2313
207165_at	0.046399	2.30731	HMMR	3161
243954_at	0.046399	-0.526308	LINC00877	285286
218474_s_at	0.0464453	0.88414	KCTD5	54442
218102_at	0.0464453	0.650627	DERA	51071
209236_at	0.0464453	-0.845304	SLC23A2	9962
233803_s_at	0.0464453	-0.459879	MYBBP1A	10514
228536_at	0.0464453	-0.740944	PRMT9	90826
230003_at	0.0464453	-1.72978	SLC16A7	9194
206665_s_at	0.0465558	0.786426	BCL2L1	598
238952_x_at	0.0466	-0.549937	ZNF829	374899
205374_at	0.0466102	-1.43794	SLN	6588
200841_s_at	0.0466185	0.99181	EPRS	2058
206181_at	0.0466185	-1.35412	SLAMF1	6504
214007_s_at	0.0468371	0.982101	TWF1	5756
206118_at	0.0469177	-1.86696	STAT4	6775
235874_at	0.0469297	-0.70941	PRSS35	167681
1554786_at	0.0469297	-0.255597	CASS4	57091
204719_at	0.0469297	-3.01836	ABCA8	10351
205100_at	0.0471065	-2.32818	GFPT2	9945
214467_at	0.0471538	-1.58626	GPR65	8477
223406_x_at	0.0471538	0.679947	FAM192A	80011
204341_at	0.0471834	1.34757	TRIM16	10626
226877_at	0.0471834	0.88384	RPL32P3	132241
201732_s_at	0.0471834	0.942526	CLCN3	1182
208078_s_at	0.0472128	-1.49952	SIK1	150094
221020_s_at	0.047271	-0.623004	SLC25A32	81034
1555938_x_at	0.0473212	-1.74223	VIM	7431
212106_at	0.0473378	0.650769	FAF2	23197
220230_s_at	0.0473378	1.21424	CYB5R2	51700
202917_s_at	0.0475514	-2.9678	S100A8	6279
219224_x_at	0.0475514	0.474586	ZNF408	79797
206856_at	0.0475514	-1.19262	LILRB5	10990
210768_x_at	0.0476939	0.613705	TMCO1	54499
219356_s_at	0.0476939	0.603706	CHMP5	51510
210625_s_at	0.0477547	1.22113	AKAP1	8165
209440_at	0.04785	-0.787839	PRPS1	5631
218795_at	0.0479044	1.36129	ACP6	51205
212891_s_at	0.0479418	0.51114	GADD45GIP1	90480
204150_at	0.0480119	-1.42537	STAB1	23166
235497_at	0.0480721	-1.21267	LINC01128	643837
221918_at	0.0481354	-0.693128	CDK17	5128
1553995_a_at	0.0481546	1.723	NT5E	4907
203813_s_at	0.0482438	-1.54899	SLIT3	6586
206809_s_at	0.0482523	-0.498815	HNRNPA3///HNRNPA3P1	220988///10151
34408_at	0.0483045	0.690194	RTN2	6253
209687_at	0.0483352	-2.77372	CXCL12	6387
219064_at	0.0483352	-1.85202	ITIH5	80760
208906_at	0.0485764	0.560084	HNRNPUL2-BSCL2///BSCL2	100534595///26580
236208_at	0.04863	-0.635883	MOCS2	4338
238559_at	0.0487079	-1.04543	LOC101927402	101927402
221949_at	0.0487079	-0.759806	UBE2D4	51619
1554703_at	0.0487079	0.817916	ARHGEF10	9639
220180_at	0.0487543	1.63354	CCDC68	80323
232068_s_at	0.0488074	-1.41685	TLR4	7099
213352_at	0.0488074	1.08166	TMCC1	23023
204306_s_at	0.0489511	0.794668	CD151	977
210386_s_at	0.04903	0.486872	MTX1	4580
212321_at	0.0491379	0.728869	SGPL1	8879
205911_at	0.0491711	-0.41558	PTH1R	5745
228062_at	0.0491711	-1.5432	NAP1L5	266812
225598_at	0.0491711	1.14306	SLC45A4	57210
215464_s_at	0.049176	0.881039	P2RX5-TAX1BP3///TAX1BP3///P2RX5	100533970///30851///5026
222834_s_at	0.049176	0.966388	GNG12	55970
204078_at	0.0492165	1.07038	P3H4	10609
1569004_at	0.0492192	-1.25983	CARD8-AS1	100505812
217976_s_at	0.0493201	-0.544272	DYNC1LI1	51143
213538_at	0.0493201	-0.569502	SON	6651
217968_at	0.0493201	0.700178	TSSC1	7260
218776_s_at	0.0493201	0.917554	TMEM62	80021
209829_at	0.0493201	-2.38248	FAM65B	9750
229669_at	0.0493201	1.27678	CCDC144NL-AS1	440416
226696_at	0.0493201	0.498885	RBBP9	10741
202974_at	0.0493201	-1.58825	MPP1	4354
1554465_s_at	0.0493201	0.552341	ZNF674///KRBOX4	641339///55634
209478_at	0.0493201	0.544554	STRA13	201254
216080_s_at	0.0493201	-1.21648	FADS3	3995
222760_at	0.0493201	1.38457	ZNF703	80139
1559038_at	0.0493201	0.838441	SEPT2	4735
201768_s_at	0.0493201	0.578553	CLINT1	9685
225991_at	0.0493201	0.99389	TMEM41A	90407
1562527_at	0.0494267	1.75465	LOC441666	441666
229584_at	0.0494267	-1.54323	LRRK2	120892
223038_s_at	0.0494267	0.779717	FAM60A	58516
201834_at	0.0494267	0.73986	PRKAB1	5564
229280_s_at	0.0494267	0.891469	CASC15	401237
207177_at	0.0494267	-0.692798	PTGFR	5737
225093_at	0.0494486	-0.775611	UTRN	7402
210299_s_at	0.0495247	-2.34415	FHL1	2273
229848_at	0.0496697	-0.882453	ZNF10	7556
204202_at	0.0497891	1.15698	IQCE	23288
208079_s_at	0.0497891	1.95848	AURKA	6790
44790_s_at	0.0498945	-2.02491	KIAA0226L	80183
218764_at	0.0500148	-1.22617	PRKCH	5583
219727_at	0.050028	3.22492	DUOX2	50506
210460_s_at	0.0500832	0.621737	PSMD4	5710
223365_at	0.0501583	-0.41811	DHX37	57647
218990_s_at	0.0502013	3.32534	SPRR3	6707
222909_s_at	0.0502292	0.788066	BAG4	9530
205566_at	0.0502518	1.4106	ABHD2	11057
200827_at	0.0503119	0.802947	PLOD1	5351
202397_at	0.0503119	0.409559	NUTF2P4///NUTF2	128322///10204
203358_s_at	0.0505988	1.47476	EZH2	2146
218834_s_at	0.0505988	0.731697	TMEM132A	54972
233038_at	0.0506425	0.685508	LOC105373942	105373942
203088_at	0.0506752	-2.16265	FBLN5	10516
224964_s_at	0.0506752	-1.9395	GNG2	54331
200961_at	0.0506752	0.699105	SEPHS2	22928
229521_at	0.0506752	-1.24279	CCDC71L	168455
201933_at	0.0508396	0.621952	CHMP1A	5119
225738_at	0.0508396	-0.762705	RAPGEF1	2889
223296_at	0.0508546	-0.931805	SLC25A33	84275
200618_at	0.0509411	0.630116	LASP1	3927
223852_s_at	0.0509411	-0.460664	STK40	83931
212983_at	0.0509411	0.775031	HRAS	3265
210184_at	0.0509411	-1.11395	ITGAX	3687
203825_at	0.0510057	0.507461	BRD3	8019
226284_at	0.0510256	-0.435149	ZBTB2	57621
228302_x_at	0.0510256	2.56838	CAMK2N1	55450
235521_at	0.0511005	1.69368	HOXA3	3200
1568997_at	0.0511066	-0.734705	POLR1E	64425
202878_s_at	0.0511316	-1.29525	CD93	22918
210288_at	0.0511871	-0.787155	KLRG1	10219
38964_r_at	0.051244	-0.94598	WAS	7454
232330_at	0.0512605	-1.47468	COA1	55744
223251_s_at	0.0515311	1.07647	ANKRD10	55608
213438_at	0.0521365	-2.00089	NFASC	23114
202719_s_at	0.0521365	0.739799	TES	26136
216915_s_at	0.0521799	0.752195	PTPN12	5782
213324_at	0.0522911	1.11949	SRC	6714
205752_s_at	0.0522911	-1.00043	GSTM5	2949
201810_s_at	0.0523064	-1.35397	SH3BP5	9467
210090_at	0.0523064	-1.03232	ARC	23237
225092_at	0.0523064	-1.05971	RABEP1	9135
228233_at	0.0523064	-1.23268	FREM1	158326
233341_s_at	0.0524594	-0.806615	POLR1B	84172
229090_at	0.0524594	1.12479	ZEB1-AS1	220930
225426_at	0.0524594	-0.687253	PPP6C	5537
1569078_at	0.0524897	-0.469587	LOC100294362	100294362
216525_x_at	0.0525823	0.644817	PMS2P3	5387
89977_at	0.0527107	-0.948431	ACSM5	54988
222841_s_at	0.0527107	-0.616259	TIMM22	29928
201060_x_at	0.0527107	-1.0021	STOM	2040
205823_at	0.0527107	0.825546	RGS12	6002
234942_s_at	0.0527107	1.23481	DNTTIP1	116092
226350_at	0.0527311	0.644422	CHML	1122
205758_at	0.0527311	-2.27672	CD8A	925
227654_at	0.0528117	-0.75677	FAM65C	140876
227534_at	0.0528117	-0.853951	AAED1	195827
226771_at	0.0528283	-1.11285	ATP8B2	57198
243606_at	0.0528283	-1.46088	NXPE3	91775
204813_at	0.0528387	-0.910722	MAPK10	5602
212989_at	0.0529011	-0.89934	SGMS1	259230
211864_s_at	0.0533584	1.28862	MYOF	26509
215767_at	0.0533856	-0.514995	ZNF804A	91752
230370_x_at	0.0533856	0.778285	STYXL1	51657
1569940_at	0.0533856	-1.11028	SLC6A16	28968
217778_at	0.0533856	0.503877	SLC39A1	27173
208546_x_at	0.0533856	1.79803	HIST1H2BH	8345
209940_at	0.0533856	0.705024	PARP3	10039
206978_at	0.0533856	-1.68195	CCR2	729230
227140_at	0.0534556	2.2653	INHBA	3624
221666_s_at	0.0535704	1.11261	PYCARD	29108
227342_s_at	0.0536424	2.13027	MYEOV	26579
208952_s_at	0.0536671	0.816975	LARP4B	23185
209171_at	0.0536671	0.640947	ITPA	3704
212549_at	0.0536671	-0.742843	STAT5B	6777
203372_s_at	0.0536671	-1.53577	SOCS2	8835
209220_at	0.0536938	-1.84254	GPC3	2719
225299_at	0.0536938	1.77963	MYO5B	4645
232860_x_at	0.0536944	1.00477	RBM41	55285
235306_at	0.0537688	-1.60593	GIMAP8	155038
1555793_a_at	0.0539304	-0.806782	ZFP82	284406
41660_at	0.0540954	1.61476	CELSR1	9620
220975_s_at	0.0541655	-0.816285	C1QTNF1	114897
209340_at	0.0541655	-0.825345	UAP1	6675
218133_s_at	0.0541655	0.64204	NIF3L1	60491
231947_at	0.0541655	-1.33313	MYCT1	80177
232609_at	0.0541655	0.717416	CRB3	92359
213550_s_at	0.0541655	0.813309	TMCO6///IK	55374///3550
219529_at	0.0542174	2.19228	CLIC3	9022
204566_at	0.0543032	-0.819579	PPM1D	8493
242271_at	0.0543505	3.34469	SLC26A9	115019
209935_at	0.0543505	0.950559	ATP2C1	27032
1554915_a_at	0.0545579	-0.712014	PDE12	201626
235085_at	0.0545768	1.12873	SGK223	157285
235020_at	0.0545768	-1.10574	TAF4B	6875
203400_s_at	0.0545768	-1.55687	TF	7018
218138_at	0.0545768	0.673298	MKKS	8195
238560_at	0.0545768	0.635202	CALCOCO2	10241
213262_at	0.0545768	-1.09965	SACS	26278
213436_at	0.0545768	-1.35036	CNR1	1268
218556_at	0.0546367	0.772288	ORMDL2	29095
1554628_at	0.0546367	0.894956	ZNF57	126295
212812_at	0.0546367	0.711452	SERINC5	256987
212990_at	0.0546689	-0.626432	SYNJ1	8867
202219_at	0.0546822	2.19714	SLC6A8	6535
219771_at	0.0546921	1.01789	TBC1D8B	54885
203432_at	0.0546921	0.984103	TMPO	7112
232979_at	0.0546921	0.80309	MIR10A	406902
226673_at	0.0546921	-1.03242	SH2D3C	10044
206675_s_at	0.0549891	0.938816	SKIL	6498
225785_at	0.0549891	0.850034	REEP3	221035
212475_at	0.0550787	0.944541	AVL9	23080
236115_at	0.0551266	-0.442675	HTR7P1	93164
205011_at	0.0551761	0.774602	VWA5A	4013
218757_s_at	0.0551761	0.651432	UPF3B	65109
208874_x_at	0.05529	0.693385	PTPA	5524
223376_s_at	0.055465	0.751764	BRI3	25798
219789_at	0.0555074	2.20878	NPR3	4883
232231_at	0.0557034	1.68919	RUNX2	860
226759_at	0.0557091	-0.877869	IKZF4	64375
227284_at	0.0559671	0.449413	ZNF766	90321
211031_s_at	0.0560128	0.843909	CLIP2	7461
203283_s_at	0.0560408	0.701372	HS2ST1	9653
223395_at	0.0560408	-2.56898	ABI3BP	25890
228495_at	0.0560949	-0.475978	GPATCH11	253635
204959_at	0.056302	-1.64397	MNDA	4332
215807_s_at	0.056302	1.24013	PLXNB1	5364
206461_x_at	0.0563119	-1.62161	MT1H	4496
222278_at	0.056512	-0.736711	LOC101929726	101929726
202734_at	0.056512	1.04294	TRIP10	9322
216960_s_at	0.0566908	0.590756	ZNF133	7692
49452_at	0.0566999	-1.43694	ACACB	32
213360_s_at	0.0567249	-0.424703	POM121C///POM121	100101267///9883
227946_at	0.0567314	1.64916	OSBPL7	114881
235508_at	0.0567314	0.835901	PML	5371
204709_s_at	0.0568741	1.49061	KIF23	9493
206377_at	0.0571989	1.47425	FOXF2	2295
224727_at	0.0572	0.681004	EMC10	284361
207222_at	0.0572789	1.99018	LOC100652777///PLA2G10	100652777///8399
223600_s_at	0.0573554	-0.32022	KIAA1683	80726
223624_at	0.0573554	-0.61509	ZFAND4	93550
210978_s_at	0.0573554	1.01375	TAGLN2	8407
206974_at	0.057503	-1.00913	CXCR6	10663
224695_at	0.05754	0.649223	CNOT11	55571
216191_s_at	0.0576543	-0.829947	TRDV3	28516
228097_at	0.057666	-1.02031	MYLIP	29116
210031_at	0.057666	-1.2842	CD247	919
1560017_at	0.057666	0.772092	TMTC3	160418
224707_at	0.0576712	1.25378	CYSTM1	84418
205847_at	0.0576712	0.998815	PRSS22	64063
217257_at	0.0576712	0.853584	SH3BP2	6452
219401_at	0.0576712	0.755934	XYLT2	64132
201064_s_at	0.0577522	-0.995094	LOC100996696///PABPC4	100996696///8761
233571_x_at	0.0577522	1.12379	PPDPF	79144
224998_at	0.0578905	1.26724	CMTM4	146223
228339_at	0.0579026	-1.32765	ECSCR	641700
222441_x_at	0.0579738	0.871158	PRELID3B	51012
202027_at	0.0579738	0.64988	TMEM184B	25829
230081_at	0.058077	-2.21169	PLCXD3	345557
205334_at	0.058077	-0.489163	S100A1	6271
216338_s_at	0.0580901	0.707433	YIPF3	25844
218273_s_at	0.0581174	0.851344	PDP1	54704
201136_at	0.0581174	0.710379	PLP2	5355
201516_at	0.0581174	-0.804101	SRM	6723
226366_at	0.0581174	-0.60835	SHPRH	257218
227840_at	0.0581174	-0.66015	C2orf76	130355
226566_at	0.0581174	0.918167	TRIM11	81559
215894_at	0.0582103	-0.568555	PTGDR	5729
218986_s_at	0.0583043	0.999924	DDX60	55601
224856_at	0.0583045	-1.69218	FKBP5	2289
217948_at	0.0586298	0.563133	FAM127B	26071
227239_at	0.0588452	-1.34677	FAM126A	84668
201743_at	0.0588792	-1.72463	CD14	929
227801_at	0.0589398	1.34186	TRIM59	286827
210401_at	0.0589807	-2.14825	P2RX1	5023
37005_at	0.0589807	1.09866	MINOS1-NBL1///NBL1	100532736///4681
1569296_a_at	0.0589807	-0.423148	GS1-124K5.11	493754
203396_at	0.0589807	0.497621	PSMA4	5685
239205_s_at	0.0589807	-1.34755	CR1L///CR1	1379///1378
201693_s_at	0.059088	-1.81331	EGR1	1958
212880_at	0.059088	-0.955253	WDR7	23335
210546_x_at	0.0592008	-0.233752	CTAG1A///CTAG1B	246100///1485
211433_x_at	0.0592008	0.624695	FAM214B	80256
209539_at	0.0594221	-1.46677	ARHGEF6	9459
212731_at	0.0594914	-0.493155	ANKRD46	157567
217825_s_at	0.0594914	-0.93395	UBE2J1	51465
227163_at	0.0594938	1.62276	GSTO2	119391
218076_s_at	0.0594938	-0.538195	ARHGAP17	55114
1553750_a_at	0.0596074	0.832156	FAM76B	143684
207357_s_at	0.0597579	0.837966	GALNT10	55568
215501_s_at	0.0598596	1.0976	DUSP10	11221
217748_at	0.0598596	0.48617	ADIPOR1	51094
219596_at	0.0598596	0.607796	THAP10	56906
205794_s_at	0.0599639	-0.973987	NOVA1	4857
202785_at	0.0599742	0.474447	NDUFA7	4701
219347_at	0.0600287	0.654796	NUDT15	55270
211732_x_at	0.0600529	0.844479	HNMT	3176
203038_at	0.060102	0.799994	PTPRK	5796
228357_at	0.0601773	-1.06373	UNK	85451
224395_s_at	0.0601773	0.528541	RNF7	9616
207351_s_at	0.0602829	-0.845321	SH2D2A	9047
222380_s_at	0.0602829	0.723005	PDCD6	10016
236489_at	0.0603386	2.2464	ADGRF1	266977
230072_at	0.0605675	-0.503791	TBC1D15	64786
201738_at	0.0606446	-0.713487	EIF1B	10289
205231_s_at	0.0610919	-0.954972	EPM2A	7957
228789_at	0.0610919	-0.654603	MTMR6	9107
240459_at	0.0612139	-0.611682	YTHDC1	91746
209945_s_at	0.061221	0.737924	GSK3B	2932
207008_at	0.0612399	-1.15595	CXCR2	3579
228395_at	0.0613028	-0.880456	GNL3	26354
206209_s_at	0.0613296	-1.82533	CA4	762
214875_x_at	0.0617053	0.929767	APLP2	334
200752_s_at	0.0618609	1.00495	CAPN1	823
238987_at	0.0621393	-1.16303	B4GALT1	2683
214155_s_at	0.0621393	-0.829872	LARP4	113251
209773_s_at	0.0621393	2.35952	RRM2	6241
233483_at	0.0621393	-0.704637	TBC1D27	96597
209213_at	0.0621393	1.04058	CBR1	873
230309_at	0.0624121	-1.46804	BHMT2	23743
204955_at	0.0625205	-2.30552	SRPX	8406
209774_x_at	0.0625205	-2.20444	CXCL2	2920
218797_s_at	0.0626142	0.621349	SIRT7	51547
202957_at	0.0626211	-1.83375	HCLS1	3059
207109_at	0.0626211	1.80823	POU2F3	25833
202319_at	0.0627504	-0.789792	SENP6	26054
201896_s_at	0.0627899	1.55199	PSRC1	84722
239244_at	0.0627899	-0.700232	LOC100507616	100507616
223222_at	0.0627899	-0.727163	SLC25A19	60386
219352_at	0.0629256	1.063	HERC6	55008
204503_at	0.063124	1.23859	EVPL	2125
216247_at	0.063124	-0.574435	SNORD54///RPS20	26795///6224
222603_at	0.063124	0.99879	ERMP1	79956
235061_at	0.063124	-1.27655	PPM1K	152926
244885_at	0.0632007	-1.81651	EBF2	64641
203371_s_at	0.0633579	0.469914	NDUFB3	4709
208009_s_at	0.0633579	0.915885	ARHGEF16	27237
224511_s_at	0.0633579	0.566256	TXNDC17	84817
229382_at	0.0633912	-0.263827	LOC101928718///FAM212B	101928718///55924
207069_s_at	0.0633912	1.49535	SMAD6	4091
210023_s_at	0.0633912	0.444671	PCGF1	84759
207175_at	0.0633912	-3.29677	ADIPOQ	9370
222640_at	0.0634368	0.701298	DNMT3A	1788
230343_at	0.0634916	1.32948	CST3	1471
229285_at	0.0634978	0.816516	RNASEL	6041
224775_at	0.0636587	0.689376	IWS1	55677
232481_s_at	0.0637382	1.66839	SLITRK6	84189
212296_at	0.0637382	0.544691	PSMD14	10213
204345_at	0.0637382	1.03709	COL16A1	1307
204103_at	0.0637382	-1.94113	CCL4	6351
212956_at	0.0638555	-1.00206	TBC1D9	23158
224428_s_at	0.0638623	2.35451	CDCA7	83879
1553528_a_at	0.0640204	-0.981044	TAF5	6877
228221_at	0.0640512	1.66226	SLC44A3	126969
221760_at	0.0640539	-1.19135	MAN1A1	4121
228596_at	0.0640539	1.46888	ARHGEF5	7984
235659_at	0.0640539	0.727006	TMEM127	55654
213700_s_at	0.0640576	1.40903	PKM	5315
208025_s_at	0.0640609	1.9064	HMGA2	8091
204046_at	0.0640609	-0.598729	PLCB2	5330
229510_at	0.0640872	-0.973927	MS4A14	84689
203921_at	0.0640875	-0.787898	CHST2	9435
239694_at	0.0641322	2.08112	TRIM7	81786
212489_at	0.0643422	1.88463	COL5A1	1289
238996_x_at	0.0643422	1.15092	ALDOA	226
213858_at	0.0644023	0.323459	ZNF250	58500
204324_s_at	0.0644023	1.02112	GOLIM4	27333
206335_at	0.0645522	0.680415	GALNS	2588
228636_at	0.0645912	-1.39441	BHLHE22	27319
235425_at	0.0648884	1.20304	SGO2	151246
225389_at	0.0648884	-1.10108	BTBD6	90135
212614_at	0.06489	-0.99773	ARID5B	84159
1552375_at	0.0649179	-0.363158	ZNF333	84449
214455_at	0.0649346	2.13423	HIST1H2BC///HIST1H2BI///HIST1H2BE///HIST1H2BF///HIST1H2BG	8347///8346///8344///8343///8339
228750_at	0.0649346	-2.55315	COL14A1	7373
202083_s_at	0.0649346	-0.882432	SEC14L1	6397
210006_at	0.0649346	-0.823522	ABHD14A///ACY1	25864///95
226785_at	0.0649346	-0.640576	ATP11C	286410
204321_at	0.0649346	0.819655	NEO1	4756
203204_s_at	0.0649413	0.550286	KDM4A	9682
224889_at	0.0649593	-0.792803	FOXO3	2309
1552910_at	0.0649593	-0.9016	SIGLEC11	114132
1558706_a_at	0.0651071	-0.414607	ATOH8	84913
229485_x_at	0.0651071	-0.900924	SHISA3	152573
226810_at	0.0652116	-1.0793	OGFRL1	79627
1565149_at	0.0652288	1.36624	DYNC2H1	79659
205073_at	0.0652779	1.77433	CYP2J2	1573
223691_at	0.0652779	-0.458941	RGS22	26166
203865_s_at	0.0652779	-1.23127	ADARB1	104
230710_at	0.0653176	1.53788	MIR210HG	100506211
228513_at	0.065384	0.813339	TMEM219	124446
208788_at	0.065496	-1.06007	ELOVL5	60481
229656_s_at	0.065496	-1.27086	EML6	400954
203752_s_at	0.065496	-0.673105	JUND	3727
209194_at	0.0655256	0.653537	CETN2	1069
216903_s_at	0.0655256	0.784679	MICU1	10367
209215_at	0.0655256	1.18656	MFSD10	10227
227900_at	0.0655256	-0.956341	CBLB	868
243539_at	0.0655256	0.865382	KIAA1841	84542
207433_at	0.0656783	-0.500566	IL10	3586
239350_at	0.0656783	1.23883	MARVELD3	91862
212686_at	0.0656783	1.43719	PPM1H	57460
213227_at	0.0656881	-0.930123	PGRMC2	10424
214744_s_at	0.0657052	-0.639529	SNORA21///RPL23	619505///9349
225271_at	0.0657304	0.788948	TMEM63B	55362
229278_at	0.0658254	-0.454857	USP51	158880
201032_at	0.0658677	0.785041	BLCAP	10904
209350_s_at	0.0658677	-0.522296	GPS2	2874
1558686_at	0.0658677	-1.09984	MPV17L	255027
218622_at	0.0661003	0.765089	NUP37	79023
212596_s_at	0.0661003	0.488625	HMGXB4	10042
204146_at	0.0661003	1.6431	RAD51AP1	10635
218448_at	0.0661664	0.61845	GID8	54994
241607_at	0.0661664	1.42442	LOC730102	730102
222803_at	0.0662086	0.811864	PRTFDC1	56952
223031_s_at	0.0662086	0.712104	TRAF7	84231
223649_s_at	0.0662086	0.768196	SLC25A39	51629
217751_at	0.0665787	0.622886	GSTK1	373156
226304_at	0.0667006	-1.12191	HSPB6	126393
205440_s_at	0.0667006	-2.04395	NPY1R	4886
203135_at	0.0667006	-0.416512	TBP	6908
212858_at	0.0667514	0.989418	PAQR4	124222
225809_at	0.0668524	-1.50842	PARM1	25849
1555318_at	0.066948	-0.865451	HIF3A	64344
218878_s_at	0.0671058	-0.703496	SIRT1	23411
212520_s_at	0.0671058	0.758166	SMARCA4	6597
209795_at	0.0671058	-2.25894	CD69	969
233210_at	0.0671586	-0.98961	FLJ12120	388439
229560_at	0.0671586	-1.56781	TLR8	51311
1568633_a_at	0.0671967	1.13647	LOC101927809	101927809
212189_s_at	0.0671967	0.703577	COG4	25839
236027_at	0.0671967	0.753727	SFR1	119392
219761_at	0.0671967	-0.714639	CLEC1A	51267
226627_at	0.0671967	-1.14751	SEPT8	23176
1555950_a_at	0.0673095	1.40763	CD55	1604
228809_at	0.0673095	-0.560957	CXorf40B///CXorf40A	541578///91966
203712_at	0.0674902	-0.554636	PUM3	9933
226764_at	0.0675107	1.00065	ZNF827	152485
216305_s_at	0.0676852	-0.525255	GCFC2	6936
213541_s_at	0.0677114	-1.6422	ERG	2078
219770_at	0.0677114	-0.585245	GTDC1	79712
244276_at	0.0677889	-1.32656	KLB	152831
229666_s_at	0.0678932	0.911849	CSTF3	1479
201043_s_at	0.0678932	0.938245	ANP32A	8125
227282_at	0.0678932	-0.880421	PCDH19	57526
238617_at	0.0678932	1.83466	KIF26B	55083
1560059_at	0.0679029	-0.596857	VPS37C	55048
226030_at	0.0679029	-0.985478	ACADSB	36
211979_at	0.0679029	0.568314	GPR107	57720
206049_at	0.0679352	-1.29283	SELP	6403
206326_at	0.0681445	1.82496	GRP	2922
206762_at	0.0681445	-0.801612	KCNA5	3741
214148_at	0.0682119	-0.760188	LOC100507424///ITFG2	100507424///55846
205542_at	0.0682128	1.23213	STEAP1	26872
233919_s_at	0.0682128	-0.385133	HABP4	22927
209357_at	0.068229	-1.26145	CITED2	10370
219933_at	0.068229	0.634966	GLRX2	51022
213547_at	0.0685994	-1.11444	CAND2	23066
40020_at	0.0685994	1.27951	CELSR3	1951
231148_at	0.0687139	2.26053	IGFL2	147920
225987_at	0.0687294	-1.70559	STEAP4	79689
1552785_at	0.0687294	-0.396887	ZNF781	163115
1552930_at	0.0687294	1.1186	MMEL1	79258
214895_s_at	0.0687585	1.03698	ADAM10	102
202390_s_at	0.0687588	-0.522746	HTT	3064
221241_s_at	0.0689866	1.63351	BCL2L14	79370
206133_at	0.069232	1.15963	XAF1	54739
229686_at	0.0693323	-1.85895	P2RY8	286530
241844_x_at	0.069447	-1.27213	TMEM156	80008
239635_at	0.0694502	-0.768536	RBM14	10432
205024_s_at	0.0694674	0.798291	RAD51	5888
213094_at	0.0694674	1.26976	ADGRG6	57211
225830_at	0.0694884	1.13318	PDZD8	118987
204796_at	0.0695627	-1.28757	EML1	2009
229572_at	0.0695998	-0.888069	ATP6V0A2	23545
219191_s_at	0.0695998	-1.25381	BIN2	51411
209454_s_at	0.0695998	0.957884	TEAD3	7005
209821_at	0.06962	-2.20099	IL33	90865
206002_at	0.069786	-1.61098	ADGRG2	10149
224693_at	0.069786	0.908397	FAM210B	116151
202123_s_at	0.069834	-0.579414	ABL1	25
229732_at	0.0704062	0.926288	ZNF823	55552
202330_s_at	0.0704689	0.583932	UNG	7374
205618_at	0.0706372	1.10701	PRRG1	5638
203657_s_at	0.0707411	-1.00466	CTSF	8722
204168_at	0.0707728	0.835723	MGST2	4258
38710_at	0.0707728	0.873765	LOC101927673///OTUB1	101927673///55611
207840_at	0.0707728	-0.520431	CD160	11126
205260_s_at	0.0707879	0.692203	ACYP1	97
207532_at	0.0708446	-0.219403	CRYGD	1421
223239_at	0.0709068	0.836578	GSKIP	51527
244370_at	0.071238	-1.32979	KIAA2022	340533
228485_s_at	0.071238	1.16617	SLC44A1	23446
222473_s_at	0.0712891	0.659309	ERBIN	55914
226625_at	0.0712891	-1.13557	TGFBR3	7049
219539_at	0.0714586	0.54374	GEMIN6	79833
203485_at	0.071742	-1.81683	RTN1	6252
32502_at	0.071742	-1.02798	GDPD5	81544
226553_at	0.0717804	1.76957	TMPRSS2	7113
238008_at	0.0718004	-0.298467	PRR18	285800
230435_at	0.0719229	-0.793231	FAM228B	375190
218199_s_at	0.0719229	-0.515898	NOL6	65083
210868_s_at	0.0719229	1.70486	ELOVL6	79071
208394_x_at	0.0719266	1.25774	ESM1	11082
219747_at	0.0719266	1.67011	NDNF	79625
226839_at	0.0719978	0.690753	NR2C2AP	126382
204745_x_at	0.0719978	-1.73078	MT1G	4495
213569_at	0.0720522	-0.554192	LOC100506603	100506603
238295_at	0.0720522	0.655912	TEFM	79736
242915_at	0.0720522	-0.825423	ZNF682	91120
209199_s_at	0.0722605	-1.48761	MEF2C	4208
227268_at	0.0722637	-0.743918	RNFT1	51136
235505_s_at	0.0723394	-0.989869	LRPAP1	4043
220330_s_at	0.0723837	-1.9608	SAMSN1	64092
211061_s_at	0.0723837	-0.598343	MGAT2	4247
203680_at	0.0723837	-2.14531	PRKAR2B	5577
209568_s_at	0.0723837	-1.31556	RGL1	23179
232478_at	0.0723906	1.01788	MIR181A2HG	100379345
213577_at	0.0724542	1.50496	SQLE	6713
204227_s_at	0.0727141	0.69557	TK2	7084
238327_at	0.0727141	0.869843	ODF3B	440836
232527_at	0.0727141	-0.963131	PSMD6-AS2	100507062
203471_s_at	0.0728217	-1.76653	PLEK	5341
216251_s_at	0.0728371	1.07802	TTLL12	23170
1553974_at	0.0728371	-0.764712	C22orf39	128977
220399_at	0.0731499	0.910007	LINC00115	79854
212923_s_at	0.0731499	-0.722542	PXDC1	221749
232473_at	0.0732007	-1.24776	LOC101928524	101928524
222403_at	0.0732007	0.632496	MTCH2	23788
223402_at	0.0733741	0.875269	DUSP23	54935
223854_at	0.0734898	1.39276	PCDHB9///PCDHB10	56127///56126
218704_at	0.0734898	1.67951	RNF43	54894
237154_at	0.0735019	-0.97443	LOC101930114	101930114
201473_at	0.0735469	-0.951349	JUNB	3726
223019_at	0.0736095	0.996162	FAM129B	64855
202075_s_at	0.0736095	-1.45769	PLTP	5360
215332_s_at	0.0737489	-1.02952	LOC100996919///CD8B	100996919///926
227066_at	0.0738679	-0.552152	MOB3C	148932
204430_s_at	0.0738941	-1.24649	SLC2A5	6518
222817_at	0.0738941	0.570144	HSD3B7	80270
219505_at	0.0739013	-1.99474	CECR1	51816
228033_at	0.0739013	1.24925	E2F7	144455
221528_s_at	0.0739013	-0.506595	ELMO2	63916
205518_s_at	0.0739013	-1.62331	CMAHP	8418
210233_at	0.0740302	1.36188	IL1RAP	3556
226691_at	0.0740935	0.752607	TNRC18	84629
219474_at	0.0740935	1.24981	C3orf52	79669
201937_s_at	0.074099	0.592754	DNPEP	23549
233515_at	0.0741567	-0.530326	KRR1	11103
218260_at	0.0742117	0.863121	DDA1	79016
204912_at	0.0742398	-1.76006	IL10RA	3587
239006_at	0.0744263	-1.32493	SLC26A7	115111
208659_at	0.0745836	0.881679	CLIC1	1192
225618_at	0.0745836	1.14268	ARHGAP27	201176
44111_at	0.0745836	0.519232	VPS33B	26276
205182_s_at	0.0746649	-0.370369	ZNF324	25799
235119_at	0.0747182	-0.506256	TAF3	83860
33736_at	0.0747837	0.798705	STOML1	9399
1558820_a_at	0.0747914	-0.482327	CCDC178	374864
219279_at	0.0749241	-1.92446	DOCK10	55619
224053_s_at	0.0749389	-0.342189	SLC4A9	83697
201863_at	0.0749724	0.434593	FAM32A	26017
229043_at	0.0749724	-0.568813	PAPD5	64282
223591_at	0.0749724	0.539687	RNF135	84282
1558412_at	0.0749724	0.840607	MIR1199///MISP3	102466515///113230
209541_at	0.0749724	-2.60411	IGF1	3479
221541_at	0.0751957	-1.27212	CRISPLD2	83716
202992_at	0.0754668	-2.75049	C7	730
228873_at	0.0754668	1.29359	COL22A1	169044
223284_at	0.0754882	1.06665	NAT14	57106
221890_at	0.0754882	-0.48187	ZNF335	63925
1554408_a_at	0.0755429	1.21373	TK1	7083
213701_at	0.0757562	-0.50829	C12orf29	91298
229886_at	0.0757644	0.925911	C5orf34	375444
224129_s_at	0.0757843	0.560995	DPY30	84661
218910_at	0.0759524	0.425803	ANO10	55129
201858_s_at	0.0760473	-1.73651	SRGN	5552
214662_at	0.0760473	-0.523379	WDR43	23160
220603_s_at	0.0761556	0.822003	MCTP2	55784
1568834_s_at	0.0761556	0.516288	CCDC90B	60492
214054_at	0.0761652	-0.749386	DOK2	9046
215566_x_at	0.0761652	0.826276	LYPLA2	11313
212625_at	0.0761652	0.534375	STX10	8677
202417_at	0.0761652	0.636735	KEAP1	9817
216266_s_at	0.0761873	0.793114	ARFGEF1	10565
232879_at	0.0761934	-0.896873	CRTC3	64784
228603_at	0.0762865	-0.603563	ACTR3	10096
234875_at	0.0764434	-0.616465	RPL7AP10	161406
226072_at	0.0764846	0.758714	FUK	197258
240383_at	0.0766032	-0.570931	UBE2D3	7323
206081_at	0.0766657	0.650797	SLC24A1	9187
221667_s_at	0.0766657	-1.85237	HSPB8	26353
213285_at	0.0766657	1.29034	TMEM30B	161291
[truncated: 15,378 more rows]

## Sheet: GSE41368
ID	adj.P.Val	log2FC	Gene.symbol	Gene.ID
7971077	5.23162e-09	6.13857	POSTN	10631
7953603	3.48822e-08	2.60044	C1S	716
7908072	4.018e-08	4.43149	LAMC2	3918
7920128	4.018e-08	2.43305	S100A11	6282
8146863	4.018e-08	4.95907	SULF1	23213
7938687	4.58559e-08	-1.93208	NUCB2	4925
7995681	1.07155e-07	3.40573	MMP2	4313
8056860	1.07155e-07	2.26316	WIPF1	7456
8058765	1.20133e-07	4.59653	FN1	2335
7919815	1.94166e-07	3.31777	CTSK	1513
8059905	2.30853e-07	3.52019	COL6A3	1293
8170648	2.30853e-07	3.3507	BGN	633
7971296	2.30853e-07	2.76953	EPSTI1	94240
8106743	2.99985e-07	4.18123	VCAN	1462
8020110	3.24039e-07	3.48633	RAB31	11031
8045688	3.24039e-07	4.34581	TNFAIP6	7130
7965403	3.24039e-07	2.08375	LUM	4060
8115327	3.93836e-07	2.60601	SPARC	6678
8139087	3.93836e-07	3.88918	SFRP4	6424
7950933	3.93836e-07	3.56276	NOX4	50507
7903893	4.11699e-07	3.27243	CD53	963
8001800	4.11699e-07	3.51627	CDH11	1009
8106393	4.17314e-07	2.77729	F2R	2149
8102232	4.20223e-07	3.69086	LEF1	51176
8167185	4.20223e-07	3.52459	TIMP1	7076
8166455	4.3834e-07	-2.09375	PRDX4	10549
8042439	4.3834e-07	3.5486	ANTXR1	84168
7960744	4.3834e-07	2.37557	C1R	715
7951910	4.3834e-07	-2.73124	BACE1	23621
8066214	4.3834e-07	1.87731	TGM2	7052
7902553	4.70506e-07	2.33809	IFI44	10561
7949320	4.70506e-07	-2.79198	GPHA2	170589
7926545	4.78934e-07	2.57	PLXDC2	84898
8162394	5.24503e-07	2.41329	ASPN	54829
8150509	5.24503e-07	1.88312	PLAT	5327
8179041	5.66845e-07	1.66241	HLA-H///HLA-C///HLA-B///HLA-A///HLA-B///HLA-A	3136///3107///3106///3105///3106///3105
8131844	5.66845e-07	2.84741	GPNMB	10457
8012896	6.04594e-07	2.36909	PMP22	5376
8155849	6.35963e-07	2.46472	ANXA1	301
8115147	6.35963e-07	2.68039	CD74///ROS1	972///6098
8079615	6.35963e-07	-2.13099	FBXW12	285231
8089835	7.17302e-07	2.26247	FSTL1	11167
7956878	7.17302e-07	3.02452	IRAK3	11213
8167965	7.17525e-07	2.20588	MSN	4478
8129573	7.31471e-07	3.63662	MOXD1	26002
8103563	7.31471e-07	2.06211	DDX60	55601
8097692	7.42951e-07	3.1417	EDNRA	1909
7943413	7.75157e-07	2.42364	BIRC3	330
7918902	9.33972e-07	1.78829	CD58	965
8146957	9.33972e-07	3.06138	PI15	51050
8091715	9.33972e-07	1.90408	LXN	56925
7935058	9.44992e-07	2.76317	MYOF	26509
7917276	9.49085e-07	-2.4696	LPAR3	23566
8066822	9.49085e-07	2.85777	SULF2	55959
7988467	1.02983e-06	3.28069	FBN1	2200
8116402	1.07141e-06	-1.34534	MAPK9	5601
8150276	1.12062e-06	-1.62421	PLPP5	84513
7910680	1.12613e-06	1.82952	GPR137B	7107
8101126	1.16278e-06	4.58653	CXCL10	3627
7918426	1.1853e-06	2.70832	SLC16A4	9122
7968800	1.1853e-06	2.31447	DGKH	160851
7965979	1.23968e-06	-1.89783	ALDH1L2	160428
8092277	1.25678e-06	-2.48849	PEX5L	51555
8117777	1.34116e-06	1.41496	HLA-H///HLA-G///HLA-A///HLA-A	3136///3135///3105///3105
8092251	1.34116e-06	2.11113	GNB4	59345
8173444	1.34116e-06	3.69652	IL2RG	3561
7904018	1.34116e-06	1.68977	CTTNBP2NL	55917
8043945	1.42578e-06	1.70601	MAP4K4	9448
7901175	1.42578e-06	3.6404	TSPAN1	10103
8101260	1.42578e-06	1.79618	ANTXR2	118429
7908459	1.42578e-06	2.38112	CFH	3075
8046861	1.48449e-06	1.3333	ITGAV	3685
8179731	1.5351e-06	1.78202	HLA-C///HLA-B///HLA-C///HLA-B	3107///3106///3107///3106
8113709	1.55805e-06	3.03405	LOX	4015
8105267	1.60667e-06	2.93936	ITGA2	3673
7921882	1.60667e-06	2.46503	OLFML2B	25903
7922846	1.60667e-06	-1.97663	FAM129A	116496
8122756	1.60667e-06	1.85682	PLEKHG1///PLEKHG1	57480///57480
8134263	1.60728e-06	3.03904	COL1A2///COL1A2	1278///1278
8044333	1.61471e-06	1.35762	LIMS4///LIMS3-LOC440895///LIMS3///LIMS1	100288695///100271835///96626///3987
7937330	1.61471e-06	1.42675	IFITM2	10581
7920258	1.61471e-06	2.72452	S100A6	6277
8178498	1.61471e-06	1.80223	HLA-C///HLA-B///HLA-B	3107///3106///3106
8144656	1.68329e-06	-2.65897	C8orf49	606553
8113130	1.70254e-06	2.39489	MCTP1	79772
8063444	1.77071e-06	1.88453	TSHZ2	128553
8130867	1.93108e-06	3.79523	THBS2	7058
8105061	2.04073e-06	3.13728	FYB	2533
8104901	2.17608e-06	3.28989	IL7R	3575
8021453	2.23437e-06	-1.69576	SEC11C	90701
7938035	2.23437e-06	2.01524	TRIM22	10346
8056257	2.23437e-06	3.91596	FAP	2191
7908614	2.23609e-06	1.39855	CAMSAP2	23271
8009417	2.23609e-06	1.86614	KPNA2	3838
8057599	2.35145e-06	1.60927	TFPI	7035
8156043	2.35145e-06	-3.69225	PSAT1	29968
8022674	2.45623e-06	2.09141	CDH2	1000
8085914	2.57781e-06	1.91726	SLC4A7	9497
7900382	2.59499e-06	1.43457	CAP1	10487
8088919	2.59499e-06	1.77398	ROBO1	6091
8177732	2.59499e-06	1.88576	HLA-H///HLA-B///HLA-A///HLA-B///HLA-A	3136///3106///3105///3106///3105
8115734	2.59499e-06	2.59313	LCP2	3937
8089544	2.60005e-06	2.17283	CCDC80	151887
8174610	2.60136e-06	2.101	LRCH2	57631
8117800	2.60136e-06	1.86672	HLA-H///HLA-C///HLA-B///HLA-A///HLA-A	3136///3107///3106///3105///3105
8092392	2.60626e-06	2.14028	KLHL6	89857
8122336	2.64583e-06	1.85021	ABRACL	58527
7948973	2.64583e-06	-2.05527	HRASLS5	117245
7954398	2.64583e-06	-3.49581	SPX	80763
8047763	2.65151e-06	3.46937	NRP2	8828
8021653	2.70251e-06	1.47311	SERPINB8	5271
8046922	2.70251e-06	2.72727	COL3A1	1281
7965941	2.70251e-06	2.74794	GLT8D2	83468
8056184	2.70978e-06	3.29258	ITGB6///ITGB6	3694///3694
7914270	2.78089e-06	3.13129	LAPTM5	7805
8015349	2.82386e-06	2.20491	KRT19	3880
8021442	2.872e-06	1.65562	ZNF532	55205
8103601	2.872e-06	1.67337	DDX60L	91351
8046333	2.88503e-06	2.03589	CYBRD1	79901
8115099	2.89981e-06	1.2142	PDGFRB///PDGFRB	5159///5159
8118158	2.97774e-06	2.28062	AIF1	199
8052355	3.01063e-06	1.82283	EFEMP1	2202
8056113	3.01063e-06	3.01857	LY75-CD302///LY75	100526664///4065
7945371	3.06063e-06	1.42245	IFITM3	10410
8050007	3.13477e-06	2.06419	PXDN	7837
8082100	3.15995e-06	1.39997	PARP14	54625
8169541	3.15995e-06	3.45771	DOCK11	139818
8146000	3.15995e-06	1.7303	ADAM9	8754
8118548	3.15995e-06	2.45927	HLA-DRA///HLA-DQA1	3122///3117
7985493	3.21358e-06	2.6588	TM6SF1	53346
7952268	3.23085e-06	2.51981	THY1	7070
8177788	3.26618e-06	1.44341	HLA-H///HLA-F///HLA-E///HLA-B///HLA-A///HLA-A	3136///3134///3133///3106///3105///3105
8123695	3.26618e-06	-2.19389	ECI2	10455
7957570	3.26618e-06	2.42623	PLXNC1	10154
8155214	3.26618e-06	1.69973	MELK	9833
7929511	3.26618e-06	2.42087	ENTPD1	953
7920123	3.33399e-06	1.70854	S100A10	6281
8158167	3.43482e-06	3.49899	LCN2	3934
7954527	3.44726e-06	2.31876	ARNTL2	56938
8091637	3.44726e-06	-1.43836	SLC33A1	9197
7983360	3.44726e-06	1.13557	B2M	567
8103415	3.44726e-06	1.85848	FAM198B	51313
8137979	3.44726e-06	1.82834	ACTB	60
8045539	3.44726e-06	3.63766	KYNU	8942
8108873	3.44726e-06	1.77309	ARHGAP26	23092
7961532	3.46202e-06	2.39468	ARHGDIB	397
7934906	3.59457e-06	3.0137	ACTA2	59
8149448	3.59457e-06	2.52103	MSR1	4481
7963054	3.62526e-06	1.48842	TUBA1A	7846
8177717	3.72491e-06	1.7006	HLA-F///HLA-B	3134///3106
7926916	3.77113e-06	1.8791	ZEB1	6935
8113358	3.77113e-06	2.62299	ST8SIA4	7903
8013581	3.77113e-06	-1.97917	IFT20	90410
8004184	3.77113e-06	2.48874	XAF1	54739
8122242	3.77113e-06	-1.48777	PEX7	5191
8089011	3.77113e-06	2.04637	PROS1	5627
8128956	3.77113e-06	1.73704	FYN	2534
8055702	3.80758e-06	1.65344	NMI	9111
8066905	3.80758e-06	1.28363	ZNFX1	57169
8125530	3.80758e-06	2.63558	HLA-DMB	3109
8048926	3.90427e-06	1.44869	SP140L	93349
8108217	3.94364e-06	2.08816	TGFBI	7045
8058477	3.94364e-06	1.38728	KLF7	8609
8103254	3.94364e-06	3.12795	SFRP2	6423
8163839	4.11018e-06	-3.29973	C5	727
8059413	4.30124e-06	2.61408	DOCK10	55619
8136347	4.34666e-06	2.31107	CALD1	800
7969613	4.34666e-06	2.19928	GPC6	10082
7980547	4.34666e-06	-2.17968	SEL1L	6400
7908553	4.34666e-06	2.96973	PTPRC	5788
7969861	4.34666e-06	2.06716	ITGBL1	9358
7905147	4.34666e-06	2.73664	C1orf54	79630
8160260	4.34666e-06	2.41016	BNC2	54796
8088535	4.34666e-06	-1.37118	PSMD6	9861
8096808	4.35927e-06	2.12307	MCUB	55013
8104788	4.44044e-06	1.68974	RAI14	26064
8014974	4.46282e-06	2.76216	TOP2A	7153
8131614	4.46282e-06	2.15522	AHR	196
7986214	4.61949e-06	1.46754	SLCO3A1///SLCO3A1	28232///28232
8096602	4.61949e-06	2.23658	DAPP1	27071
8027778	4.69295e-06	2.00824	FXYD5	53827
8121588	4.78667e-06	2.35783	DSE	29940
7992934	4.80426e-06	-1.83375	DNASE1	1773
7907222	4.98378e-06	2.58674	PRRX1	5396
7953218	4.99942e-06	1.88185	RAD51AP1	10635
7954711	5.15147e-06	1.22473	KIAA1551	55196
7931951	5.15147e-06	1.38221	SFMBT2	57713
8140967	5.23851e-06	2.59594	SAMD9	54809
8044700	5.30188e-06	-3.52893	DPP10	57628
7945262	5.31819e-06	1.55613	JAM3	83700
7956301	5.33231e-06	1.66461	LRP1	4035
7951217	5.43698e-06	2.845	MMP7	4316
8105229	5.59084e-06	1.64758	PELO///ITGA1	53918///3672
7908488	5.61992e-06	1.92424	CFHR1	3078
7979658	5.61992e-06	3.31263	GPX2	2877
8128991	5.61992e-06	2.54739	LAMA4	3910
7962895	5.61992e-06	-1.077	FKBP11	51303
8179049	5.77019e-06	1.47179	HLA-J///HLA-H///HLA-A///HLA-A	3137///3136///3105///3105
7977615	5.84216e-06	-1.86838	RNASE1	6035
8178811	5.84273e-06	2.27593	LOC105369230///HLA-DRB6///HLA-DRB5///HLA-DRB4///HLA-DRB3///HLA-DRB1///LOC105369230///HLA-DRB5///HLA-DRB4///HLA-DRB3///HLA-DRB1///HLA-DQB1	105369230///3128///3127///3126///3125///3123///105369230///3127///3126///3125///3123///3119
7906400	5.84273e-06	2.68296	IFI16	3428
7907893	5.84273e-06	1.55795	MR1	3140
7902541	5.84273e-06	2.80152	IFI44L	10964
8138613	5.84273e-06	2.20038	OSBPL3	26031
8041383	5.84273e-06	2.24778	LTBP1	4052
8178199	5.84273e-06	2.70522	HLA-DQA2///HLA-DQA1	3118///3117
7948249	5.84273e-06	-2.49349	SLC43A1	8501
8050160	5.88016e-06	2.26498	MBOAT2	129642
8053064	5.90912e-06	1.18223	MOB1A	55233
7917530	5.91376e-06	2.79995	GBP2	2634
8068238	5.91376e-06	1.47288	IFNAR2	3455
7957260	5.91376e-06	2.38144	GLIPR1	11010
8082058	5.91376e-06	2.73607	CSTA	1475
7906564	5.91376e-06	1.47216	PEA15	8682
7904433	6.0689e-06	-1.44761	PHGDH	26227
8152703	6.25273e-06	2.39238	FBXO32	114907
8140971	6.26642e-06	2.09629	SAMD9L	219285
7930498	6.31584e-06	2.45795	ACSL5	51703
8126784	6.41443e-06	3.42851	PLA2G7	7941
8011713	6.49703e-06	2.17428	CXCL16	58191
7943998	6.59602e-06	2.13602	NNMT	4837
8059650	6.84502e-06	1.69546	SP110	3431
7908940	6.84502e-06	1.33518	ATP2B4	493
8155192	6.91393e-06	1.59501	GLIPR2	152007
8063458	6.91623e-06	2.25096	DOK5	55816
8030866	7.31051e-06	2.67024	FPR3	2359
8127563	7.37538e-06	3.63891	COL12A1	1303
8100541	7.37599e-06	1.20764	IGFBP7	3490
7971461	7.41189e-06	2.70556	LCP1	3936
8046695	7.41189e-06	2.44799	ITGA4	3676
7926638	7.45927e-06	-2.65427	ARMC3	219681
7929032	7.51041e-06	1.9196	FAS	355
8144239	7.61692e-06	-1.09494	FBXO25	26260
8140668	7.78728e-06	3.02019	SEMA3A	10371
7980958	7.78728e-06	1.22402	LGMN	5641
7991815	7.78728e-06	-2.8561	PDIA2	64714
8077993	7.80179e-06	0.973885	TMEM43	79188
7973101	7.86493e-06	2.61919	RNASE6	6039
7956229	7.9672e-06	-1.64827	SLC39A5	283375
8108905	8.17787e-06	-1.61356	KCTD16	57528
8049729	8.31305e-06	-1.24801	AQP12B///AQP12A	653437///375318
8138689	8.42975e-06	1.57025	SKAP2	8935
8062948	8.47072e-06	-2.06861	RBPJL	11317
8135363	8.47072e-06	2.39721	PIK3CG	5294
7997642	8.63264e-06	1.99801	CRISPLD2	83716
8164607	8.63264e-06	1.36862	FNBP1	23048
7994252	8.63264e-06	-2.74686	AQP8	343
8164535	8.96244e-06	-1.20382	CRAT	1384
8162388	8.97249e-06	2.48453	OMD	4958
8154100	8.97249e-06	-1.73852	VLDLR	7436
7960874	8.97249e-06	2.83413	C3AR1	719
8111998	9.06286e-06	-1.40094	HCN1	348980
8043100	9.06286e-06	1.4052	TMSB10	9168
7952601	9.06286e-06	1.44067	ETS1	2113
8168749	9.06286e-06	1.8619	SRPX2	27286
8018975	9.06286e-06	1.45469	LGALS3BP	3959
7898736	9.06286e-06	-2.71259	LINC00339	29092
8023415	9.06286e-06	1.89504	TCF4	6925
7966135	9.06286e-06	1.97464	CORO1C	23603
8091723	9.17277e-06	2.51985	RARRES1	5918
8134030	9.17277e-06	2.15205	STEAP1	26872
7961829	9.20897e-06	-2.03228	BCAT1	586
7972570	9.23812e-06	-0.876087	GGACT	87769
7955179	9.32765e-06	1.5439	TUBA1C	84790
8023855	9.32765e-06	-1.84653	CYB5A	1528
7972750	9.32765e-06	1.09564	COL4A1	1282
7937335	9.32765e-06	1.99038	IFITM1	8519
8149330	9.3564e-06	1.88511	CTSB	1508
7908204	9.3564e-06	2.7709	HMCN1	83872
8171684	9.3564e-06	1.88474	SH3KBP1	30011
8141076	9.4757e-06	1.12185	PON2	5445
8033257	9.50652e-06	2.84964	C3	718
8103226	9.50652e-06	2.84141	TMEM154	201799
7937020	9.79724e-06	1.87287	MKI67	4288
8065136	9.80166e-06	-1.37719	RRBP1	6238
8075106	1.0091e-05	-2.24245	TPST2	8459
8117813	1.0091e-05	1.37951	HLA-J///HLA-H///HLA-B///HLA-A///HLA-A	3137///3136///3106///3105///3105
8098263	1.0091e-05	1.7459	PALLD	23022
8132318	1.01678e-05	2.8375	ANLN	54443
7923086	1.02541e-05	2.03546	ASPM	259266
8140534	1.02541e-05	3.52361	SEMA3C	10512
8124650	1.02541e-05	2.50224	UBD	10537
8109843	1.03698e-05	2.00968	DOCK2	1794
8056005	1.05524e-05	1.11307	ACVR1	90
8140556	1.06137e-05	1.73246	HGF	3082
7955908	1.08655e-05	2.46944	NCKAP1L	3071
8163637	1.09801e-05	2.03793	TNC	3371
7972682	1.10406e-05	2.57837	KDELC1	79070
7944799	1.10875e-05	-1.78055	OR10G7///OR10G4///OR10G9///OR10G8	390265///390264///219870///219869
8118571	1.10875e-05	2.06471	PSMB9	5698
8036033	1.11372e-05	-1.35478	SCGB2B2	284402
7907092	1.11922e-05	1.0746	MPZL1	9019
7993638	1.15556e-05	2.69063	TMC5	79838
8151447	1.15713e-05	1.56283	IL7	3574
7961083	1.15713e-05	2.37999	CLEC2B	9976
8152453	1.15909e-05	1.8604	TRPS1	7227
7951397	1.16853e-05	2.26583	CASP1	834
8004510	1.24184e-05	2.37668	CD68	968
8086125	1.26566e-05	1.4073	TRANK1	9881
7910030	1.28114e-05	-1.47832	DNAH14	127602
8171161	1.28114e-05	-2.88905	ARSE	415
8127145	1.31129e-05	1.90092	ELOVL5	60481
7906720	1.31605e-05	2.97415	FCER1G	2207
8037205	1.31605e-05	1.76418	CEACAM1	634
8105191	1.39183e-05	1.1223	PARP8	79668
8147837	1.39253e-05	2.28252	ZFPM2	23414
8160274	1.39384e-05	2.50943	MGC24103	158295
8074201	1.43063e-05	-2.89473	ANKRD62	342850
7925320	1.44361e-05	1.51974	NID1	4811
8010426	1.47701e-05	1.14829	RNF213	57674
8155169	1.50002e-05	1.2186	RECK	8434
7960919	1.5035e-05	3.76366	MFAP5	8076
7907611	1.51703e-05	0.990938	RASAL2	9462
8111490	1.52077e-05	-2.60214	PRLR	5618
7938485	1.52077e-05	1.60384	MICAL2	9645
8145532	1.52077e-05	-2.11859	EPHX2	2053
8166730	1.52077e-05	2.7162	CYBB	1536
7974816	1.52077e-05	1.24963	SLC38A6	145389
8055465	1.54442e-05	3.06384	CXCR4	7852
7996290	1.59243e-05	1.15598	CKLF-CMTM1///CMTM1///CKLF///RHOQ///CMTM1///CKLF	100529251///113540///51192///23433///113540///51192
8133788	1.59273e-05	1.34897	PTPN12	5782
8159850	1.59273e-05	-1.69567	VLDLR-AS1	401491
7971565	1.59273e-05	1.7002	LPAR6	10161
7904340	1.60033e-05	-1.01764	MAN1A2	10905
7970844	1.6169e-05	1.61548	KATNAL1	84056
7957850	1.63595e-05	1.67554	GAS2L3	283431
8141371	1.68668e-05	-1.35731	GJC3	349149
8165735	1.6901e-05	1.34671	CSF2RA	1438
8014233	1.6901e-05	1.93554	SLFN11	91607
8045835	1.69662e-05	3.99247	GALNT5///GALNT5	11227///11227
7961546	1.73116e-05	1.49654	EPS8	2059
8056151	1.73116e-05	1.74241	PLA2R1	22925
8097388	1.78194e-05	-1.51371	LARP1B	55132
8089299	1.79838e-05	1.17238	CD47	961
8121749	1.80386e-05	2.19133	GJA1	2697
7909175	1.82051e-05	1.42481	SRGAP2	23380
8118622	1.82051e-05	-1.35208	HSD17B8	7923
7979824	1.82051e-05	1.6843	ACTN1	87
8075956	1.82051e-05	-3.30571	LGALS2	3957
8178115	1.82051e-05	2.29219	CFB	629
7948399	1.82051e-05	1.00293	PATL1	219988
8104014	1.83548e-05	-2.77469	CCDC110	256309
8049957	1.84957e-05	-1.92549	LOC285097	285097
7979133	1.88027e-05	1.51784	NID2	22795
8078397	1.88027e-05	-1.53874	CMTM8	152189
7989094	1.88027e-05	1.36636	NEDD4	4734
8125500	1.90565e-05	1.59002	PSMB8	5696
7972713	1.91414e-05	1.94225	EFNB2	1948
8068697	1.92355e-05	1.94916	MX2	4600
8127346	1.93625e-05	2.19136	RAB23	51715
8114287	1.94108e-05	1.24456	SPOCK1	6695
7936673	1.94108e-05	1.68377	RGS10	6001
8109830	1.97019e-05	1.27917	SPDL1	54908
8102567	2.00902e-05	-1.14018	PRDM5	11107
8170775	2.00902e-05	-1.42051	SSR4	6748
8095680	2.02331e-05	3.03642	CXCL8	3576
8104022	2.02332e-05	2.04515	PDLIM3	27295
8072931	2.05329e-05	-1.18533	GCAT	23464
8094556	2.05329e-05	1.24646	PGM2	55276
7958913	2.05329e-05	2.11206	OAS2	4939
8006531	2.08069e-05	1.59186	SLFN5	162394
7902874	2.08069e-05	1.34693	LRRC8C	84230
8135601	2.08069e-05	1.51315	MET	4233
7968734	2.12056e-05	-2.11376	SLC25A15	10166
7923824	2.12922e-05	-1.74174	SLC41A1	254428
7930181	2.1398e-05	-1.45425	BORCS7-ASMT///AS3MT	100528007///57412
8138977	2.1504e-05	1.41433	DPY19L1	23333
8078933	2.16121e-05	-1.10975	MYRIP	25924
8177725	2.16366e-05	1.27973	HLA-H///HLA-G///HLA-C///HLA-A///HLA-A	3136///3135///3107///3105///3105
8151816	2.16892e-05	2.04581	GEM	2669
8179519	2.17078e-05	2.57265	HLA-DPB1	3115
8150698	2.19602e-05	1.99182	SNAI2	6591
8129618	2.21374e-05	2.90417	VNN1	8876
7965166	2.21758e-05	2.11531	PPFIA2	8499
8053278	2.21758e-05	-1.31981	EVA1A	84141
8166202	2.2219e-05	-3.17004	GRPR	2925
7906307	2.22229e-05	1.22463	KIRREL	55243
8139207	2.23728e-05	3.37347	INHBA///INHBA	3624///3624
8127051	2.23728e-05	1.43531	TRAM2	9697
7974366	2.23728e-05	1.42891	PTGER2	5732
8000574	2.25099e-05	-1.83573	NUPR1	26471
8134552	2.26552e-05	1.3915	ARPC1B	10095
7958884	2.27206e-05	2.7883	OAS1	4938
8147019	2.27206e-05	1.05855	ZC2HC1A	51101
7909708	2.27206e-05	2.09106	CENPF	1063
7906878	2.27206e-05	2.13502	DDR2	4921
7974316	2.27206e-05	1.74134	FRMD6	122786
8113214	2.2777e-05	2.38276	GLRX	2745
8043981	2.27856e-05	1.58596	IL1R2	7850
7958202	2.28013e-05	1.84291	CHST11	50515
7950307	2.28542e-05	1.89288	UCP2	7351
8050190	2.31848e-05	1.21811	ADAM17	6868
7974851	2.31848e-05	1.22647	HIF1A	3091
7919800	2.32293e-05	2.33615	CTSS	1520
8046726	2.32293e-05	-1.39177	SSFA2	6744
7927964	2.35532e-05	1.92059	SRGN	5552
8089911	2.36945e-05	2.03451	HCLS1	3059
8102328	2.37135e-05	1.19321	CFI	3426
8050427	2.37577e-05	1.73801	FAM49A	81553
8103769	2.40278e-05	2.26372	HPGD	3248
8096845	2.4053e-05	-4.56235	EGF	1950
7980438	2.40944e-05	1.03642	SPTLC2	9517
7944722	2.40944e-05	1.31637	UBASH3B	84959
8152867	2.44911e-05	1.48036	ASAP1	50807
8146934	2.45109e-05	2.23592	LY96	23643
8016832	2.45109e-05	1.70732	MMD	23531
8049246	2.45109e-05	1.24936	INPP5D	3635
7952382	2.45109e-05	-3.28906	OR6T1	219874
7909164	2.45158e-05	4.1304	CTSE	1510
8043995	2.45158e-05	1.41077	IL1R1	3554
8171248	2.45158e-05	2.52405	ANOS1	3730
7993126	2.50406e-05	-2.48333	ABAT	18
7915846	2.50968e-05	-1.57293	MKNK1	8569
7964701	2.54652e-05	1.13228	GNS	2799
8055624	2.54652e-05	2.17488	ZEB2	9839
7903507	2.56902e-05	1.26918	FAM102B	284611
7995258	2.56902e-05	1.64863	ZNF267	10308
8058857	2.59684e-05	3.10225	IGFBP5	3488
8089372	2.59684e-05	1.47409	KIAA1524	57650
8089402	2.6102e-05	-5.25073	GUCA1C	9626
8052940	2.61455e-05	-3.35829	PAIP2B///VPS36	400961///51028
8145317	2.61986e-05	2.67599	ADAMDEC1	27299
8072710	2.62283e-05	1.18026	APOL6	80830
8035896	2.64579e-05	1.60808	TSHZ3	57616
8117321	2.64579e-05	1.39164	TRIM38	10475
7940259	2.64579e-05	2.09248	MS4A14///MS4A7	84689///58475
8178826	2.64579e-05	2.99911	HLA-DQB2///HLA-DQB1	3120///3119
7927658	2.64579e-05	1.32556	UBE2D1	7321
8049961	2.6483e-05	-1.36318	LOC728323///FBXO25	728323///26260
8178489	2.6483e-05	1.34468	HLA-C///HLA-B///HLA-A///HLA-B///HLA-A	3107///3106///3105///3106///3105
7931914	2.6483e-05	2.33204	IL2RA	3559
8061122	2.68485e-05	-2.50395	BANF2	140836
8132557	2.72325e-05	1.89929	AEBP1	165
7948455	2.77799e-05	2.31097	MS4A6A	64231
7939120	2.7818e-05	1.07865	RCN1	5954
8094759	2.86507e-05	-1.25954	NSUN7	79730
8018966	2.86507e-05	1.56155	TIMP2	7077
7940237	2.88609e-05	2.82883	MS4A4A	51338
7921868	2.90911e-05	3.12369	FCGR3A	2214
7948667	2.90985e-05	0.957869	AHNAK	79026
7938608	2.9595e-05	2.00948	SPON1	10418
7989277	2.96211e-05	1.72882	MYO1E	4643
8036699	2.96211e-05	-4.17761	SYCN	342898
8083941	2.99324e-05	2.30972	ECT2	1894
8048898	3.04106e-05	2.15718	SP140	11262
8114225	3.04106e-05	0.929527	H2AFY	9555
8123744	3.04106e-05	2.8702	F13A1	2162
7915227	3.0431e-05	-0.942998	SNORA55	677834
7917516	3.0431e-05	2.16757	GBP1P1///GBP3///GBP1	400759///2635///2633
8064790	3.04356e-05	1.70743	RASSF2	9770
8120043	3.04356e-05	1.32215	RUNX2	860
8099982	3.09482e-05	1.22758	APBB2	323
7906486	3.1019e-05	1.82305	SLAMF8	56833
8152606	3.12429e-05	-0.982853	SNTB1	6641
7910792	3.14324e-05	-2.41009	RYR2	6262
7909371	3.14753e-05	1.87339	CR1	1378
7952341	3.16314e-05	1.52192	CLMP	79827
8126018	3.17469e-05	1.20439	STK38	11329
8014066	3.17594e-05	2.48353	EVI2A	2123
7940914	3.17594e-05	-1.16689	FKBP2	2286
7937667	3.20271e-05	-0.921853	BRSK2	9024
7928695	3.22016e-05	-1.07239	FAM213A	84293
8143132	3.23258e-05	0.909252	LUZP6///MTPN	767558///136319
8107307	3.23281e-05	2.03683	CAMK4	814
7923426	3.23781e-05	2.13371	UBE2T	29089
8172425	3.23895e-05	-1.86628	SLC38A5	92745
7951686	3.25669e-05	1.58897	IL18	3606
8129497	3.25892e-05	1.26305	EPB41L2	2037
8102655	3.26941e-05	0.922686	BBS7	55212
8011759	3.26941e-05	1.02488	PFN1	5216
7965812	3.26941e-05	0.889466	GNPTAB	79158
8007100	3.27909e-05	1.27706	IGFBP4	3487
8014063	3.45868e-05	1.42528	EVI2B	2124
8116696	3.51004e-05	-1.15054	C6orf201	404220
8090018	3.51004e-05	1.32066	PARP9	83666
8121257	3.51004e-05	2.73547	PRDM1	639
7954065	3.51072e-05	3.35049	GPRC5A	9052
8057620	3.52219e-05	2.10473	COL5A2	1290
8138289	3.57952e-05	2.19114	ETV1	2115
8102643	3.61581e-05	0.909029	CCNA2	890
7945245	3.65793e-05	1.90674	NTM	50863
8082066	3.65793e-05	-1.49549	FAM162A	26355
8015387	3.65793e-05	0.930381	KRT17	3872
7904843	3.65793e-05	-3.08145	PDZK1P1///PDZK1	100034743///5174
7958439	3.65793e-05	-0.81776	USP30	84749
7965723	3.67332e-05	1.13388	UHRF1BP1L	23074
8122099	3.67514e-05	-1.6556	ENPP1	5167
8059680	3.73868e-05	1.92976	HTR2B	3357
7982889	3.74143e-05	1.19837	NUSAP1	51203
8019250	3.81371e-05	-1.71748	P4HB	5034
8160346	3.85209e-05	1.85849	HACD4	401494
8156826	3.85209e-05	1.62553	TGFBR1	7046
8085999	3.85806e-05	1.0759	CMTM6	54918
8002283	3.85806e-05	-4.54888	TMED6	146456
7938225	3.85979e-05	2.11223	OLFML1	283298
7968344	3.87751e-05	3.06959	ALOX5AP	241
8068305	3.90645e-05	1.1821	ITSN1	6453
7993453	3.91065e-05	-2.06175	MPV17L	255027
8163402	3.91065e-05	1.11921	PTBP3	9991
7950906	3.92575e-05	1.53777	CTSC	1075
7908041	3.92575e-05	1.13553	LAMC1	3915
7982564	3.92575e-05	1.24237	SPRED1	161742
8166805	3.92575e-05	1.00512	ATP6AP2	10159
7995697	3.93476e-05	1.20711	LPCAT2	54947
8092328	3.93549e-05	-1.41687	MCCC1	56922
8036710	4.01525e-05	2.40757	GMFG	9535
8152988	4.02199e-05	1.83331	SLA	6503
7957023	4.03693e-05	2.65726	LYZ	4069
8169504	4.03693e-05	4.01863	SLC6A14	11254
7913169	4.05439e-05	1.46221	CAPZB	832
8148949	4.08509e-05	-0.779978	TMED10P1	286102
8146550	4.08509e-05	1.13114	SDCBP	6386
8014241	4.0903e-05	1.77789	SLFN12	55106
7989335	4.09771e-05	1.11714	ANXA2	302
8083876	4.09835e-05	1.51986	SKIL	6498
7943349	4.15779e-05	2.10833	ARHGAP42	143872
7944793	4.23969e-05	-2.11976	OR8D4	338662
8095080	4.25998e-05	1.94811	PDGFRA	5156
8137250	4.28809e-05	2.37841	GIMAP2	26157
7922773	4.29488e-05	2.32662	NCF2	4688
7997525	4.29809e-05	-1.01678	MLYCD	23417
8082035	4.2986e-05	2.67322	CD86	942
7910001	4.3806e-05	1.10535	DEGS1	8560
8066493	4.3909e-05	2.57573	SLPI	6590
8120967	4.43573e-05	2.4065	NT5E	4907
8062880	4.43573e-05	0.899237	YWHAB	7529
8057486	4.47882e-05	2.05889	PDE1A	5136
7925525	4.48892e-05	1.83289	CEP170	9859
8176026	4.51163e-05	1.72513	FLNA	2316
7981514	4.5633e-05	1.92365	AHNAK2	113146
8085984	4.5633e-05	1.5501	OSBPL10	114884
7903988	4.60724e-05	0.778777	RAP1A	5906
8149071	4.63272e-05	1.98824	ANGPT2	285
8123315	4.64272e-05	1.07459	QKI	9444
8017599	4.66521e-05	1.52745	PECAM1	5175
8095628	4.66521e-05	-4.92367	ALB	213
7932530	4.676e-05	1.56708	PIP4K2A	5305
7938090	4.71794e-05	-1.01984	CCKBR	887
7963046	4.7573e-05	1.46985	TUBA1B	10376
8097288	4.7573e-05	1.47555	FAT4	79633
7932966	4.7573e-05	1.13167	ITGB1	3688
8057377	4.7573e-05	-2.1899	CCDC141	285025
8144213	4.7573e-05	-1.03675	VIPR2	7434
8117476	4.81434e-05	1.41939	BTN3A3	10384
7934334	4.81642e-05	-1.34519	CFAP70	118491
7933982	4.82301e-05	-2.08211	PBLD	64081
8102415	4.8307e-05	0.857053	CAMK2D	817
8104663	4.88658e-05	1.84161	CDH6	1004
8094259	4.96447e-05	1.07891	LAP3	51056
8044686	4.97051e-05	0.859689	ACTR3	10096
8047174	4.97222e-05	1.05128	SLC39A10	57181
7931353	4.97386e-05	1.46902	PTPRE	5791
8139033	4.97386e-05	2.69427	AOAH	313
7975081	4.98062e-05	-1.44144	PPP1R36	145376
7898057	5.01182e-05	1.75926	PDPN	10630
8065359	5.0258e-05	1.36112	CD93	22918
8142452	5.0492e-05	2.66334	TFEC	22797
8069541	5.07571e-05	2.6319	SAMSN1	64092
7947199	5.07571e-05	-1.47972	LGR4	55366
7923043	5.07884e-05	2.20153	KCNT2	343450
7974689	5.07884e-05	1.13973	DACT1	51339
8055688	5.08151e-05	2.2523	RND3	390
8047419	5.10739e-05	1.00765	CASP8	841
8154836	5.14788e-05	1.00524	ANXA2P2	304
8025601	5.15035e-05	1.32503	ICAM1	3383
8009075	5.15035e-05	1.10162	TANC2	26115
8040365	5.15035e-05	1.14138	TRIB2	28951
7970602	5.15035e-05	1.07144	PARP4	143
7998637	5.19667e-05	-1.09818	MSRB1	51734
8102076	5.19667e-05	1.26887	CENPE	1062
8008646	5.30444e-05	1.16843	SCPEP1	59342
7906061	5.33042e-05	1.21319	SYT11	23208
8151101	5.3459e-05	1.87593	MYBL1	4603
7979400	5.40547e-05	1.54015	C14orf37	145407
7961142	5.40547e-05	3.78222	OLR1	4973
8105348	5.41011e-05	1.97863	GPX8	493869
7927146	5.42933e-05	1.51737	CSGALNACT2	55454
7944795	5.44836e-05	-1.98231	OR4D5	219875
8100870	5.49209e-05	1.19817	ADAMTS3	9508
7985924	5.49776e-05	-0.910453	ZNF710	374655
8147000	5.50248e-05	1.87871	ZFHX4	79776
7989224	5.5306e-05	0.970721	ADAM10	102
7916584	5.68253e-05	1.10368	TACSTD2	4070
8083779	5.69797e-05	-2.08307	SERPINI1	5274
8126839	5.71087e-05	1.45602	TNFRSF21	27242
8112376	5.7121e-05	1.6146	CENPK	64105
8070194	5.73433e-05	1.44168	RUNX1	861
7974229	5.74399e-05	-0.966053	KLHDC2	23588
8054611	5.88935e-05	1.73619	MIR4435-2HG///LINC00152	541471///112597
7931168	5.90971e-05	-0.997939	ACADSB	36
8174692	5.95041e-05	1.67586	SEPT6	23157
7905329	5.95933e-05	1.56659	MLLT11	10962
7951535	5.95933e-05	0.877921	KDELC2	143888
8040080	5.96731e-05	2.16376	RSAD2	91543
7982377	5.96731e-05	3.15586	GREM1	26585
7968242	6.00064e-05	-0.802453	GTF3A	2971
8116734	6.0045e-05	2.01387	LY86	9450
8169580	6.08375e-05	0.933979	IL13RA1	3597
8111552	6.08709e-05	-1.02365	NADK2	133686
8122365	6.12507e-05	1.32934	ADGRG6	57211
7904974	6.12756e-05	0.908175	PFN1P2	767846
8117435	6.13989e-05	1.30338	BTN3A2	11118
8138231	6.15434e-05	1.4883	THSD7A	221981
8048139	6.21029e-05	1.8818	DNAPTP3	100507488
7965064	6.23839e-05	0.937688	OSBPL8	114882
8062908	6.23839e-05	1.42049	STK4	6789
8113504	6.24071e-05	1.77062	NREP	9315
8059642	6.25541e-05	0.984444	SLC16A14	151473
8125556	6.25541e-05	2.08456	HLA-DPA1	3113
8046086	6.25541e-05	1.1003	CERS6	253782
7979307	6.2815e-05	1.85483	DLGAP5	9787
8004416	6.298e-05	-1.04977	CHRNB1	1140
8119620	6.298e-05	-3.26419	GNMT	27232
7961654	6.35088e-05	1.07131	RECQL	5965
7945132	6.38092e-05	1.35357	FLI1	2313
7994131	6.42121e-05	1.71838	PRKCB	5579
7949588	6.44932e-05	1.65171	CD248	57124
7925229	6.49408e-05	-1.16077	B3GALNT2	148789
8066925	6.49675e-05	2.71115	PTGIS	5740
7987145	6.50819e-05	1.63188	FMN1	342184
7960117	6.55914e-05	-0.802924	PXMP2	5827
7973067	6.6198e-05	1.84497	PNP	4860
8051427	6.62061e-05	0.796647	FEZ2	9637
7986394	6.62061e-05	-1.06064	LRRC28	123355
7961120	6.62061e-05	1.8503	CLEC7A	64581
8016094	6.70778e-05	1.58795	GJC1	10052
7984112	6.75347e-05	1.7361	RAB8B	51762
8125512	6.75549e-05	1.14019	TAP1	6890
8057578	6.76068e-05	2.1286	CALCRL	10203
8111892	6.76068e-05	1.20666	OXCT1	5019
8082750	6.77404e-05	-0.961583	UBA5	79876
7934755	6.81792e-05	-1.15931	MAT1A	4143
7960518	6.82119e-05	0.845741	TNFRSF1A	7132
7982757	6.86064e-05	1.51108	KNL1	57082
7897370	6.88168e-05	0.89584	VAMP3	9341
8122807	6.93576e-05	1.621	AKAP12	9590
8105077	7.12588e-05	1.25094	CARD6	84674
8071185	7.12588e-05	-0.832466	DGCR5	26220
8127234	7.13887e-05	1.03663	DST	667
8051583	7.1829e-05	3.06132	CYP1B1	1545
8105040	7.20455e-05	2.12531	OSMR	9180
8152759	7.2348e-05	-0.99183	TATDN1	83940
8098671	7.29381e-05	-4.16712	F11	2160
7945182	7.41383e-05	0.677311	APLP2	334
7953878	7.41383e-05	1.61509	CLEC2D	29121
8151756	7.45614e-05	1.40435	TMEM55A	55529
7913593	7.57724e-05	-2.37333	TCEA3	6920
8104506	7.57724e-05	0.991135	TRIO	7204
8095854	7.62326e-05	1.02367	SEPT11	55752
8157300	7.63014e-05	-1.22627	BSPRY	54836
8117861	7.65111e-05	0.800292	HLA-L	3139
8137264	7.71084e-05	2.03302	TMEM176A	55365
8082816	7.72675e-05	-1.34227	SRPRB	58477
7965410	7.72675e-05	1.60097	DCN	1634
8106602	7.72675e-05	0.990233	ZFYVE16	9765
8022612	7.72675e-05	2.14026	ZNF521	25925
7942679	7.72675e-05	0.990812	ACER3	55331
8156538	7.7332e-05	1.14545	MFSD14B	84641
7943605	7.73629e-05	-1.67038	ACAT1	38
7996393	7.80794e-05	1.0274	CBFB	865
7944049	7.81123e-05	-1.70151	SIDT2	51092
8091458	7.83441e-05	-0.977319	SERP1	27230
8089062	7.99195e-05	0.988393	CLDND1	56650
8112980	8.13273e-05	3.17243	EDIL3	10085
7932094	8.13273e-05	-1.08721	PHYH	5264
7936949	8.15693e-05	-1.02732	DHX32	55760
8131475	8.26061e-05	1.64463	C1GALT1	56913
8139640	8.29252e-05	-2.29691	DDC	1644
8146225	8.40669e-05	-1.13873	SMIM19	114926
7926410	8.44614e-05	2.91213	MRC1	4360
8163896	8.49737e-05	1.14319	STOM	2040
8166906	8.5574e-05	2.32676	GPR34	2857
8059279	8.56223e-05	1.65733	EPHA4	2043
8178598	8.66176e-05	1.43613	CLIC1	1192
7898988	8.66176e-05	1.04666	CLIC4	25932
7927732	8.66966e-05	1.39371	ARID5B	84159
8067305	8.69914e-05	-1.87645	SYCP2	10388
8047538	8.85681e-05	1.14891	BMPR2	659
7978776	8.85758e-05	1.0139	MIS18BP1	55320
7940775	8.90778e-05	2.5423	RARRES3///RARRES3	5920///5920
7906767	8.90778e-05	2.2967	FCGR2C///FCGR2B	9103///2213
8099340	9.06267e-05	1.22246	WDR1	9948
7961983	9.1146e-05	-1.11719	TM7SF3	51768
7952377	9.11994e-05	-2.98659	TMEM225	338661
8002303	9.11994e-05	2.75352	NQO1	1728
7963786	9.12223e-05	1.32599	ITGA5	3678
8142345	9.23798e-05	1.22607	DOCK4	9732
8038633	9.29123e-05	-3.87498	KLK1	3816
7970954	9.30343e-05	1.66143	DCLK1	9201
7919591	9.36418e-05	2.28531	FAM72A///FAM72D///FAM72B	729533///728833///653820
8082688	9.4163e-05	0.719935	DNAJC13	23317
8089261	9.42804e-05	1.3103	CBLB	868
7915184	9.43372e-05	1.64362	RHBDL2	54933
8149725	9.47816e-05	-1.88956	PEBP4	157310
7939434	9.49458e-05	-0.779482	TTC17	55761
7938989	9.49458e-05	-2.78628	GAS2	2620
7900426	9.57666e-05	1.18285	SMAP2	64744
8017378	9.64503e-05	-0.806001	CYB561	1534
7986010	9.69522e-05	0.975287	IQGAP1	8826
8068713	9.69674e-05	1.91452	MX1	4599
8132292	9.72757e-05	0.836646	SEPT7	989
8145470	9.72757e-05	1.15675	DPYSL2	1808
8032088	9.72757e-05	-0.696691	PRSS57	400668
7905283	9.73439e-05	-1.31569	ANXA9	8416
7952557	9.73439e-05	-1.10256	SRPRA	6734
8063078	9.7364e-05	1.18442	CTSA	5476
7969243	9.7364e-05	1.59502	CKAP2	26586
8057719	9.7364e-05	-1.10514	HIBCH	26275
8041179	9.7364e-05	1.16651	CLIP4	79745
7924309	9.84809e-05	-2.13693	ESRRG	2104
8040113	9.87175e-05	1.19368	ASAP2	8853
8097801	9.89071e-05	-2.17561	FAM160A1	729830
8010983	9.89472e-05	1.2736	ABR	29
7995362	9.89472e-05	-2.03849	GPT2	84706
8142194	9.93569e-05	1.24973	LAMB1	3912
8096765	9.93569e-05	-1.22219	RPL34	6164
7919715	9.93569e-05	0.920154	ANP32E	81611
7930162	9.95123e-05	1.12429	WBP1L	54838
8107356	9.98972e-05	0.824375	DCP2	167227
7898805	9.98972e-05	2.09931	C1QB	713
7910111	0.000100022	-1.45544	EPHX1	2052
7957417	0.000100865	0.874173	TMTC2	160335
8056201	0.000100865	1.49997	RBMS1	5937
7938777	0.000101031	1.21489	LDHA	3939
8161044	0.000101053	1.98964	TPM2	7169
7942957	0.000101106	1.57619	PRSS23	11098
8171297	0.000101793	1.0571	MID1	4281
7936641	0.000102272	-0.827191	SFXN4	119559
7975799	0.000102854	1.20295	FLVCR2	55640
7979085	0.00010298	1.59963	PYGL	5836
7946228	0.00010298	1.13292	TPP1	1200
8152845	0.000104361	1.13204	FAM49B	51571
8078619	0.000104638	0.972134	ITGA9	3680
8124307	0.000104638	1.7936	CMAHP	8418
8129590	0.000104638	1.02004	STX7	8417
8152522	0.000104638	1.59572	ENPP2	5168
8067985	0.000104638	1.38821	NCAM2	4685
7902290	0.000105687	-1.70566	CTH	1491
8003068	0.00010586	1.23939	MPHOSPH6	10200
8048234	0.000106078	0.753222	ARPC2	10109
7980296	0.00010639	-0.935929	TMED10	10972
8015712	0.000106951	-1.22913	COA3	28958
8140463	0.000107072	1.88564	FGL2	10875
8099841	0.000107446	1.74327	TLR6	10333
8055151	0.000107684	1.38257	POTEF///POTEJ///POTEM///POTEE///POTEKP	728378///653781///641455///445582///440915
8094625	0.000107684	1.09166	KLHL5	51088
7899160	0.000107684	2.47012	CD52	1043
8112428	0.000107684	2.31465	CD180	4064
8084794	0.000107893	2.39513	IL1RAP	3556
7900654	0.000107893	-0.749807	TMEM125	128218
7978997	0.000107893	0.8192	MAP4K5	11183
8160332	0.000107893	0.99805	MLLT3	4300
7947496	0.000107893	-2.40588	SLC1A2	6506
7997962	0.000107946	-1.34914	DPEP1	1800
7984124	0.000110117	0.823472	APH1B	83464
8137244	0.000110354	2.23367	GIMAP4	55303
7969438	0.000110354	1.08917	LMO7	4008
7898799	0.000110354	1.97765	C1QC	714
7957478	0.000110354	1.09825	TMTC3	160418
7962367	0.000110657	-0.803689	ZCRB1	85437
8103240	0.000110657	0.838961	ANXA2P1	303
8178095	0.000110657	2.47328	C2	717
8114920	0.000110657	1.83432	DPYSL3	1809
8096251	0.000111011	-1.12172	NUDT9	53343
7921625	0.000111407	1.70353	SLAMF6	114836
7966202	0.000112106	1.13446	KCTD10	83892
7952022	0.000112496	2.63697	JAML	120425
7920531	0.000112719	0.953174	ADAR	103
8103389	0.000113107	1.03344	CTSO	1519
8079950	0.000113297	1.25863	GNAI2	2771
8117225	0.000114211	-2.57717	GMNN	51053
8080810	0.000114465	1.01048	PTPRG	5793
8121277	0.000114465	1.03049	AIM1	202
8146687	0.000114692	-1.8817	ADHFE1	137872
8073775	0.000115031	1.46059	FBLN1	2192
8084742	0.000115092	1.16498	LPP	4026
8072735	0.000115449	2.55654	APOL1	8542
8127087	0.000116296	-1.37531	GSTA3	2940
7955613	0.000116592	2.09732	KRT7	3855
7903980	0.000116621	1.8525	C1orf162	128346
8065344	0.000116621	-0.692024	FOXA2	3170
8029006	0.000117945	0.831156	AXL	558
8152976	0.000117945	1.60323	TMEM71	137835
7942647	0.000117945	-1.35937	LOC100506127	100506127
8059854	0.000117966	1.70194	ARL4C	10123
8054192	0.000118836	0.683628	MITD1	129531
8084397	0.000120073	-0.774768	ECE2	9718
7937079	0.000120073	-1.96755	BNIP3	664
8023228	0.000120349	-1.23312	DYM	54808
8045563	0.000121381	2.26817	ARHGAP15	55843
7906757	0.000121381	2.89361	FCGR2A	2212
8175593	0.00012146	0.986637	IDS	3423
8126259	0.000122248	-0.764753	OARD1	221443
8118734	0.000122253	0.937079	ITPR3	3710
8053417	0.000122817	1.77752	CAPG	822
8090433	0.000122817	1.31548	MGLL	11343
7910950	0.000122817	1.69279	KMO	8564
8127065	0.000122939	-4.2337	GSTA2	2939
8175393	0.000122939	1.81675	ARHGEF6	9459
7956826	0.000123263	-1.47535	TBC1D30	23329
8048205	0.000123718	-1.48668	IGFBP2	3485
7977786	0.000123977	1.6596	SLC7A7	9056
8070632	0.000124814	-1.13552	CBSL///CBS	102724560///875
8106827	0.000124975	-1.41151	ADGRV1	84059
7956795	0.000124985	1.01463	TBK1	29110
8140579	0.000125194	2.11759	CACNA2D1	781
8145293	0.000125388	2.11864	ADAM28	10863
8101118	0.000125603	2.38154	CXCL9	4283
8062728	0.000127047	-1.12733	SGK2	10110
8029098	0.000127645	3.9324	CEACAM6	4680
7915995	0.000127645	-0.654811	FAF1	11124
8175195	0.000128104	-0.813321	HS6ST2	90161
8152355	0.00012851	-2.41248	SYBU	55638
7942135	0.000128729	1.27637	ANO1	55107
8101780	0.000128729	2.39817	HPGDS	27306
7958644	0.00012958	1.00394	ATP2A2	488
8135594	0.000129886	1.39276	CAV1	857
8092750	0.000130892	-1.23096	FGF12	2257
7898337	0.000130892	0.966042	NECAP2	55707
8095187	0.000132345	1.27643	CEP135	9662
8056837	0.000132582	-1.25546	GPR155	151556
8063000	0.000133871	1.04485	WFDC2	10406
7917954	0.000134085	1.41717	FRRS1	391059
8095574	0.000134085	0.924184	DCK	1633
7961059	0.000134085	2.04476	KLRB1	3820
7991034	0.000134085	-2.93985	HOMER2	9455
7953211	0.000134096	1.08794	TIGAR	57103
7962250	0.000136285	1.14603	CPNE8	144402
8168179	0.000136555	-1.14443	DLG3	1741
8122554	0.000139315	1.32183	RAB32	10981
8164269	0.000142075	0.882777	ENG	2022
7934936	0.000142081	-2.71422	SLC16A12	387700
7961891	0.000143736	0.827904	BHLHE41	79365
8101762	0.000143978	1.03	SNCA	6622
7959070	0.000144554	-0.883421	PEBP1	5037
8094278	0.000144695	1.27693	NCAPG	64151
8006542	0.000144695	0.77478	AP2B1	163
7990555	0.000145466	-3.33887	NRG4	145957
8060949	0.000145693	-2.28513	ANKEF1	63926
8058627	0.000145693	-1.60627	ERBB4	2066
8113433	0.000146008	1.53431	EFNA5	1946
8102950	0.000146008	1.4297	INPP4B	8821
7940028	0.000146008	1.33191	SERPING1	710
8150714	0.000146144	-0.928915	PCMTD1	115294
7946365	0.000146144	-1.40426	STK33	65975
7917182	0.000146144	2.20948	ADGRL4	64123
7947358	0.000146144	0.938222	TPT1-AS1	100190939
8085665	0.000146144	1.09663	RFTN1	23180
7990632	0.000146144	1.45765	PEAK1	79834
8084717	0.000146144	2.29948	ST6GAL1	6480
8051998	0.000146487	-1.12638	MCFD2	90411
8016646	0.000146515	1.69282	COL1A1	1277
8162216	0.000146827	-0.945585	SHC3	53358
8077899	0.000146827	2.2048	PPARG	5468
7957665	0.000146827	1.66703	ELK3	2004
8057394	0.000147356	1.08467	SESTD1	91404
8099860	0.000147465	-1.05741	RFC1	5981
8123678	0.000147465	0.881002	PXDC1	221749
8167973	0.000147782	1.46536	HEPH	9843
7971150	0.000148239	1.13511	LHFP	10186
8148333	0.00014855	0.650308	EFR3A	23167
7922669	0.00014935	1.12723	STX6	10228
7982597	0.00014935	2.13933	THBS1	7057
7961702	0.00014935	-1.4276	KCNJ8	3764
7969703	0.00014935	-0.884803	IPO5	3843
7970317	0.000150979	0.766654	TFDP1	7027
8163383	0.000151537	1.21734	SUSD1	64420
8060940	0.00015184	2.40568	LAMP5	24141
8174474	0.00015184	1.51779	ACSL4	2182
8046895	0.00015184	1.26055	FAM171B	165215
8103508	0.00015184	1.18906	MARCH1	55016
7908694	0.00015184	1.02695	NAV1	89796
8157524	0.000151872	2.23243	TLR4	7099
8103728	0.000151886	0.869007	HMGB2	3148
7951408	0.000151886	1.90282	CARD16	114769
7936507	0.000153269	-1.2653	C10orf82	143379
8102362	0.00015413	-1.49407	TIFA	92610
8072876	0.000156109	2.27808	LGALS1	3956
8026513	0.000156109	0.892505	TPM4	7171
8002121	0.000156228	-4.27246	CTRL	1506
8057045	0.000156677	1.55431	FKBP7	51661
7957221	0.00015683	-3.74498	TRHDE	29953
7918593	0.000157398	1.07308	RHOC	389
8152096	0.00015758	0.738947	YWHAZ	7534
8050176	0.00015758	0.933006	ITGB1BP1	9270
8016718	0.000157592	-0.915678	CHAD	1101
8005839	0.000158697	-2.85443	TMEM97	27346
8169459	0.00015877	-0.975203	SNORA35	677816
7914603	0.00015877	1.32495	RNF19B	127544
7978628	0.000159492	0.803028	PPP2R3C	55012
8154178	0.000159492	1.13536	JAK2	3717
7948229	0.00016025	1.40862	SLC43A3///PRG2	29015///5553
8009241	0.000160663	-2.00672	SNORD104	692227
8023043	0.000160959	1.37696	PSTPIP2	9050
7983940	0.00016132	1.20094	FAM63B	54629
8106141	0.00016132	0.914891	FCHO2	115548
8151423	0.000161926	-1.24939	JPH1	56704
7993281	0.000162239	0.986103	SNX29	92017
8084732	0.000162239	1.32624	RTP4	64108
8019924	0.000162239	0.75378	MYL12A	10627
8024238	0.000162652	-1.39284	CIRBP	1153
8070297	0.00016397	1.6613	ERG	2078
8000184	0.000164202	2.30876	IGSF6	10261
8044258	0.000164471	0.851003	LIMS1	3987
7971027	0.000164866	-1.26379	ALG5///ALG5	29880///29880
8096004	0.000164866	1.13871	BMP2K	55589
8121685	0.000164866	1.14972	DCBLD1	285761
8111387	0.000164866	1.81416	ADAMTS12	81792
8173287	0.000165032	2.50681	VSIG4	11326
7965123	0.000165208	0.972266	PPP1R12A	4659
7914342	0.000165615	2.1864	FABP3	2170
7934920	0.000166477	1.38642	LIPA	3988
8066939	0.00016794	0.92793	B4GALT5	9334
8123104	0.000167984	2.26073	FNDC1	84624
8107408	0.000168177	-0.895905	KCNN2	3781
8113602	0.000168177	-0.73013	CCDC112	153733
8138151	0.000168177	-1.09339	OR7E37P///MGC72080///DAPL1///OR7E12P	100506759///389538///92196///10821
7943369	0.000170327	1.92636	TMEM133	83935
8141150	0.000170392	-1.59849	ASNS	440
7979281	0.000170873	1.37471	WDHD1	11169
8002072	0.000170955	-0.714949	ENKD1	84080
8091385	0.000171827	3.06993	CP	1356
7964119	0.000171914	0.954853	STAT2	6773
8052372	0.000172105	-2.31953	MIR217	406999
8047784	0.0001725	-1.10699	ZDBF2	57683
7972557	0.000172622	2.0017	GPR183	1880
8166072	0.000173063	0.686449	TMSB4Y///TMSB4XP6///TMSB4XP2///TMSB4XP1///TMSB4X	9087///7120///7116///7115///7114
8003578	0.000173834	-1.26589	ZG16	653808
7954717	0.000173968	1.2485	BICD1	636
7956242	0.000173968	-1.05503	COQ10A	93058
8102619	0.000174241	0.662192	ANXA5	308
8139488	0.000176357	2.04558	IGFBP3	3486
8112007	0.000176483	2.04593	EMB	133418
8136315	0.000177336	-0.969374	LRGUK	136332
7990839	0.000177386	1.09071	STARD5	80765
8081537	0.000177682	2.90874	TRAT1	50852
7990151	0.000177682	1.60425	PKM	5315
8083429	0.000177946	0.862273	MBNL1	4154
8115814	0.000177946	1.26161	SH3PXD2B	285590
7917304	0.000177946	-1.88878	MCOLN3	55283
8020183	0.000177946	-2.0842	IMPA2	3613
8171172	0.000177946	2.08949	MXRA5	25878
8078147	0.000177946	-0.994769	BTD	686
8134018	0.000177946	-1.07093	ZNF804B	219578
8011826	0.00017811	1.91106	SCIMP	388325
8102321	0.000179898	-1.14626	PLA2G12AP1///PLA2G12A	100420258///81579
8178884	0.000180696	1.88543	HLA-DMA	3108
8112728	0.00018138	0.899632	RAP1B	5908
8106730	0.00018138	1.21464	XRCC4	7518
8013965	0.000181558	0.841464	SSH2	85464
8038782	0.000181604	-0.635399	CTU1	90353
7963289	0.000182038	1.45749	BIN2	51411
8078450	0.000182455	0.815554	CRTAP	10491
7904293	0.000182455	0.763359	PTGFRN	5738
8096635	0.000183094	1.01981	NFKB1	4790
8038395	0.00018449	-0.903198	NOSIP	51070
7948364	0.00018473	1.90698	MPEG1	219972
8047161	0.000184831	1.57322	NABP1	64859
7968761	0.000184831	-1.44419	NAA16	79612
8101322	0.00018745	1.89149	MOP-1	643616
7990054	0.00018745	0.931717	UACA	55075
8081235	0.000189591	1.50282	COL8A1	1295
8101774	0.000190986	0.66292	TMSB4XP6///TMSB4XP2///TMSB4XP1///TMSB4X	7120///7116///7115///7114
8169640	0.000191767	-0.92848	SLC25A5	292
8078014	0.000192124	1.86556	SLC6A6	6533
7929383	0.00019338	-1.69729	SLC35G1	159371
7950248	0.000193602	0.958347	FCHSD2	9873
8049016	0.000193602	0.786346	PSMD1	5707
8027304	0.000193602	-0.966722	ZNF493	284443
8089489	0.000194162	-1.04816	SLC9C1	285335
7991070	0.000195681	0.940133	HDGFRP3	50810
7943749	0.000195681	1.63302	LAYN	143903
8166469	0.000196945	1.23635	SAT1	6303
8135876	0.000197527	-1.02781	SND1	27044
7972231	0.000197527	-1.07772	SLITRK1	114798
8021584	0.000197999	2.08448	SERPINB5	5268
8103494	0.000198599	-1.81106	NPY1R///NPY1R	4886///4886
7925174	0.000198599	-0.905182	TOMM20	9804
7938012	0.000198971	0.817984	TRIM6-TRIM34///TRIM6///TRIM34	445372///117854///53840
7991335	0.000198971	-2.90739	ANPEP	290
7902957	0.000200967	0.921171	EPHX4	253152
8068280	0.000203184	1.06107	IFNGR2	3460
7966851	0.000203207	0.871529	TAOK3	51347
8127094	0.000203227	-1.12269	GSTA4	2941
7972003	0.000203842	1.46473	KLF12	11278
7978595	0.000203857	1.07469	BAZ1A	11177
7927215	0.000203857	1.13247	ALOX5	240
8057056	0.000204735	-1.92303	TTN	7273
7917576	0.000205935	2.78977	GBP5	115362
7912638	0.000206607	-1.08052	TMEM51-AS1	200197
8062312	0.000207772	1.56637	MYL9	10398
8097903	0.000207772	1.90216	TLR2	7097
7990818	0.000208846	2.92522	BCL2A1	597
7908924	0.00020909	1.32563	PRELP	5549
7925876	0.000210219	1.41247	PFKP	5214
8044882	0.000210433	-1.19588	EPB41L5	57669
8121949	0.000210735	0.994542	LAMA2	3908
7981728	0.00021164	3.96847	IGHM///IGHV3-48///IGHV3-69-1	3507///28424///28402
7938951	0.000213602	-1.72021	ANO5	203859
8011499	0.000213809	-1.04446	P2RX1	5023
8091910	0.000214125	-4.67789	SERPINI2	5276
8128429	0.000215809	-0.849169	CCNC	892
8091678	0.000215809	-2.47081	VEPH1	79674
8100318	0.000216333	1.21721	SGCB	6443
8024572	0.000217117	1.02452	GNA15	2769
7988644	0.000217117	1.92721	ATP8B4	79895
7912473	0.000217163	-1.34286	FBXO2	26232
7918622	0.00021769	1.69498	SLC16A1	6566
8169115	0.000218647	2.20868	NRK	203447
8144121	0.000218647	-1.28756	PTPRN2	5799
7954436	0.000219084	-1.12367	LRMP	4033
8074237	0.00022149	1.3271	CECR1	51816
7960794	0.000221746	2.28315	CD163	9332
8098084	0.000222832	-0.977128	ETFDH	2110
8156838	0.000222832	-0.946769	SEC61B	10952
8102342	0.000224121	0.905873	ELOVL6	79071
8005661	0.000224844	0.906665	SPECC1	92521
7932867	0.000225141	1.06511	ZNF438///ZNF438	220929///220929
8057898	0.000226179	1.33424	HECW2	57520
8078330	0.000226698	1.19405	RBMS3	27303
7958019	0.000227318	1.297	DRAM1	55332
8117054	0.000227624	0.862588	CAP2	10486
7992293	0.000227898	0.744911	TMEM204	79652
8173621	0.000228018	-0.819133	KIAA2022	340533
7929334	0.000228512	1.74291	CEP55	55165
8026971	0.000230543	1.82269	IFI30	10437
8101728	0.000231854	-1.02675	FAM13A	10144
7959751	0.000233194	-0.775411	ZNF664-FAM101A///ZNF664	100533183///144348
8018305	0.00023322	1.27539	HN1	51155
8058708	0.000233576	1.37274	ABCA12	26154
7898167	0.000234158	-3.8471	CTRC	11330
8129861	0.000235657	1.07952	IFNGR1	3459
8143279	0.000235857	0.886062	ZC3HAV1	56829
8053004	0.000235857	-0.808974	PRADC1	84279
7986049	0.000236984	0.71762	CRTC3	64784
7953291	0.00023735	1.38171	CD9	928
7928444	0.000237362	1.05995	VCL	7414
8128669	0.000238667	0.867908	OSTM1	28962
7982131	0.000239706	-0.728241	GOLGA8DP///GOLGA8F///GOLGA8CP///GOLGA8S///GOLGA8N///GOLGA8B///GOLGA8EP///GOLGA8G///GOLGA8A	100132979///100132565///729786///653061///643699///440270///390535///283768///23015
8017210	0.000240425	1.0388	LOC653653///AP1S2	653653///8905
8081564	0.000240425	2.16848	CD96	10225
7967056	0.000240425	-0.830947	TRIAP1	51499
8027744	0.000240705	-1.11335	HPN-AS1	100128675
7968976	0.000240882	1.17556	LRCH1	23143
7904361	0.000241536	-1.33199	FAM46C	54855
8121515	0.000241537	-2.89838	SLC16A10	117247
7926821	0.000241978	0.847033	MASTL	84930
7917433	0.00024245	1.22375	ODF2L	57489
8106098	0.000242491	1.61789	MAP1B	4131
7907135	0.000242666	1.00194	SFT2D2	375035
7982868	0.000242811	-0.853795	CHAC1	79094
8094228	0.000243044	1.0384	BST1	683
7933312	0.000243546	1.56086	ANXA8L1///ANXA8	728113///653145
7906930	0.000243908	1.25852	NUF2	83540
8100251	0.000243936	0.732321	FRYL	285527
7956046	0.000244828	1.28655	DGKA	1606
8020847	0.000244835	-1.53843	DTNA	1837
8017582	0.000244874	-0.746853	TEX2	55852
7969204	0.000247285	-0.899123	WDFY2	115825
7986642	0.000249648	-0.806296	GOLGA8R///GOLGA8DP///GOLGA8F///GOLGA8CP///GOLGA8O///GOLGA8M///GOLGA8K///GOLGA8J///GOLGA8S///GOLGA8N///GOLGA8B///GOLGA8EP///GOLGA8G///GOLGA8A	101059918///100132979///100132565///729786///728047///653720///653125///653073///653061///643699///440270///390535///283768///23015
8104930	0.000250411	2.16605	SLC1A3	6507
8050443	0.000253544	0.921321	SMC6	79677
8101992	0.000254021	-1.65539	SLC39A8	64116
8055426	0.00025513	1.12513	MCM6	4175
8034202	0.000256725	-0.729418	RAB3D	9545
8128650	0.000256725	-0.696708	SEC63	11231
8140852	0.000256725	-2.39778	C7orf62	219557
7915733	0.000256879	1.03575	PRDX1	5052
8101659	0.000257392	1.38641	SPARCL1	8404
7965541	0.000257449	1.15981	FGD6	55785
8023757	0.000257546	1.95595	CD226	10666
8038202	0.000257835	-0.87885	BCAT2	587
7902127	0.000258004	1.69381	SGIP1	84251
8091954	0.000258004	0.941844	GOLIM4	27333
8119067	0.000258004	0.988952	KCTD20	222658
7929052	0.000258586	1.60734	IFIT3	3437
8022283	0.000258586	2.31541	PIEZO2	63895
8102050	0.000258967	2.01639	SLC9B2	133308
8033740	0.00025921	-0.898773	OR7D4	125958
8053668	0.00026067	-1.23961	EIF2AK3	9451
8052374	0.000260876	-2.16135	MIR216A	406998
8036110	0.00026165	-0.750338	ATP4A	495
8133983	0.00026165	1.68132	ADAM22	53616
8156290	0.00026165	2.03947	CKS2	1164
8090509	0.000261854	0.741166	RAB7A	7879
8028172	0.000263412	0.800512	CAPNS1	826
7908330	0.000265656	-0.948944	C1orf27	54953
7979223	0.000265656	0.735874	DDHD1	80821
8014891	0.000266523	1.60738	IKZF3	22806
8065412	0.000266523	3.34324	CST1	1469
7983744	0.000266523	0.929083	TMOD3	29766
7902518	0.000266523	-2.0948	GIPC2	54810
7899005	0.000268004	0.628191	TMEM50A	23585
8146159	0.000268303	1.20451	AP3M2	10947
7917561	0.000268303	2.02185	GBP4	115361
8057744	0.000268384	1.14483	STAT1	6772
7988921	0.000269391	0.886996	MYO5A	4644
7949496	0.000269431	1.07353	CFL1	1072
7931348	0.000269431	-0.643067	FOXI2	399823
8120719	0.000269431	2.08002	CD109	135228
7959023	0.000269431	0.87249	MAP1LC3B2///MAP1LC3B	643246///81631
7901513	0.000270104	-0.811577	SCP2	6342
7981874	0.00027048	-0.753682	GOLGA8R///GOLGA8DP///GOLGA8F///GOLGA8CP///GOLGA8O///GOLGA8M///GOLGA8K///GOLGA8J///GOLGA8S///GOLGA8N///GOLGA8EP///GOLGA8G	101059918///100132979///100132565///729786///728047///653720///653125///653073///653061///643699///390535///283768
8075635	0.000271203	1.61881	TIMP3	7078
7943293	0.000273943	1.11391	ENDOD1	23052
8171802	0.000273943	0.988848	ACOT9	23597
8134814	0.000274047	1.29368	PILRA	29992
7913319	0.000274831	0.737888	EIF4G3	8672
8107005	0.000274831	0.742496	CAST	831
8174051	0.000274831	1.50332	BTK	695
8167006	0.000274988	1.3157	RP2	6102
8160297	0.000276652	1.75481	PLIN2	123
7945873	0.000277181	-1.17259	OR7E37P///OR7E35P///MGC72080///DAPL1///OR7E47P///OR7E12P///OR7E14P	100506759///391632///389538///92196///26628///10821///10819
7974461	0.000277604	1.1052	LGALS3	3958
8018258	0.000278051	-0.563493	USH1G	124590
8123685	0.000278051	-1.31347	FAM217A	222826
7975416	0.000279725	0.796155	PCNX1	22990
7950374	0.000279725	0.760409	P4HA3	283208
7929258	0.00028032	1.32192	KIF11	3832
8162404	0.000280904	1.09411	ECM2	1842
8050766	0.000282028	0.675434	ADCY3	109
7929497	0.000285463	-1.66481	ACSM6	142827
8133818	0.00028585	1.03151	PHTF2	57157
7984540	0.000286468	1.44633	KIF23	9493
8166335	0.000286929	-0.797126	PDHA1	5160
8094679	0.000287951	-0.787727	KLB	152831
8105331	0.00028992	3.49756	GZMK	3003
8083166	0.00028992	1.57933	TRPC1	7220
7929388	0.000289973	-1.28061	PLCE1	51196
8082086	0.000289973	1.43201	PARP15	165631
7946201	0.000297574	-0.703685	ARFIP2	23647
7980044	0.000297574	1.10094	PNMA1	9240
8010161	0.00029838	0.799489	SEPT9	10801
8056890	0.000298997	1.84553	CHN1	1123
7904469	0.000299001	1.29912	SRGAP2D///SRGAP2C///SRGAP2B///SRGAP2	100996712///653464///647135///23380
8059596	0.000299001	0.658018	TRIP12	9320
8086494	0.000299001	-0.622595	ZNF852	285346
8101304	0.000299195	1.53506	RASGEF1B	153020
7969986	0.000299195	1.16866	TNFSF13B	10673
8115490	0.000299195	0.722776	ADAM19	8728
8096335	0.000300019	0.888689	HERC6	55008
7929026	0.000301505	1.41237	ACTA2-AS1	100132116
7968872	0.000301505	0.658531	DNAJC15	29103
7903959	0.000301505	-1.48716	PIFO	128344
7974533	0.000301505	-1.27847	PELI2	57161
8163535	0.000302619	-1.92979	AMBP	259
8137707	0.000304025	-0.771656	MIR339	442907
8043436	0.000304025	3.92639	IGKC	3514
8026638	0.000305191	0.869514	MYO9B	4650
7951077	0.000305963	1.2122	SESN3	143686
8146500	0.000306478	1.41417	LYN	4067
8085774	0.000307049	1.41977	ZNF385D	79750
8031047	0.000307443	1.40239	MYADM	91663
7984103	0.000311607	0.909366	LACTB	114294
8141374	0.000312293	-3.50411	AZGP1	563
7985248	0.00031443	-0.816216	KIAA1024	23251
7953901	0.00031443	1.79339	CLEC12A	160364
8131631	0.000316868	1.00667	HDAC9	9734
7976443	0.000316868	2.05091	IFI27	3429
7918955	0.000317798	-0.59314	GDAP2	54834
8122265	0.000319192	1.84505	TNFAIP3	7128
8051762	0.000320482	1.6253	SLC8A1	6546
7911619	0.000322177	0.696395	GNB1	2782
8135705	0.000325469	1.58884	KCND2	3751
8161484	0.000325469	0.905398	LOC107984066///LOC100996643///LOC100133920///LOC286297///MTHFD1L	107984066///100996643///100133920///286297///25902
7933640	0.000326148	-2.19638	A1CF	29974
8027748	0.000327607	1.62747	FXYD3	5349
8103834	0.000327607	-0.877211	AGA	175
8055220	0.000327607	0.78649	POTEF///POTEJ///POTEE	728378///653781///445582
8137526	0.0003282	-1.38429	INSIG1	3638
7988876	0.000328371	-1.58163	MYO5C	55930
8021222	0.000329374	-0.820443	ELAC1	55520
8085797	0.000329491	-0.850276	THRB	7068
8112342	0.000329491	1.31538	ADAMTS6	11174
8082607	0.000329615	0.656759	ATP2C1	27032
7990092	0.000331338	0.875848	MYO9A	4649
8152512	0.000334213	1.70625	TNFRSF11B	4982
8122013	0.000339542	0.906431	L3MBTL3	84456
7909568	0.000339553	1.8043	DTL	51514
8142585	0.000339553	-0.897026	CADPS2	93664
8067113	0.000339553	0.977785	ZNF217	7764
8036591	0.000339606	1.66815	LGALS4	3960
8051501	0.00034004	0.777767	EIF2AK2	5610
7902074	0.000340068	0.744693	LEPROT///LEPR	54741///3953
7930311	0.000342037	-0.733758	GSTO2	119391
7907171	0.000342264	0.811886	BLZF1	8548
7982663	0.000343945	0.961804	BUB1B	701
7951133	0.000344554	0.829196	MAML2///MAML2	84441///84441
7931097	0.000344576	1.04903	HTRA1	5654
7899153	0.000346267	0.703205	SH3BGRL3	83442
8135514	0.000346634	-1.58932	IFRD1	3475
7917322	0.000347411	-1.29694	SYDE2	84144
8171587	0.00034945	-0.779133	PHKA2	5256
7909967	0.000349684	0.847921	CAPN2	824
8083094	0.000349684	1.09112	RASA2	5922
8143471	0.00035101	2.44546	CLEC5A	23601
7910915	0.000352313	-2.15287	CHRM3	1131
8075182	0.000353657	-1.34135	XBP1	7494
7934255	0.000354969	0.88833	MICU1	10367
7971620	0.00035519	0.58159	KPNA3	3839
7928019	0.00035519	0.849624	HK1	3098
7978718	0.000356246	1.37885	SEC23A	10484
7998604	0.00035713	-0.793431	HAGH	3029
7971350	0.000357844	0.768835	TSC22D1	8848
7952375	0.000357844	-1.89443	OR6M1	390261
8101429	0.000357844	2.60525	PLAC8	51316
8090098	0.000360795	1.53658	MYLK	4638
8017843	0.000360795	1.93341	SLC16A6	9120
8161056	0.000360795	0.758854	TLN1	7094
8061579	0.000361303	1.50128	TPX2	22974
8147777	0.00036224	1.03642	CTHRC1	115908
8163116	0.00036224	-1.74877	EPB41L4B	54566
8041727	0.000362589	-2.45672	SLC3A1	6519
8086600	0.000362589	1.2471	CCR1	1230
8164013	0.000362971	-0.877705	STRBP	55342
8105067	0.000364078	-1.0821	PTGER4	5734
8006423	0.000364345	-1.19877	SPACA3	124912
8057990	0.000364345	1.14343	ANKRD44	91526
8066848	0.000365189	0.821047	PREX1	57580
8113039	0.000365198	1.4063	MEF2C	4208
7922707	0.000367546	0.921839	RNASEL	6041
8098549	0.000367546	-0.846409	STOX2	56977
8053366	0.000367546	-1.01115	SUCLG1	8802
8054580	0.000368196	1.34536	BUB1	699
7981730	0.000368222	3.10348	SCFV///IGLJ3///IGHV3-23///IGHV4-31///IGHM///IGHG2///IGHG1///IGHA1///SCFV///C14orf99///IGK///IGKV3-20///IGHV3-23///IGHV3-30///IGHV3-48///IGHV3-75///IGHV3-69-1///IGHV3OR16-7	652070///28831///28442///28396///3507///3501///3500///3493///652070///317730///50802///28912///28442///28439///28424///28407///28402///28309
8167069	0.000368222	0.575882	UBA1	7317
8153959	0.000369307	1.23467	DOCK8	81704
7921434	0.000370018	1.73958	AIM2	9447
7926368	0.000371529	0.889585	VIM	7431
7991234	0.000372036	1.54523	MFGE8	4240
7926786	0.000372727	1.2208	APBB1IP	54518
8162827	0.00037388	-0.727255	ALG2	85365
8126860	0.000374122	-0.698767	MUT	4594
8103932	0.000374122	0.955044	CENPU	79682
8057506	0.000374304	1.84914	FRZB	2487
7987192	0.0003753	0.986671	SLC12A6	9990
7944185	0.000375696	1.83484	CD3G	917
7936419	0.000376559	-0.831488	CCDC186	55088
8121838	0.000376559	-1.42323	TPD52L1	7164
8094301	0.000376571	1.59951	SLIT2	9353
8052654	0.000376586	1.57279	PELI1	57162
8089714	0.000376625	1.49033	LSAMP	4045
8034873	0.00037953	1.12228	ADGRE2	30817
8135576	0.00037953	0.901934	TES	26136
8085754	0.000379879	0.674017	SGO1	151648
7925342	0.000379879	-2.76522	ERO1B	56605
7979033	0.000380104	-0.851221	SAV1	60485
8167027	0.000382605	-2.33005	RGN	9104
8092702	0.000382605	1.27166	LOC100132319	100132319
7901426	0.000383177	-0.784262	ZFYVE9	9372
8109712	0.000384164	1.56159	HMMR	3161
7968787	0.000385192	-1.09746	OR7E37P///OR7E35P///MGC72080///DAPL1///OR7E24///OR7E47P///OR7E12P///OR7E14P	100506759///391632///389538///92196///26648///26628///10821///10819
7988852	0.000385446	-0.769308	BCL2L10	10017
7981720	0.000385446	1.62791	IGHA1///SCFV///C14orf99///IGHV3-48///IGHV3-69-1	3493///652070///317730///28424///28402
8174076	0.000385446	1.13251	GLA	2717
8118111	0.000386396	0.94997	HCP5	10866
8060134	0.000386597	-0.89151	KIF1A	547
8082075	0.000386597	0.746365	DTX3L	151636
8067233	0.000387457	0.860538	PMEPA1	56937
8019930	0.000387457	0.700003	MYL12B	103910
8161147	0.000387812	-0.786272	HINT2	84681
7921667	0.000388745	1.93397	CD48	962
8151496	0.000388745	-0.860678	ZNF704	619279
8096617	0.0003892	2.19865	BANK1	55024
7990511	0.0003892	0.991221	PTPN9	5780
7958211	0.0003892	-0.89116	C12orf45	121053
7913869	0.000390431	0.871602	STMN1	3925
8164200	0.000390436	1.4149	ANGPTL2	23452
7906613	0.00039053	2.29725	SLAMF7	57823
8169389	0.00039053	-2.26332	PAK3	5063
7927799	0.00039053	1.34689	REEP3	221035
8076515	0.000390911	-1.12904	ARFGAP3	26286
8048864	0.000391021	3.02072	CCL20	6364
8056285	0.000391021	0.728752	IFIH1	64135
8037374	0.00039138	2.11203	PLAUR	5329
7928300	0.00039233	-0.763885	ANAPC16	119504
8006594	0.00039233	2.68437	CCL18	6362
7988838	0.000392928	0.842698	LEO1	123169
8144931	0.000392976	1.02241	ATP6V1B2	526
7951614	0.000392976	-0.785388	PPP2R1B	5519
8089082	0.000393925	1.36213	DCBLD2	131566
8169473	0.000395388	1.03626	PLS3	5358
8103094	0.000397486	-1.23405	NR3C2	4306
8081081	0.00039791	1.94919	EPHA3	2042
7985240	0.000399688	-0.971141	TMED3	23423
7904036	0.000399688	0.780508	CAPZA1	829
8099670	0.000401086	-0.874177	CCDC149	91050
7980098	0.000401086	-0.894365	ALDH6A1	4329
8098856	0.000401086	-1.49537	RNF212	285498
8089478	0.000401086	-0.996953	GCSAM	257144
8102200	0.000401086	1.10574	DKK2	27123
7977018	0.000401245	0.978457	TRAF3	7187
7991668	0.000402549	-0.681776	GOLGA8DP///GOLGA8F///GOLGA8CP///GOLGA8S///GOLGA8N///GOLGA8EP///GOLGA8G	100132979///100132565///729786///653061///643699///390535///283768
8146967	0.000402549	2.04199	CRISPLD1	83690
8028524	0.000402842	0.937775	ACTN4	81
8166140	0.000404036	0.688458	MOSPD2	158747
8114612	0.000404715	1.38643	CD14	929
8119000	0.000404715	0.560085	MAPK14	1432
8097991	0.000407558	2.66796	TDO2	6999
8107044	0.000408219	2.34445	ERAP2	64167
8137448	0.000410297	-1.05839	GALNT11	63917
8079021	0.000410349	0.764638	CTNNB1	1499
8045887	0.000412194	-1.10358	OR7E37P///OR7E35P///MGC72080///OR7E5P///DAPL1///OR7E24///OR7E47P///OR7E12P///OR7E14P	100506759///391632///389538///219445///92196///26648///26628///10821///10819
7933855	0.000413451	1.48393	RTKN2	219790
7904482	0.000414338	1.00643	SRGAP2C///SRGAP2B///SRGAP2	653464///647135///23380
8012475	0.000414935	1.27796	MYH10	4628
7961524	0.000417315	-3.77676	ERP27	121506
8156319	0.000418837	-1.03542	OR7E37P///MGC72080///OR7E5P///DAPL1///OR7E24///OR7E47P///OR7E12P///OR7E14P	100506759///389538///219445///92196///26648///26628///10821///10819
7999553	0.000419005	1.18393	CPPED1	55313
7932177	0.00042088	-0.800201	CDNF	441549
8171896	0.00042088	1.5359	CXorf21	80231
7912198	0.000423503	1.3963	ENO1	2023
8047272	0.000425136	0.802458	SPATS2L	26010
7905220	0.000426485	1.36114	ECM1	1893
8032214	0.000426485	-0.936427	GAMT	2593
8078729	0.000426485	0.948123	MYD88	4615
8142497	0.000431494	-1.22062	CTTNBP2	83992
8090133	0.000434107	0.669536	CCDC14	64770
8088174	0.000434237	-0.617991	LRTM1	57408
8109732	0.000435808	0.833465	MAT2B	27430
7915425	0.000435808	-0.869721	ZMYND12	84217
7903369	0.000435808	0.722603	SLC30A7	148867
8127072	0.000435808	-3.33827	GSTA1	2938
7901535	0.000437619	0.936096	PODN	127435
7915261	0.000437645	-0.809203	TRIT1	54802
7934178	0.000438366	-0.881378	PCBD1	5092
8091515	0.000441013	2.04109	GPR87	53836
7999468	0.000443601	1.03784	LITAF	9516
8128034	0.000444851	0.866603	AKIRIN2	55122
7920082	0.000445738	-0.771616	RORC	6097
8094240	0.000445738	1.51626	CD38	952
8117510	0.000445738	0.717391	HMGN4	10473
7902367	0.000445738	-0.814576	ACADM	34
8036224	0.000449945	1.46873	TYROBP	7305
8084963	0.000452645	0.909019	PAK2	5062
8041888	0.000452645	-0.781866	MSH6	2956
8116418	0.000452645	2.1662	GFPT2	9945
8093500	0.00045645	0.783644	TACC3	10460
7898184	0.000457665	-3.86462	CELA2B	51032
8100362	0.00045772	-1.14765	LNX1	84708
7929078	0.000464035	1.29984	KIF20B	9585
8158976	0.000468487	-3.67087	CEL	1056
8145365	0.000468487	1.04826	DOCK5	80005
7982535	0.000468487	0.711317	C15orf41	84529
7985364	0.000469924	0.674059	IL16	3603
8083223	0.000470136	0.757488	C3orf58	205428
8043449	0.000470827	3.32732	IGK///IGKC	50802///3514
8040211	0.000474006	-1.09286	KLF11	8462
8021565	0.000474996	-0.869184	PHLPP1	23239
8078600	0.000478677	-0.532921	TCEA1	6917
7908388	0.000478677	2.82338	RGS1	5996
8070701	0.00048049	0.869251	CSTB	1476
8083063	0.000481708	-0.71512	SLC25A36	55186
8043105	0.000482556	-0.8544	KCMF1	56888
7969640	0.000485104	-2.93819	CLDN10	9071
8107066	0.000485104	0.614622	LNPEP	4012
7984289	0.000485104	0.694725	RAB11A	8766
8025382	0.000487297	-0.642272	CERS4	79603
8166079	0.000487297	2.25926	EGFL6	25975
8060225	0.000487297	-0.933028	HDLBP	3069
8014248	0.000487297	1.32956	SLFN13	146857
8145334	0.000487297	-1.57824	ADAM7	8756
8162940	0.000487297	1.53379	ABCA1	19
8168691	0.000487297	0.703057	DIAPH2	1730
8140319	0.000487297	0.809088	HIP1	3092
7963575	0.000488772	-0.741275	EIF4B	1975
8091648	0.000490145	-0.907608	SSR3	6747
7936284	0.000490474	-0.820283	XPNPEP1	7511
8138145	0.000492047	-1.05712	OR7E37P///MGC72080///DAPL1///OR7E47P	100506759///389538///92196///26628
7927606	0.000492047	1.10481	PRKG1	5592
8041644	0.000502961	0.93311	PLEKHH2	130271
8017867	0.000503517	1.08651	FAM20A	54757
7975284	0.000503749	-0.663226	RDH12	145226
7970704	0.000504294	-0.601791	MTIF3	219402
8103166	0.000504294	1.03045	SH3D19	152503
8036707	0.000505016	-0.721391	LRFN1	57622
8109490	0.000505418	1.56519	SGCD	6444
8094704	0.000506841	0.678089	UBE2K	3093
7950810	0.000506841	2.00427	SYTL2	54843
7944667	0.00050728	0.890024	SORL1	6653
8019046	0.000507935	1.08252	EIF4A3	9775
8137700	0.000508337	-0.580561	C7orf50	84310
7928395	0.000508337	0.864877	FUT11	170384
7919669	0.000511133	1.23893	MTMR11	10903
8020090	0.000512301	1.38814	TWSG1	57045
8005814	0.000512963	-0.777832	NLK	51701
7969693	0.000515656	0.909245	RAP2A	5911
8075728	0.000515656	1.00114	MYH9	4627
8039961	0.000515656	-0.710809	ACP1	52
7909332	0.000515656	1.35434	CD55	1604
8115261	0.000515656	-0.88701	CCDC69	26112
8074969	0.000515656	-1.19969	DDT	1652
8081903	0.000515656	-2.1578	MAATS1	89876
8040221	0.000516084	-0.744011	LOC100131506	100131506
8073682	0.000519506	0.995531	PARVG	64098
7981724	0.000520218	3.32151	SCFV///IGLJ3///IGHM///IGHG1///IGHD///C14orf99///IGHV3-48///IGHV3-69-1	652070///28831///3507///3500///3495///317730///28424///28402
8146660	0.000521477	1.42052	DNAJC5B	85479
8083011	0.000521477	-0.72599	MRPS22	56945
8175492	0.000521477	1.11599	ATP11C	286410
8111772	0.000523461	1.04365	DAB2	1601
7966779	0.000523461	-0.622668	NOS1	4842
7913237	0.000523461	1.36203	CAMK2N1	55450
7981718	0.000524349	3.04148	SCFV///IGHM///SCFV///IGHV3-30	652070///3507///652070///28439
8072577	0.000524635	0.832666	YWHAH	7533
8042168	0.000524635	0.723934	KIAA1841	84542
8093950	0.000524635	2.36868	S100P	6286
8157105	0.000525952	1.16334	ZNF462	58499
8114138	0.000525952	0.791866	C5orf15	56951
7918813	0.000525952	0.651347	NRAS	4893
7929065	0.000528632	1.61412	IFIT1	3434
8151768	0.000528632	1.70191	RUNX1T1	862
8078286	0.000528982	1.30815	RARB	5915
7953723	0.000528982	1.65786	CLEC4A	50856
8084232	0.000529798	0.71343	YEATS2	55689
7925492	0.000530659	1.20865	OPN3	23596
8090162	0.000531263	1.09687	ITGB5	3693
8020551	0.000533061	1.87097	LAMA3	3909
8180166	0.000537443	0.756353	TAPBP	6892
7925500	0.000537502	0.723478	CHML	1122
7961455	0.000539123	-0.859443	GUCY2C	2984
8078252	0.000539844	1.09138	UBE2E2	7325
8065416	0.000543718	0.972204	CST2	1470
8138202	0.000547437	-0.959671	ICA1	3382
7969341	0.000547437	-0.553052	TDRD3	81550
7918533	0.000548296	1.79356	TMIGD3///ADORA3///TMIGD3///ADORA3	57413///140///57413///140
7951966	0.000548813	-1.4363	FXYD6-FXYD2///FXYD2	100533181///486
8056327	0.000551044	-2.94451	GRB14	2888
8161906	0.000551161	0.531451	GNAQ	2776
8069744	0.00055124	-0.924241	RWDD2B	10069
7963187	0.000552946	0.981364	LIMA1	51474
8071806	0.000554229	-0.909189	DDTL///LOC391322///DDT	100037417///391322///1652
7993664	0.000554642	0.72828	CCP110	9738
7914127	0.000555246	1.59256	IFI6	2537
7926127	0.000556392	0.796264	CELF2	10659
8109639	0.000556707	1.19881	PTTG1	9232
8045768	0.00055877	0.884626	ARL6IP6	151188
8023450	0.000558947	-0.627659	TXNL1	9352
8094719	0.000559123	-1.03381	N4BP2	55728
7898176	0.00056101	-3.31973	CELA2A	63036
8115865	0.000562203	-0.710974	BOD1	91272
8041967	0.000564484	-0.612752	ERLEC1	27248
8155121	0.000564484	0.812647	NPR2	4882
7916045	0.000565369	0.764091	EPS15	2060
7923978	0.000566455	1.14348	CD34	947
8022441	0.000569659	0.888161	ROCK1	6093
8113483	0.000570434	-1.19208	TMEM232	642987
8129880	0.000573223	0.850406	PERP	64065
7951297	0.00057477	2.7471	MMP12	4321
8137874	0.00057477	0.789103	CARD11	84433
8021286	0.000576994	0.923088	C18orf54	162681
8139212	0.000580178	1.49759	GLI3	2737
7909418	0.000580474	-0.861427	LOC148696	148696
8038505	0.000588257	-0.605333	SIGLEC11	114132
7903162	0.000588257	-1.92631	TMEM56-RWDD3///TMEM56	100527978///148534
8088718	0.000588608	0.639589	UBA3	9039
8085556	0.00058997	0.645134	SH3BP5	9467
8111677	0.000592204	-1.51758	LIFR	3977
8008237	0.000592204	1.26771	ITGA3	3675
8154233	0.000592569	1.19628	CD274	29126
7918188	0.000593334	0.904575	SLC25A24	29957
7963174	0.000596828	0.701931	CERS5	91012
8042337	0.000596828	0.600273	ACTR2	10097
7973336	0.000597538	1.23388	MMP14	4323
8103911	0.000600893	0.883287	IRF2	3660
7955464	0.00060515	0.870897	DAZAP2	9802
8150103	0.000608132	-0.93894	GTF2E2	2961
7973530	0.000610728	-0.933076	PCK2	5106
8174141	0.000611589	-2.34577	BEX5	340542
8117458	0.000611589	1.00167	BTN3A1	11119
7931764	0.00061679	-0.591659	ADARB2	105
8145977	0.000616911	0.744991	PLEKHA2	59339
8068857	0.000622694	-0.669243	NDUFV3	4731
8100532	0.000625016	-0.647024	NOA1	84273
8082965	0.000625557	0.878652	MRAS	22808
8027685	0.000627728	-1.10246	ZNF181	339318
8150318	0.000633403	-0.835928	FGFR1	2260
7987225	0.000635109	0.849422	NOP10	55505
7973446	0.00063634	-1.1329	DHRS4-AS1	55449
8058390	0.000637135	1.24828	RAPH1	65059
8111136	0.000638315	-1.57964	FAM134B	54463
7973618	0.00064033	0.628742	IRF9	10379
8012931	0.000641976	1.06642	CDRT1///FBXW10	374286///10517
8168447	0.000641976	0.855135	PBDC1	51260
7908003	0.000642001	1.83349	NPL	80896
8075910	0.000642393	1.16742	RAC2	5880
8049435	0.000642682	-0.682278	SH3BP4	23677
7936809	0.000644441	-0.939085	FAM24B-CUZD1///FAM24B	100533195///196792
8045142	0.000646068	-0.58153	MZT2B///PHGDH	80097///26227
8094520	0.000646609	1.31775	PCDH7	5099
7980891	0.000650338	-1.52563	TC2N	123036
8042391	0.000650338	2.56041	PLEK	5341
8056343	0.000657365	-1.14368	COBLL1	22837
7981722	0.000657465	2.68478	IGLJ3///IGHV3-23///IGHV4-31///IGHM///IGHG1///IGHA1///SCFV///C14orf99///IGK///IGKV3-20///IGHV3-23///IGHV3-48///IGHV3-69-1///IGHV3OR16-7	28831///28442///28396///3507///3500///3493///652070///317730///50802///28912///28442///28424///28402///28309
8083677	0.00066125	0.843548	IQCJ-SCHIP1///SCHIP1	100505385///29970
7958819	0.00066125	-0.68065	ERP29	10961
8158987	0.00066125	-1.47273	CELP	1057
7933139	0.000666425	-1.33255	ZNF33B	7582
8120362	0.000668521	0.918049	BEND6	221336
7996908	0.000669853	0.658839	SNTB2	6645
8123609	0.00067393	0.879636	SERPINB9	5272
7979725	0.000674152	-0.774226	PIGH	5283
8050993	0.000674445	-0.624722	CIB4	130106
8066407	0.000674445	-0.975097	FITM2	128486
7927179	0.000678211	-0.596934	TMEM72	643236
8158431	0.000682673	-0.909965	PHYHD1	254295
8137959	0.000682673	-0.658282	TNRC18///TNRC18	84629///84629
7995448	0.000690591	0.683482	CNEP1R1	255919
7967412	0.000693362	0.694166	CDK2AP1	8099
8109403	0.000693627	0.752661	MFAP3	4238
7994237	0.000693627	-0.915018	LCMT1	51451
8041820	0.000695595	0.806379	SOCS5	9655
8134869	0.000697465	1.48083	PCOLCE	5118
8054045	0.000702855	-0.761644	FAHD2B///FAHD2A	151313///51011
7964183	0.000702882	-1.55725	GLS2	27165
8172035	0.000703432	0.986425	DYNLT3	6990
8132523	0.000703432	-0.704434	UBE2D4	51619
8109507	0.000705	1.6708	ITK	3702
7910164	0.000706295	-0.680346	COQ8A	56997
8139250	0.000706854	-0.751738	URGCP-MRPS24///MRPS24	100534592///64951
8014100	0.000706888	-0.804198	C17orf75	64149
8110982	0.00070693	-0.934062	DAP	1611
7944493	0.00070693	0.963167	CBL	867
8066117	0.00070693	0.874302	SAMHD1	25939
8101971	0.00070693	0.67004	PPP3CA	5530
8019857	0.000708113	1.73689	NDC80	10403
8147112	0.000709223	1.03784	CA13	377677
8144072	0.000712621	-0.719684	CNPY1	285888
8003773	0.000715624	-0.792879	RAP1GAP2	23108
8131957	0.000716602	1.417	SNX10	29887
8176234	0.000720155	1.85672	CLIC2	1193
8157153	0.000721186	1.02049	PALM2-AKAP2///PALM2///AKAP2	445815///114299///11217
8047248	0.000722226	0.702547	PLCL1	5334
7961339	0.000722226	-0.802043	LRP6	4040
7979378	0.000722333	-2.026	C14orf105	55195
8068180	0.000722416	-0.988105	HUNK	30811
8079037	0.000722416	0.801373	TRAK1	22906
7969017	0.000723269	0.697177	RB1	5925
8073422	0.000727284	-0.644076	TEF	7008
7925257	0.000728041	0.953074	LYST	1130
8033912	0.000729175	0.619775	DNMT1	1786
7903592	0.000729528	-2.87692	KIAA1324	57535
8117081	0.00073061	0.595721	KDM1B	221656
8134351	0.000733517	-1.43005	PPP1R9A	55607
8120927	0.000734073	-0.847016	RWDD2A	112611
7904287	0.000734073	1.65693	CD2	914
8027272	0.000734073	-0.842518	ZNF85	7639
7991057	0.000735302	0.565044	BTBD1	53339
8127425	0.000737672	-0.562489	LMBRD1	55788
8173745	0.000741151	1.66136	CYSLTR1	10800
7909306	0.000743136	1.13271	C4BPB	725
7968883	0.00074494	1.24495	LACC1	144811
8103399	0.00074536	1.02917	PDGFC	56034
7920291	0.00074536	1.48386	S100A16	140576
7968931	0.00074536	-0.745566	COG3	83548
8007848	0.00074536	-0.587847	LOC644172///MAPK8IP1	644172///9479
7904853	0.00074536	-0.654576	GPR89A///GPR89B	653519///51463
7991453	0.00074536	-0.988997	FAM174B	400451
8163629	0.000746453	1.23435	TNFSF8	944
8081758	0.00075144	-1.44412	GRAMD1C	54762
7974455	0.000752445	0.677504	MAPK1IP1L	93487
8054377	0.000753231	0.961487	FHL2	2274
7941985	0.000753231	-0.7142	TCIRG1	10312
8084757	0.000753231	1.44276	TPRG1	285386
8054702	0.000753491	0.82807	CKAP2L	150468
8030007	0.000754321	1.67003	EMP3	2014
7986411	0.000756377	0.641381	MEF2A	4205
7984517	0.000756377	0.75747	GLCE	26035
7907310	0.000756377	0.751736	PRRC2C	23215
8095744	0.000761164	2.84045	AREG	374
7968254	0.000763314	-1.05592	POLR1D	51082
8056977	0.000763362	0.687512	NFE2L2	4780
8124498	0.000763696	-1.49352	ZNF204P	7754
8005736	0.000769704	-0.698055	UBBP4	23666
7946275	0.00077429	1.51212	GVINP1	387751
7902913	0.00077429	1.4473	CDC7	8317
7963092	0.000774734	0.796118	FMNL3	91010
8014916	0.000776805	-0.880494	ORMDL3	94103
8139057	0.000779376	1.43788	ELMO1	9844
8160792	0.000779376	-0.60717	C9orf24	84688
7922174	0.000780417	1.93852	F5	2153
7914851	0.000780417	0.997992	CLSPN	63967
8048940	0.000780417	0.610451	SP100	6672
8070826	0.000780417	1.22649	ITGB2	3689
8117243	0.000784556	0.659189	CARMIL1	55604
8107769	0.000784556	1.4113	SLC12A2	6558
7925511	0.000786759	-0.704711	PLD5	200150
7936968	0.000787062	2.39785	ADAM12	8038
8068974	0.000790642	0.580218	TRAPPC10	7109
8091087	0.000792087	-0.971447	NMNAT3	349565
8000013	0.000797729	-0.706689	ERI2	112479
8012535	0.000798224	-0.679079	MFSD6L	162387
8092849	0.000799763	0.870836	ATP13A3	79572
8091260	0.000800069	1.70588	SLC9A9	285195
8144604	0.000800069	-2.28121	TDH	157739
8070819	0.000800069	0.784198	PTTG1IP	754
7944769	0.00080551	1.44877	GRAMD1B	57476
8166632	0.000806224	1.38658	GK3P///GK	2713///2710
8157947	0.000806224	0.77699	ZBTB34	403341
8042574	0.000806328	-0.944158	OR7E37P///MGC72080///OR7E5P///DAPL1///OR7E47P///OR7E12P///OR7E14P	100506759///389538///219445///92196///26628///10821///10819
8144643	0.000806328	-0.566006	GATA4	2626
7995895	0.000806698	-1.10248	HERPUD1	9709
7959157	0.00080885	-0.680266	GATC	283459
8058591	0.000810419	-3.27647	ACADL	33
7950391	0.000812343	1.24818	PGM2L1	283209
8092177	0.0008153	1.19129	NCEH1	57552
7981895	0.000815843	-0.866521	GOLGA8R///GOLGA8DP///GOLGA8F///GOLGA8CP///GOLGA8O///GOLGA8M///GOLGA8K///GOLGA8T///GOLGA8J///GOLGA8S///GOLGA8N///GOLGA8EP///GOLGA8G	101059918///100132979///100132565///729786///728047///653720///653125///653075///653073///653061///643699///390535///283768
7988970	0.000815929	-0.600754	FAM214A	56204
7923974	0.000822505	-1.9253	C1orf132///MIR29C	100128537///407026
8009457	0.000823688	0.486016	PRKAR1A	5573
8136557	0.000834012	1.23555	TBXAS1	6916
7915160	0.00083415	0.595199	RRAGC	64121
8122426	0.000834422	1.07784	PHACTR2	9749
8151942	0.000837606	-0.868057	RIDA	10247
8169792	0.000837696	1.47799	SH2D1A	4068
7915882	0.000837696	0.52122	EFCAB14	9813
7970716	0.000837696	-1.21251	LNX2	222484
7952132	0.000838849	-0.692404	SLC37A4	2542
8094743	0.000839511	1.41316	RHOH	399
7910014	0.000839511	0.686733	CNIH4	29097
7913768	0.00084024	-2.51941	IL22RA1	58985
7994826	0.00084024	1.01246	ITGAL	3683
7976481	0.00084128	-1.56732	SERPINA4	5267
8099807	0.000843918	1.01819	GAFA3	100128236
7956211	0.000845032	0.626735	MYL6	4637
8080964	0.000846352	1.48327	GXYLT2	727936
7953569	0.000853091	0.974517	PTPN6	5777
8090277	0.000853686	0.872439	OSBPL11	114885
8103922	0.000853686	0.867649	CASP3	836
8162639	0.000853686	-0.761069	ZNF782	158431
8165309	0.000853897	-0.822056	EDF1	8721
7978833	0.000854494	-0.588124	RPL36AL	6166
7972487	0.000855387	0.90206	DOCK9	23348
8127534	0.000857197	1.21299	MB21D1	115004
7950641	0.000857253	-1.34573	NDUFC2-KCTD14///KCTD14	100532726///65987
8027728	0.000858474	-0.870631	HPN	3249
7925062	0.000858474	1.02265	SIPA1L2	57568
7998910	0.000859109	-0.538499	BICDL2	146439
7979044	0.000859197	0.857936	NIN	51199
7928318	0.000861116	1.42459	MCU	90550
7944152	0.000863253	0.809703	IL10RA	3587
8120943	0.000863253	0.756155	CYB5R4	51167
8148270	0.000865339	-0.685177	NDUFB9	4715
7918657	0.000865694	1.50872	PTPN22	26191
7956856	0.00086593	1.19885	MSRB3	253827
7975167	0.00086646	-0.947396	GPHN	10243
8118556	0.000866777	2.45658	HLA-DQA1	3117
8062016	0.000878051	0.570022	DYNLRB1	83658
8091283	0.000878051	1.11653	PLOD2	5352
8106660	0.000879413	1.52268	RASGRF2	5924
8122660	0.000879413	-0.815371	UST	10090
7933372	0.000880026	-0.584663	GDF10///GDF10	2662///2662
8099259	0.000882303	0.930925	AFAP1	60312
8115464	0.000884545	1.2232	HAVCR2	84868
8090988	0.000884545	-1.38986	CEP70	80321
8157021	0.000885106	0.788147	NIPSNAP3A	25934
7924207	0.000885106	0.694528	PTPN14	5784
8162729	0.000885106	0.540906	TRIM14	9830
8040163	0.000887986	0.538507	IAH1	285148
8171481	0.000887986	0.950437	AP1S2	8905
7939839	0.000888176	1.06779	PTPRJ	5795
7906954	0.000888945	-1.12186	PBX1	5087
7996241	0.000888945	-0.690676	SETD6	79918
7907445	0.000893528	0.676077	KLHL20	27252
8047086	0.00089355	0.721781	NAB1	4664
7970441	0.00089355	1.97811	GJB2	2706
8022118	0.000895092	1.38274	EPB41L3	23136
7914184	0.000896023	0.972167	PTAFR	5724
8017711	0.000896049	0.991967	GNA13///GNA13	10672///10672
8092523	0.000898489	-1.01829	EHHADH	1962
8060736	0.000898489	1.01297	PANK2	80025
7897449	0.000901397	0.748419	SPSB1	80176
7899407	0.000902948	-0.988444	SMPDL3B	27293
8079931	0.000906189	-1.48327	SLC38A3	10991
8130505	0.000906236	0.821138	EZR///ROS1	7430///6098
7910022	0.000906484	-1.46444	CNIH3	149111
8160637	0.000908428	1.04512	B4GALT1	2683
8110589	0.000912078	0.698039	CNOT6	57472
8125149	0.000913845	2.08634	SLC44A4	80736
7952490	0.000918669	0.878164	FEZ1	9638
7909446	0.000918942	1.44169	HSD11B1	3290
7959597	0.000919863	-0.666544	TMED2	10959
8139826	0.000921301	-0.540751	ZNF138	7697
8066739	0.000921301	-0.88207	ZNF663P	100130934
7960947	0.000921301	1.23496	A2M	2
7946661	0.000922699	1.0116	DKK3	27122
8008339	0.000922699	-0.652126	RSAD1	55316
8107234	0.000922699	-0.559321	MAN2A1	4124
7905444	0.0009297	0.758752	SNX27	81609
7936408	0.000932847	-0.679224	DCLRE1A	9937
8083333	0.000932847	-0.750095	EIF2A	83939
8026139	0.000935617	0.514434	NFIX	4784
8081838	0.000939524	1.20328	ARHGAP31	57514
8168557	0.000939524	0.534901	SH3BGRL	6451
8066161	0.000939633	-0.557409	MROH8	140699
8162006	0.000942307	-1.07739	GKAP1	80318
8083071	0.000942307	-0.698892	SPSB4	92369
8160213	0.000942307	0.797106	TTC39B	158219
8034320	0.000950444	-0.643077	ZNF433	163059
7987279	0.000950444	-1.53106	GOLGA8DP///GOLGA8CP///GOLGA8B///GOLGA8A	100132979///729786///440270///23015
8173615	0.000954523	0.751878	RLIM	51132
8114778	0.000955286	-0.653745	LOC729080///GCSH	729080///2653
8013450	0.000956174	0.779534	LGALS9C///LGALS9B///LGALS9	654346///284194///3965
8005097	0.000960635	0.767556	HS3ST3B1	9953
7989323	0.000964213	0.869475	BNIP2	663
8064904	0.000967962	0.847741	FERMT1	55612
7951207	0.0009705	0.557237	TMEM123	114908
8013341	0.000971791	1.54086	MFAP4	4239
7944164	0.000977806	1.69764	TMPRSS4	56649
8131927	0.000978588	-0.866228	MPP6	51678
8099760	0.000978588	0.910094	ARAP2	116984
7957759	0.000989111	0.627429	APAF1	317
8013094	0.000989319	-0.666621	COPS3	8533
7952384	0.000996333	-1.50254	OR10S1	219873
7961580	0.00100092	-2.58715	LMO3	55885
7952290	0.00100169	0.86797	TRIM29	23650
8123062	0.00100231	-0.68351	TMEM181	57583
7967060	0.00100271	-0.600797	SRSF9	8683
8069880	0.00100441	0.787987	TIAM1	7074
8098576	0.00100482	-0.642016	SLC25A4	291
7926170	0.00100615	-0.937459	DHTKD1	55526
8104079	0.00100647	0.744934	FAT1	2195
7984569	0.00100915	0.888962	LRRC49	54839
7912956	0.00101131	0.604314	RCC2	55920
7986248	0.00101305	-0.566425	AGVR6190	643797
7961306	0.00101608	-0.49467	PRB2///PRB4///PRB3///PRB1	653247///5545///5544///5542
7906386	0.0010185	1.63423	PYHIN1	149628
8164940	0.00102278	-0.63699	SARDH	1757
7978570	0.00102332	0.6613	SNX6	58533
8064868	0.00102344	0.995648	GPCPD1	56261
7910600	0.00102473	-1.26755	KIAA1804	84451
7970793	0.00102554	0.878979	SLC46A3///SLC46A3	283537///283537
8112961	0.00102554	-0.772137	RPS23	6228
8089851	0.00102596	-2.09458	HGD	3081
7917482	0.0010274	-0.617141	KYAT3	56267
7930980	0.00102781	1.84816	PLPP4	196051
7974835	0.00103388	0.810058	PRKCH	5583
8145122	0.00103631	-1.35312	SLC39A14	23516
8154151	0.00103631	-0.713324	PLPP6	403313
8042558	0.00103997	-0.62851	ANKRD53	79998
8135638	0.00103997	-0.8109	ST7	7982
8092654	0.00104042	1.0628	RPL39L	116832
8044035	0.00104286	1.15406	IL18R1///IL18R1	8809///8809
7926674	0.00104513	-0.638528	PTF1A	256297
8050232	0.00104642	-0.562327	CYS1	192668
7906978	0.00104866	0.64499	MGST3///MGST3	4259///4259
8126798	0.00104866	0.904825	ADGRF5	221395
8110990	0.00104935	-1.61567	CTNND2	1501
7950544	0.0010497	-0.759748	THAP12	5612
7964872	0.0010513	0.976858	PTPRB	5787
7947248	0.00105493	1.22757	KIF18A	81930
7941148	0.00105614	-0.67112	TM7SF2	7108
8157233	0.00105926	-0.849088	HSDL2	84263
8120613	0.00105926	-0.693666	RIMS1	22999
8152617	0.00105926	2.90044	HAS2	3037
7954613	0.00106077	-0.65094	CCDC91	55297
8053046	0.00106131	0.56916	DUSP11	8446
8142270	0.00106164	-2.75848	NRCAM	4897
8175039	0.00106295	0.870295	ELF4	2000
8173917	0.00106625	1.11746	NAP1L3	4675
8093453	0.00106868	-0.723017	FLJ35816	401114
8121601	0.00107235	1.64672	FAM26E	254228
7954631	0.00107566	0.939072	FAR2	55711
7915207	0.00107713	-1.55929	PABPC4	8761
7950555	0.00108275	0.564681	LRRC32	2615
7930894	0.00108275	0.813621	GRK5	2869
7983638	0.00108992	-0.765355	DTWD1	56986
8160088	0.00109058	0.925399	MPDZ	8777
7994565	0.00109215	0.925149	RRN3P1///RRN3P2///RRN3	730092///653390///54700
8038192	0.00109246	-0.544985	FUT1	2523
7899361	0.00109268	0.490823	STX12	23673
7943162	0.00109737	-1.13597	C11orf54	28970
8075483	0.0010994	0.772726	PIK3IP1	113791
8086953	0.00110035	0.679299	SHISA5	51246
8095663	0.0011007	-0.755505	AFM	173
8119338	0.00110249	-0.716136	GLP1R	2740
8109161	0.00110638	-0.546373	ARHGEF37	389337
8002547	0.00111033	-0.497896	ZNF19	7567
7909931	0.00111067	0.699091	BROX	148362
8139244	0.00111282	-0.615248	COA1	55744
7930927	0.00111476	0.977961	INPP5F	22876
7909789	0.00111524	1.39353	TGFB2	7042
7992409	0.00111644	-0.525191	RNF151	146310
8036176	0.0011191	-0.654488	NPHS1	4868
8110450	0.00112038	0.630866	HNRNPAB	3182
7921487	0.00112372	1.14542	TAGLN2	8407
7947156	0.00112372	-2.85077	MUC15	143662
7917896	0.00112394	-0.895584	ALG14	199857
8017555	0.00112394	-0.785224	ERN1	2081
7991357	0.00112631	-0.703085	C15orf38-AP3S2///AP3S2	100526783///10239
7908543	0.00112803	0.974819	NEK7	140609
8059350	0.00112817	1.31303	AP1S3	130340
7909866	0.00113326	-1.14713	MARC2///MARC2	54996///54996
8156415	0.00113408	-0.593462	WNK2	65268
8045933	0.00113657	0.790219	TANK	10010
7926661	0.00114087	-0.604122	MSRB2	22921
8116983	0.00114087	1.45445	CD83	9308
8138668	0.00114087	-0.61789	MIR148A	406940
8112615	0.00114735	0.927064	ENC1	8507
7914180	0.00115112	-0.764594	SPCS2///SPCS2	9789///9789
7932433	0.00115189	-0.958502	NSUN6	221078
8134737	0.00115408	-0.491225	MBLAC1	255374
8029301	0.00115417	-0.547439	ZNF575	284346
8166723	0.0011556	-0.672827	XK	7504
7946082	0.0011556	-0.592845	UBQLNL	143630
8133155	0.0011556	0.803475	TPST1	8460
8091327	0.0011556	1.0055	PLSCR1	5359
8161839	0.00115938	-1.28198	NMRK1	54981
8135480	0.00115938	-1.11478	DNAJB9	4189
8041940	0.00115992	1.47667	STON1-GTF2A1L///STON1///GTF2A1L	286749///11037///11036
8006030	0.00116031	0.752148	TAOK1	57551
7971246	0.00116031	-0.571069	VWA8	23078
8173551	0.00116353	-0.823294	PHKA1	5255
7922219	0.00116376	1.96971	SELL	6402
7908917	0.00116441	-1.84204	BTG2	7832
8034544	0.00116492	-0.609558	PRDX2	7001
8080926	0.00116646	0.672448	ARL6IP5	10550
8114797	0.00116788	0.890353	SPRY4	81848
8063242	0.00116806	-0.619512	ARFGEF2	10564
8028924	0.00116806	1.81481	MIA-RAB4B///MIA	100529262///8190
7996361	0.00116928	-0.775276	CES3	23491
7929047	0.00116928	1.68116	IFIT2	3433
8135544	0.00117083	-1.57201	FOXP2	93986
8034097	0.00117178	-0.735425	ILF3-AS1	147727
8154856	0.00117255	-0.816582	UBE2R2	54926
7905355	0.00117761	0.863703	TNFAIP8L2-SCNM1///SCNM1	100534012///79005
7940147	0.00118071	1.55055	FAM111B	374393
8043791	0.00118071	0.762249	INPP4A	3631
8125545	0.00118869	0.939759	HLA-DOA	3111
8010903	0.00119587	-0.627601	RPH3AL	9501
7901765	0.00119587	-1.76723	HOOK1	51361
8080438	0.00119742	-0.527659	SPCS1	28972
7928516	0.00119742	0.700449	SAMD8	142891
8098508	0.00120098	-0.676582	ING2	3622
8072941	0.00120609	-0.621471	GALR3	8484
8118995	0.00120728	-0.755715	LHFPL5	222662
8158317	0.00120884	0.87144	SPTAN1	6709
8094911	0.00121075	0.791877	ATP10D	57205
7986329	0.00121178	0.718492	NR2F2	7026
8123884	0.00121254	-0.894817	C6orf52	347744
7980580	0.00121254	0.876175	GALC	2581
7929012	0.00121268	1.29816	STAMBPL1	57559
8155930	0.00121268	1.52838	GCNT1	2650
8165107	0.00121683	-0.595177	DNLZ///CARD9	728489///64170
8088979	0.00121695	0.878975	VGLL3	389136
7976080	0.00121695	1.61006	GPR65	8477
7903393	0.00121747	0.617254	S1PR1	1901
8062108	0.00121838	0.693124	PROCR	10544
8162236	0.00121992	0.750282	SEMA4D	10507
8110861	0.00121992	-0.639964	MRPL36	64979
8088192	0.00122166	-1.0334	ERC2	26059
8144802	0.00122536	1.52626	PDGFRL	5157
8025058	0.00122947	0.752464	TRIP10	9322
8138842	0.00122947	0.683763	NOD1	10392
8012605	0.00123559	0.600128	GAS7	8522
7953428	0.00123941	1.12948	CD4	920
8052010	0.0012408	0.508923	CALM2	805
8135568	0.00124304	0.556005	MDFIC	29969
7908597	0.00124773	-2.7918	NR5A2	2494
7924977	0.00125325	-0.720161	PGBD5	79605
7925550	0.00125345	0.654721	ADSS	159
8105340	0.00125936	2.18382	GZMA	3001
8132013	0.00126212	-1.57704	CHN2	1124
8168531	0.00126212	2.13017	GPR174	84636
8120210	0.00126351	-0.609911	IL17A	3605
7974404	0.00126652	1.33818	CDKN3	1033
7979131	0.00126652	1.41602	GNG2	54331
8109049	0.00128033	-0.580114	SPINK7	84651
7980316	0.00128049	1.44473	TGFB3	7043
8160284	0.00128301	0.89781	HAUS6	54801
8019211	0.00128494	0.57912	NPLOC4	55666
8006377	0.00128494	0.573084	ZNF207	7756
8122933	0.0012873	0.711989	TIAM2	26230
7903358	0.001291	1.97337	VCAM1	7412
8028756	0.00129149	0.798305	PSMC4	5704
7944082	0.00129265	1.90698	TAGLN	6876
7918925	0.00129557	-0.77837	TRIM45	80263
8016414	0.00129558	1.07317	SKAP1	8631
8165974	0.00129776	0.575486	CLCN4	1183
7949873	0.00129776	-0.632554	ACY3	91703
8092468	0.00129776	-0.577524	CAMK2N2	94032
7902104	0.00129791	1.32543	PDE4B	5142
8023735	0.00130372	0.680644	TMX3	54495
8031933	0.00130372	-1.05554	RPS5	6193
7911078	0.00130372	0.691318	DESI2	51029
8074251	0.00131146	0.729975	ATP6V1E1	529
7984330	0.00131146	0.969101	ZWILCH	55055
8163972	0.00131205	0.745063	RC3H2	54542
8102720	0.00131205	1.02503	ANKRD50	57182
8129783	0.00131205	-0.94057	MAP7	9053
8063970	0.00131363	-0.556731	COL9A3	1299
7979204	0.00132176	0.891924	FERMT2	10979
8117194	0.00132339	-0.696309	MRS2	57380
8011884	0.00132376	0.659448	LOC728392///NLRP1	728392///22861
7991323	0.0013246	-0.556266	PEX11A	8800
7906777	0.00132463	1.72168	FCGR2B	2213
7943218	0.00132558	0.840723	PANX1	24145
7955797	0.0013306	-0.642561	AMHR2	269
8014115	0.00133279	0.845998	MYO1D	4642
8051963	0.00133306	-0.673472	SRBD1	55133
8047300	0.00134773	-2.72711	AOX1	316
7930790	0.00134955	-3.49022	PNLIPRP1	5407
8038804	0.0013497	-0.517594	CLDND2	125875
8105481	0.0013497	1.98239	GAPT	202309
8007108	0.0013497	-0.944863	TMEM99	147184
7947681	0.00135067	0.926113	ARHGAP1	392
7983843	0.0013509	0.760938	TCF12	6938
7899265	0.001355	0.864372	SFN	2810
7954752	0.001355	0.658513	DNM1L	10059
8157216	0.00135509	1.14182	UGCG	7357
7993756	0.00135786	-2.0412	ACSM3	6296
7990211	0.00137978	0.956693	HEXA	3073
7959549	0.00138401	-0.580659	ARL6IP4	51329
7970033	0.00138723	0.559889	COL4A2	1284
8014037	0.00138724	0.769678	CRLF3	51379
8074063	0.00138916	-0.488869	ADM2	79924
7997453	0.00138916	0.945201	PLCG2	5336
8134452	0.0013931	-0.695245	BHLHA15	168620
8145454	0.00140572	0.811949	BNIP3L	665
7918223	0.00140631	0.880622	HENMT1	113802
7939298	0.00140655	-0.887782	CAT	847
7920297	0.00141256	1.25608	S100A14	57402
8042416	0.00141671	1.26159	ARHGAP25	9938
7974564	0.00141992	0.815644	EXOC5	10640
8017133	0.00142152	0.831468	SKA2	348235
7992518	0.00142169	-0.602428	RAB26	25837
7945169	0.00143136	0.72385	TMEM45B	120224
7996264	0.00143136	0.744056	CDH5	1003
8154692	0.0014324	0.957416	TEK	7010
7983650	0.00143332	-1.50449	SLC27A2	11001
7965681	0.00143378	0.819161	IKBIP	121457
7998643	0.00143582	-1.04285	RPL3L	6123
8126954	0.00143901	-2.80172	PKHD1	5314
8102730	0.00143901	-0.686501	MFSD8	256471
8169617	0.00143901	0.521861	PGRMC1	10857
7950671	0.00143901	1.06672	GAB2	9846
8001104	0.00143901	2.13101	IGHV3-48///IGHV3-69-1///IGHV3OR16-7	28424///28402///28309
8123864	0.00143995	0.678941	TFAP2A	7020
8109407	0.00143995	0.729794	GALNT10	55568
7905047	0.00144134	2.12942	FCGR1CP///FCGR1B///FCGR1A	100132417///2210///2209
7905517	0.00145172	-0.538556	LCE1F	353137
8148280	0.00146008	1.28259	SQLE	6713
7919888	0.00146094	1.14979	CDC42SE1	56882
8014768	0.00146329	0.792926	PLXDC1	57125
8101031	0.00146499	-0.897275	CDKL2	8999
7898582	0.00146748	-0.700166	RPS14P3	644068
7916862	0.00147884	-0.721947	WLS	79971
8178833	0.00148008	1.11636	HLA-DOB	3112
8148772	0.00148069	-0.481525	HGH1	51236
8154848	0.00148075	-2.34285	PRSS3	5646
7932727	0.00148183	-1.54009	PTCHD3	374308
7966052	0.00148183	0.823182	CRY1	1407
7915238	0.001488	-0.533912	NT5C1A	84618
8000903	0.00148914	-0.478326	ZNF747	65988
8059361	0.00149286	0.664812	WDFY1///FAF2	57590///23197
8152053	0.0014929	-0.854481	ANKRD46	157567
8164701	0.00149572	0.651427	SETX	23064
7910146	0.00149572	-1.08714	PSEN2	5664
8060758	0.00150041	0.699287	PRNP	5621
7943779	0.00150381	-0.937442	C11orf1	64776
8173941	0.00150381	-0.680499	TSPAN6	7105
7955063	0.00150774	-0.674029	TMEM106C	79022
7996720	0.00150774	-0.560699	PSKH1	5681
8114476	0.00150774	-0.489264	SIL1	64374
8156905	0.00151479	1.24589	MSANTD3-TMEFF1///TMEFF1	100526694///8577
8010841	0.00151479	-0.522482	FN3K	64122
8007931	0.00151575	0.676118	ITGB3	3690
8075673	0.00151605	0.764241	RBFOX2	23543
7952046	0.00151605	1.17491	MPZL2	10205
8107532	0.00151691	-0.512886	HSD17B4	3295
8147206	0.00152515	0.930118	RIPK2	8767
8072946	0.00152632	-1.0439	EIF3L	51386
8153935	0.00152801	-0.808573	ZNF252P	286101
8083709	0.00153558	0.744944	SMC4	10051
8090180	0.00153772	2.7432	MUC13	56667
8071086	0.00154527	-0.646825	CECR2	27443
8087250	0.0015455	-0.655523	MIR425	494337
8018922	0.00154668	0.81462	CYTH1	9267
8008263	0.00155151	-0.773836	PDK2	5164
8043564	0.00155151	-0.814624	FAHD2A	51011
7923007	0.00155365	-0.608754	UCHL5	51377
8009493	0.00155365	-3.50148	KCNJ16	3773
8106626	0.00155824	0.74917	FAM151B	167555
8082886	0.0015593	-0.779631	PCCB	5096
8014316	0.0015593	1.77999	CCL5	6352
8023184	0.0015658	-0.556495	SKOR2	652991
7948274	0.00156684	0.881223	UBE2L6	9246
8124040	0.00156785	0.748123	ATXN1	6310
8099107	0.00156844	0.64543	LYAR	55646
7949796	0.00156844	-0.711541	GPR152	390212
8072216	0.00156844	-0.482908	GAS2L1	10634
7945058	0.00157666	0.845345	FAM118B	79607
7973770	0.00157694	-0.532784	SCFD1	23256
8015545	0.00157783	0.992824	RAB5C	5878
8086842	0.00157833	0.638422	MAP4	4134
8144621	0.00158814	-1.19707	FAM167A-AS1	83656
7951521	0.00158814	-0.616685	C11orf65	160140
8022531	0.00158814	1.59441	NPC1	4864
7975154	0.00158814	-0.704816	LINC00238	440184
8006768	0.00158814	-0.552733	SOCS7	30837
[truncated: 12,143 more rows]

## Sheet: GSE43795
ID	adj.P.Val	log2FC	Gene.symbol	Gene.ID
ILMN_1731193	1.4725e-10	-6.45039	BCL2L12	83596
ILMN_1749515	1.56962e-10	-6.32887	CELA3B	23436
ILMN_1798870	2.26741e-10	-6.14253	RBPJL	11317
ILMN_2053439	2.26741e-10	-6.46831	OR5L1	219437
ILMN_1699491	3.70225e-10	-4.96262	DMRTA2	63950
ILMN_1736238	4.44149e-10	-5.54681	GNMT	27232
ILMN_1673521	5.18027e-10	-4.62715	KISS1R	84634
ILMN_1789398	6.9671e-10	-4.01281	TMEM164	84187
ILMN_1666742	1.0417e-09	-4.4812	C9orf72	203228
ILMN_1719298	1.0417e-09	-5.08481	OR51E2	81285
ILMN_1687833	1.79053e-09	-5.77632	HM13	81502
ILMN_3185709	1.83907e-09	-5.40575	IP6K2	51447
ILMN_1671067	1.83907e-09	-4.06948	MED13	9969
ILMN_1681492	2.34196e-09	-5.7113	HTR3A	3359
ILMN_2293067	2.34196e-09	-5.37273	PM20D1	148811
ILMN_1660890	3.73285e-09	-3.53135	ACADL	33
ILMN_1668246	3.75551e-09	-4.29986	TMEM52	339456
ILMN_1798867	4.22557e-09	-4.49161	CAMTA2	23125
ILMN_1798129	4.22557e-09	-4.36566	TRMT44	152992
ILMN_1777591	4.45755e-09	-3.29235	HOGA1	112817
ILMN_1691076	4.48486e-09	-5.95356	TEX11	56159
ILMN_1813295	5.11821e-09	-5.46722	LMO3	55885
ILMN_1788005	5.92439e-09	-3.3688	PLEC	5339
ILMN_1688390	5.92439e-09	-4.90373	ALYREF	10189
ILMN_1787360	6.44723e-09	-4.84457	GUCA1C	9626
ILMN_1734909	7.68597e-09	-6.82109	CUZD1	50624
ILMN_1769960	8.28925e-09	-3.64242	GPS1	2873
ILMN_1758497	9.78106e-09	-3.68547	TTYH1	57348
ILMN_1726426	9.78106e-09	-3.0639	PHF2	5253
ILMN_3308173	1.23999e-08	-5.14955	MIR328	442901
ILMN_1681116	1.35884e-08	-2.99902	NPHS1	4868
ILMN_1685062	1.67175e-08	-6.70485	REG3G	130120
ILMN_1689770	2.19193e-08	-4.79019	ARHGEF10L	55160
ILMN_1813741	2.39324e-08	-4.921	KCNJ16	3773
ILMN_1679527	2.43909e-08	-5.65018	IAPP	3375
ILMN_1741295	2.77217e-08	-2.89247	PRR14L	253143
ILMN_2119584	3.26414e-08	-7.40334	PRSS3P2	154754
ILMN_2051373	3.40406e-08	4.13988	NEK2	4751
ILMN_1740728	3.82348e-08	-2.33248	SMTNL2	342527
ILMN_1662413	4.36196e-08	-2.95541	HGSNAT	138050
ILMN_1654415	4.39851e-08	-5.31291	PTF1A	256297
ILMN_1757036	4.47268e-08	-5.90803	AQP12A	375318
ILMN_2073202	4.47268e-08	-2.84777	MEI1	150365
ILMN_1691333	4.47268e-08	-3.86922	ZNF57	126295
ILMN_1677439	5.17148e-08	-3.07214	GLS2	27165
ILMN_1727970	5.35139e-08	-2.78093	ONECUT1	3175
ILMN_1719870	5.35139e-08	3.12609	FAM72D	728833
ILMN_1785380	5.35139e-08	-2.86553	SLC1A2	6506
ILMN_1806607	5.42683e-08	3.87273	SFN	2810
ILMN_1794468	5.42683e-08	-3.20594	QPCTL	54814
ILMN_1713462	5.47007e-08	-7.1176	AQP8	343
ILMN_1760728	6.07839e-08	-4.48138	KIRREL2	84063
ILMN_1682763	6.25941e-08	-7.01679	ALB	213
ILMN_1698846	6.51663e-08	-4.10652	SLC8A2	6543
ILMN_1751776	6.93876e-08	2.81317	CKAP2L	150468
ILMN_1733136	7.02836e-08	-2.58777	IFNA16	3449
ILMN_1680436	7.2797e-08	-2.81165	CSHL1	1444
ILMN_1718206	7.46853e-08	2.36238	KIAA0100	9703
ILMN_1678191	7.46853e-08	-3.39475	GDF10	2662
ILMN_1723287	7.46853e-08	-2.69556	SLC6A16	28968
ILMN_1664863	7.46853e-08	-6.9817	CTRL	1506
ILMN_1764061	7.46853e-08	-3.43339	F11	2160
ILMN_1728049	7.46853e-08	2.69338	S100A16	140576
ILMN_2230998	7.60397e-08	-3.20411	TMEM186	25880
ILMN_2089752	8.05429e-08	-4.51341	FAM150B	285016
ILMN_1700408	8.51863e-08	-3.49317	TRIM50	135892
ILMN_1768483	8.75725e-08	-3.60168	KCNK3	3777
ILMN_1676254	9.0375e-08	-2.80079	MTMR3	8897
ILMN_2080080	9.11468e-08	-3.45717	MAP7D2	256714
ILMN_1660017	9.11468e-08	-2.46974	PRR5	55615
ILMN_1695432	9.97885e-08	-3.96557	TPST2	8459
ILMN_1775408	1.01091e-07	-4.16577	SPACA3	124912
ILMN_1739645	1.04125e-07	3.41191	ANLN	54443
ILMN_1690733	1.21831e-07	-4.49701	EGF	1950
ILMN_2093343	1.21831e-07	5.73987	PLAC8	51316
ILMN_1716875	1.25486e-07	-2.37398	CTNND2	1501
ILMN_2409220	1.31744e-07	3.63141	HMMR	3161
ILMN_1755714	1.33982e-07	-5.64734	AQP12B	653437
ILMN_1728331	1.47045e-07	-2.81832	ACPT	93650
ILMN_1749829	1.57685e-07	3.25943	DLGAP5	9787
ILMN_1737087	1.68103e-07	-5.92849	WDR5	11091
ILMN_1662587	1.70038e-07	-3.23523	PNPLA7	375775
ILMN_2301083	1.80253e-07	4.55051	UBE2C	11065
ILMN_1780924	2.08804e-07	-3.03692	SLC43A1	8501
ILMN_1747546	2.08804e-07	3.34943	TSPAN1	10103
ILMN_2364022	2.08804e-07	4.99735	SLC16A3	9123
ILMN_1747016	2.08804e-07	4.39073	CEP55	55165
ILMN_1886092	2.11928e-07	-2.75494	FAM189A1	23359
ILMN_2320349	2.27851e-07	-4.00836	BACE1	23621
ILMN_1787185	2.27851e-07	-3.34585	ECE2	9718
ILMN_2289593	2.48748e-07	-5.67717	FXYD2	486
ILMN_1665871	2.55589e-07	-2.54372	ANGEL1	23357
ILMN_1809456	2.56936e-07	-4.5585	CNTFR	1271
ILMN_1759330	2.73231e-07	-4.88318	KIF1A	547
ILMN_1746819	2.84131e-07	-3.518	C5	727
ILMN_1770087	2.8628e-07	-2.4037	MOCS2	4338
ILMN_1753449	2.8628e-07	5.12133	CST1	1469
ILMN_2119123	2.88972e-07	-3.58675	GRPR	2925
ILMN_2358436	2.88972e-07	-2.16215	CYP11B1	1584
ILMN_1700652	2.93362e-07	-2.25549	CHAD	1101
ILMN_1686097	2.93362e-07	4.67122	TOP2A	7153
ILMN_1783149	3.134e-07	-2.27705	CDH23	64072
ILMN_1768004	3.21593e-07	-2.75631	PDCD4	27250
ILMN_1800058	3.21593e-07	-3.42982	NKX2-5	1482
ILMN_1748899	3.24133e-07	-5.46717	TMED6	146456
ILMN_2173919	3.30241e-07	2.54767	MYO9A	4649
ILMN_1716370	3.30241e-07	-3.99972	TNS4	84951
ILMN_1794213	3.46015e-07	-2.19114	ABHD14A	25864
ILMN_2077550	4.33659e-07	2.99391	RACGAP1	29127
ILMN_1761812	4.60359e-07	-3.03058	DMD	1756
ILMN_1683133	4.60359e-07	-3.21665	KLF15	28999
ILMN_1697491	4.66427e-07	3.25965	PRR5L	79899
ILMN_1702125	4.74255e-07	4.27347	HOXB7	3217
ILMN_1770085	5.17568e-07	-4.18012	BTG2	7832
ILMN_1708496	5.30567e-07	-3.24251	BRSK2	9024
ILMN_2221808	5.66601e-07	-3.32352	DGCR5	26220
ILMN_1726225	5.91747e-07	-7.39187	SERPINI2	5276
ILMN_2334531	5.91747e-07	2.70521	GJB3	2707
ILMN_1737992	6.26334e-07	-2.64542	CRAT	1384
ILMN_2046611	6.26334e-07	-4.92543	MCOLN3	55283
ILMN_1804735	6.26334e-07	-4.89326	CBS	875
ILMN_1769615	6.39561e-07	-3.50173	FLRT2	23768
ILMN_1765021	6.706e-07	-3.26388	TOP3B	8940
ILMN_1678947	7.23646e-07	-6.20363	CELP	1057
ILMN_1750429	7.31936e-07	-2.34133	MKNK1	8569
ILMN_1714067	7.37328e-07	-3.21752	NTRK2	4915
ILMN_1696243	7.50639e-07	-2.07726	STMND1	401236
ILMN_1774874	7.50639e-07	3.19099	IL1RN	3557
ILMN_1696956	7.61199e-07	-2.50035	ARID3B	10620
ILMN_1767657	7.83418e-07	-2.55165	MAT1A	4143
ILMN_1797519	7.83418e-07	-4.86866	DLK1	8788
ILMN_1711748	7.93591e-07	-3.0477	PLTP	5360
ILMN_1764557	7.93591e-07	-1.85554	FITM1	161247
ILMN_1767839	7.97059e-07	-3.24226	ZFP41	286128
ILMN_2229969	8.48215e-07	-4.48044	ERO1B	56605
ILMN_1672382	8.91241e-07	-2.16136	SLC38A3	10991
ILMN_1690682	9.20392e-07	2.05851	B3GALT4	8705
ILMN_1788729	9.20392e-07	-2.21934	TCF23	150921
ILMN_1747195	9.3225e-07	3.80593	PSMB8	5696
ILMN_2384591	9.3225e-07	3.32466	HN1	51155
ILMN_1687958	9.58735e-07	-2.68948	SLC25A22	79751
ILMN_1731688	1.00246e-06	-2.33147	KLB	152831
ILMN_1779633	1.02989e-06	-2.13663	PSMD6	9861
ILMN_1680494	1.02989e-06	-2.04724	CPSF7	79869
ILMN_1720482	1.03532e-06	-2.4194	CEND1	51286
ILMN_1668469	1.03532e-06	-2.68018	KIAA0922	23240
ILMN_1743204	1.03532e-06	-2.32753	DUSP8	1850
ILMN_2058782	1.03532e-06	3.24985	IFI27	3429
ILMN_1756469	1.18291e-06	-4.30512	GAMT	2593
ILMN_1691862	1.2266e-06	-1.72347	RABIF	5877
ILMN_2209417	1.23333e-06	-4.35112	ATP4A	495
ILMN_1747911	1.28362e-06	3.67863	CDK1	983
ILMN_1669617	1.29987e-06	-2.4863	GRB10	2887
ILMN_1763386	1.30785e-06	2.74191	BID	637
ILMN_1652797	1.31999e-06	-2.33139	FAM174B	400451
ILMN_1797668	1.32282e-06	-4.42806	INSM1	3642
ILMN_1693717	1.33314e-06	-1.95881	RPH3AL	9501
ILMN_1730777	1.33314e-06	4.26881	KRT19	3880
ILMN_1726496	1.33861e-06	-3.93687	SEL1L	6400
ILMN_1695357	1.35915e-06	2.01364	SPDL1	54908
ILMN_1664516	1.35915e-06	2.50628	CENPF	1063
ILMN_1674934	1.36062e-06	2.02529	FOXF2	2295
ILMN_1728107	1.36062e-06	-2.43913	GNG7	2788
ILMN_1737195	1.40333e-06	2.58131	CENPK	64105
ILMN_1804662	1.40333e-06	-4.03978	NRG4	145957
ILMN_1684217	1.41577e-06	2.29583	AURKB	9212
ILMN_1786039	1.46625e-06	2.61804	RNF34	80196
ILMN_1727689	1.50975e-06	-3.56893	TNFAIP2	7127
ILMN_2094061	1.61335e-06	-3.52145	IMPA2	3613
ILMN_1717793	1.61335e-06	4.10457	C19orf33	64073
ILMN_2415421	1.61402e-06	-4.208	SLC30A2	7780
ILMN_1758529	1.64174e-06	-3.35801	P2RX1	5023
ILMN_1748057	1.64174e-06	-2.02095	CERS4	79603
ILMN_2049021	1.67045e-06	3.66323	PTTG3P	26255
ILMN_1663390	1.67888e-06	3.50799	CDC20	991
ILMN_1744006	1.71977e-06	1.60965	GFOD2	81577
ILMN_1716056	1.73301e-06	-2.64915	LMF2	91289
ILMN_1724437	1.73301e-06	-3.68571	GCAT	23464
ILMN_1747227	1.82264e-06	-3.01519	ADORA1	134
ILMN_1655913	1.82264e-06	-2.58172	NUCB2	4925
ILMN_1784447	1.84675e-06	-3.26375	PLCE1	51196
ILMN_2163206	1.94439e-06	-3.28549	CCDC110	256309
ILMN_1736412	1.95552e-06	-4.44191	AMHR2	269
ILMN_3242125	1.98079e-06	-1.79952	VSTM2A	222008
ILMN_1719517	2.01988e-06	1.75551	CTTNBP2NL	55917
ILMN_1666175	2.01988e-06	-3.40401	IL22RA1	58985
ILMN_1787265	2.04428e-06	-3.24488	ZNF503	84858
ILMN_1765310	2.1251e-06	-3.28435	TCEAL2	140597
ILMN_2143155	2.1251e-06	3.03696	KIF11	3832
ILMN_1698766	2.2005e-06	2.74644	PYCARD	29108
ILMN_1664630	2.25285e-06	2.39915	CHEK1	1111
ILMN_1803162	2.25285e-06	-1.56789	RTEL1	51750
ILMN_1802252	2.25285e-06	2.04855	GAPDH	2597
ILMN_1729180	2.25285e-06	-4.55873	GATM	2628
ILMN_2108823	2.35566e-06	-1.8877	FZD7	8324
ILMN_1764788	2.43262e-06	3.0394	TNFRSF1B	7133
ILMN_1813746	2.46779e-06	2.97871	CORO2A	7464
ILMN_1682599	2.48776e-06	3.93357	GPRC5A	9052
ILMN_2137654	2.48776e-06	-7.42405	CTRB1	1504
ILMN_1719498	2.50803e-06	3.1816	EPHX4	253152
ILMN_1726720	2.62852e-06	3.55681	NUSAP1	51203
ILMN_2413064	2.64715e-06	-2.12572	ST6GALNAC4	27090
ILMN_1794782	2.65702e-06	2.57318	ABCG1	9619
ILMN_1741180	2.71984e-06	-2.33659	HEXDC	284004
ILMN_1810727	2.73604e-06	-1.54562	SLC25A45	283130
ILMN_2042771	2.76718e-06	3.08157	PTTG1	9232
ILMN_1805823	2.76718e-06	-1.78023	BANF2	140836
ILMN_1717173	2.76718e-06	2.72378	ECT2	1894
ILMN_1791912	2.76718e-06	-2.07558	SIDT2	51092
ILMN_1714087	2.79229e-06	-1.68783	DGKH	160851
ILMN_1804444	2.80088e-06	-6.70416	PDIA2	64714
ILMN_1668125	2.82086e-06	-2.63495	MYRIP	25924
ILMN_1772224	2.82789e-06	-2.73163	KCNJ5	3762
ILMN_1669502	2.83515e-06	1.48955	E2F3	1871
ILMN_1815184	2.83515e-06	3.38911	ASPM	259266
ILMN_1763704	2.96654e-06	-2.02447	RGS11	8786
ILMN_1720858	3.07917e-06	1.78849	ABRACL	58527
ILMN_1795183	3.07917e-06	-3.61639	RNASE1	6035
ILMN_1784651	3.3311e-06	1.51428	NAGA	4668
ILMN_1801939	3.3374e-06	3.60251	CCNB2	9133
ILMN_1716815	3.36157e-06	3.80855	CEACAM1	634
ILMN_2072178	3.36157e-06	-3.52618	ECHDC3	79746
ILMN_2044453	3.36157e-06	2.66148	LPAR5	57121
ILMN_1742025	3.43545e-06	-2.81534	OLFM1	10439
ILMN_1653814	3.51032e-06	-2.24941	HBBP1	3044
ILMN_1695606	3.51032e-06	-3.75812	EFNB3	1949
ILMN_1691508	3.51368e-06	3.05234	PLAUR	5329
ILMN_2096985	3.51795e-06	-2.01498	ALDH6A1	4329
ILMN_1740385	3.53722e-06	-1.81165	CEP164	22897
ILMN_1699631	3.57211e-06	-2.8135	GATS	352954
ILMN_1696450	3.60248e-06	-5.99928	KLK1	3816
ILMN_1769299	3.64769e-06	4.24905	MTMR11	10903
ILMN_2394421	3.74178e-06	-4.43408	G6PC2	57818
ILMN_2404407	3.76723e-06	-4.05405	ABAT	18
ILMN_1682459	3.78135e-06	-1.50471	TUBB4A	10382
ILMN_1785660	3.85462e-06	-2.1534	SRPRA	6734
ILMN_1745623	3.94282e-06	-2.25757	CRACR2B	283229
ILMN_3238633	4.03534e-06	2.14027	SDHAF2	54949
ILMN_1805737	4.0367e-06	2.99663	PFKP	5214
ILMN_1902594	4.07308e-06	-2.95944	LOC285147	285147
ILMN_1665437	4.08149e-06	-2.22468	CYP2E1	1571
ILMN_1655403	4.13032e-06	-1.83351	ERI2	112479
ILMN_2399140	4.15986e-06	2.07116	RAB5C	5878
ILMN_3188984	4.1927e-06	1.81722	ZFAS1	441951
ILMN_1695058	4.22722e-06	-2.81033	SLC38A5	92745
ILMN_2197946	4.22722e-06	-2.4452	SCG3	29106
ILMN_1719031	4.22722e-06	-6.77618	AMY2A	279
ILMN_2054019	4.30148e-06	4.01815	ISG15	9636
ILMN_1655311	4.30471e-06	-1.736	C15orf61	145853
ILMN_1669177	4.55968e-06	-2.31071	DHRS12	79758
ILMN_1774077	4.55968e-06	2.47734	GBP2	2634
ILMN_1712803	4.73628e-06	2.54307	CCNB1	891
ILMN_2103362	4.74788e-06	2.04003	ARHGAP27	201176
ILMN_1688877	4.84474e-06	-1.81614	DIRAS3	9077
ILMN_2081465	4.85944e-06	2.33716	APLP2	334
ILMN_1760174	4.87247e-06	-1.79744	MCCC1	56922
ILMN_1781943	4.87247e-06	2.50288	FAM83D	81610
ILMN_1702175	4.87247e-06	-1.80967	ST7	7982
ILMN_1695658	4.98612e-06	2.05639	KIF20A	10112
ILMN_1723684	4.98612e-06	-3.00119	ACKR1	2532
ILMN_2388547	4.99335e-06	3.5662	EPSTI1	94240
ILMN_1703906	5.05156e-06	2.28053	HJURP	55355
ILMN_1659189	5.09166e-06	2.06599	CARD19	84270
ILMN_1707592	5.18905e-06	-3.2907	RGN	9104
ILMN_1668411	5.18905e-06	3.35533	FHL2	2274
ILMN_1661337	5.30876e-06	-1.81042	SRM	6723
ILMN_2225718	5.41771e-06	2.17374	CENPE	1062
ILMN_1814305	5.41771e-06	3.07493	SAMD9	54809
ILMN_1806306	5.50944e-06	-2.288	SV2B	9899
ILMN_1793888	5.67121e-06	4.66428	SERPINB5	5268
ILMN_1812392	5.6802e-06	1.34692	TMSB10	9168
ILMN_3177532	5.695e-06	-1.39913	CECR5-AS1	100130717
ILMN_1763311	5.92026e-06	-3.3327	SPX	80763
ILMN_1672605	5.94081e-06	-1.97073	MTURN	222166
ILMN_1746883	5.99295e-06	-1.98645	SAT2	112483
ILMN_1815392	6.02948e-06	-1.70525	ACTRT1	139741
ILMN_1702858	6.02948e-06	-3.39573	ADHFE1	137872
ILMN_3236244	6.03446e-06	1.56068	C1orf174	339448
ILMN_1654112	6.19107e-06	-2.13075	PARD6A	50855
ILMN_1801377	6.19966e-06	-2.66733	SLC29A4	222962
ILMN_1670925	6.19966e-06	-1.71749	CYB5D1	124637
ILMN_2146817	6.24496e-06	-4.43281	TDH	157739
ILMN_1727055	6.32839e-06	3.09495	PARPBP	55010
ILMN_1767342	6.32839e-06	-1.8556	EPHA5	2044
ILMN_2041046	6.35963e-06	2.25049	CKS1B	1163
ILMN_1786278	6.4764e-06	-2.13512	FAM149A	25854
ILMN_1676718	6.57719e-06	-2.29547	ADGRE5	976
ILMN_1685796	6.57719e-06	1.44829	CSDE1	7812
ILMN_1667561	6.6204e-06	-2.27478	IFRD1	3475
ILMN_1716195	6.79238e-06	1.89783	HIST1H2BG	8339
ILMN_2202948	6.87114e-06	3.09862	BUB1	699
ILMN_1688458	6.96631e-06	-7.12215	CELA2B	51032
ILMN_1740076	7.02606e-06	-2.3337	SLC16A12	387700
ILMN_1702396	7.03994e-06	-1.97288	PACSIN2	11252
ILMN_1784678	7.03994e-06	-2.53073	PBX1	5087
ILMN_1683857	7.03994e-06	-1.8331	SHC2	25759
ILMN_1728747	7.03994e-06	-2.09181	STXBP1	6812
ILMN_2195482	7.04797e-06	2.50817	CACNB3	784
ILMN_1724407	7.20611e-06	2.43178	TACC3	10460
ILMN_1742427	7.22309e-06	-1.51153	POLR1D	51082
ILMN_1757343	7.60486e-06	-2.18598	PABPC4	8761
ILMN_1786065	7.6693e-06	1.77638	UHRF1	29128
ILMN_1751444	7.72585e-06	3.58645	NCAPG	64151
ILMN_1656285	7.84704e-06	-1.96895	METTL7A	25840
ILMN_2325337	7.9089e-06	2.90448	APOL2	23780
ILMN_1798654	8.02604e-06	1.92606	MCM6	4175
ILMN_1656186	8.2103e-06	-2.13491	SLC41A1	254428
ILMN_1751607	8.3754e-06	-4.12304	FOSB	2354
ILMN_2330861	8.43504e-06	1.57799	SMC4	10051
ILMN_1669015	8.47097e-06	1.86988	XPNPEP1	7511
ILMN_1671260	8.63506e-06	-1.86749	WLS	79971
ILMN_1720034	8.80396e-06	-1.67601	PKHD1	5314
ILMN_1683450	8.83659e-06	2.97849	CDCA5	113130
ILMN_1655642	8.96516e-06	2.24672	FANCI	55215
ILMN_1768425	8.96516e-06	-3.19998	TF	7018
ILMN_1661994	9.12205e-06	-2.5852	ESRRG	2104
ILMN_1675130	9.20605e-06	-2.51128	NFIC	4782
ILMN_1674386	9.34894e-06	4.42995	PITX1	5307
ILMN_1794072	9.34894e-06	-3.43232	B3GAT1	27087
ILMN_3307930	9.34894e-06	2.07714	RAN	5901
ILMN_1714896	9.34894e-06	1.53638	SART3	9733
ILMN_1737860	9.34894e-06	-2.42716	ZNF70	7621
ILMN_1698330	9.45859e-06	-2.13133	NIT1	4817
ILMN_2147517	9.58898e-06	2.51871	CD58	965
ILMN_1876620	9.58898e-06	-1.44482	LINC01152	102606463
ILMN_1796712	9.62659e-06	1.71808	S100A10	6281
ILMN_1775759	9.90473e-06	1.86976	NRAS	4893
ILMN_1768394	9.9232e-06	1.52955	ARPC5	10092
ILMN_2377019	1.00665e-05	1.78992	CORO1B	57175
ILMN_1700547	1.02943e-05	-2.4624	CHST9	83539
ILMN_1770505	1.03683e-05	3.36166	BIK	638
ILMN_2088124	1.04243e-05	2.68981	TMEM154	201799
ILMN_1710756	1.04868e-05	1.38258	ENO1	2023
ILMN_1775930	1.04868e-05	-7.32253	PNLIPRP1	5407
ILMN_1813650	1.05493e-05	-1.1465	INPP5F	22876
ILMN_1666305	1.06248e-05	3.34	CDKN3	1033
ILMN_2139816	1.07727e-05	2.99042	GPSM2	29899
ILMN_3251540	1.07727e-05	-5.52913	GSTA2	2939
ILMN_1728934	1.07727e-05	2.23081	PRC1	9055
ILMN_1735353	1.08809e-05	-1.65267	IRX1	79192
ILMN_1692280	1.08991e-05	-3.13553	NKX2-2	4821
ILMN_1789244	1.09576e-05	-1.53906	SOX8	30812
ILMN_2219437	1.09613e-05	-2.69345	PRRG4	79056
ILMN_1712469	1.13734e-05	-2.24137	GOLGA8A	23015
ILMN_1792314	1.14243e-05	1.54322	ACTR1A	10121
ILMN_2041236	1.15224e-05	-2.73141	RAP1GAP2	23108
ILMN_2358382	1.15462e-05	-1.76023	ZFYVE1	53349
ILMN_1703335	1.15462e-05	2.04931	LACTB	114294
ILMN_1756982	1.16444e-05	1.71465	CLIC1	1192
ILMN_1715684	1.18114e-05	4.31028	LAMB3	3914
ILMN_2083789	1.19907e-05	-2.15625	C14orf105	55195
ILMN_1684620	1.20471e-05	-2.25286	SPAG4	6676
ILMN_2113938	1.22068e-05	1.5324	TOR1AIP2	163590
ILMN_1778064	1.22068e-05	-1.38961	FICD	11153
ILMN_2234697	1.22125e-05	-5.43865	BEX1	55859
ILMN_3256325	1.22548e-05	-1.2983	CYB561D1	284613
ILMN_1655915	1.22661e-05	4.53738	MMP11	4320
ILMN_1913060	1.23989e-05	-2.08363	CMKLR1	1240
ILMN_1711470	1.23989e-05	2.97528	UBE2T	29089
ILMN_2413816	1.24445e-05	-3.19728	GRB14	2888
ILMN_2103547	1.26677e-05	-2.13549	GOLGA8B	440270
ILMN_1799856	1.26979e-05	-1.63759	NOMO2	283820
ILMN_1760088	1.26979e-05	-4.44296	CCKBR	887
ILMN_1690040	1.27233e-05	-2.95046	TM7SF2	7108
ILMN_1698995	1.29355e-05	-2.00264	DES	1674
ILMN_1674593	1.29923e-05	-3.501	SIGLEC11	114132
ILMN_1801766	1.31147e-05	2.02958	MCUB	55013
ILMN_1681679	1.3463e-05	2.26255	TSPO	706
ILMN_1805410	1.35424e-05	3.63342	C15orf48	84419
ILMN_1755710	1.35831e-05	1.81078	EFNA4	1945
ILMN_1752639	1.37508e-05	2.01104	SLC25A24	29957
ILMN_1746517	1.38021e-05	4.06742	KYNU	8942
ILMN_2073157	1.38021e-05	-5.37469	AMY2B	280
ILMN_1674756	1.42278e-05	-1.49019	FBXW12	285231
ILMN_1668179	1.42599e-05	1.92403	HNRNPF	3185
ILMN_2285996	1.43571e-05	3.42249	KIAA0101	9768
ILMN_1670353	1.44676e-05	2.73582	RAD51AP1	10635
ILMN_1702197	1.44676e-05	1.76575	SAPCD2	89958
ILMN_1800468	1.45855e-05	-2.10965	KLKB1	3818
ILMN_1761551	1.45946e-05	-1.56439	FAT4	79633
ILMN_2237428	1.45964e-05	-2.74528	SCD5	79966
ILMN_1699570	1.45964e-05	1.70844	TPD52L2	7165
ILMN_1736911	1.47585e-05	-1.75428	TMOD1	7111
ILMN_1709094	1.48146e-05	-2.34304	LIFR	3977
ILMN_1680434	1.48276e-05	-2.20216	MAPK8IP1	9479
ILMN_1777564	1.48276e-05	2.94424	MAD2L1	4085
ILMN_1802780	1.48645e-05	2.36536	CD163L1	283316
ILMN_1807689	1.51571e-05	-2.0335	PKNOX2	63876
ILMN_2060212	1.51571e-05	-1.49121	TBC1D24	57465
ILMN_1701424	1.51571e-05	4.99819	LAMC2	3918
ILMN_2313730	1.51854e-05	1.53627	RHOC	389
ILMN_1810725	1.51854e-05	-2.89851	FAM129A	116496
ILMN_1763907	1.52128e-05	3.07976	CENPW	387103
ILMN_2199284	1.52128e-05	1.18933	ANAPC7	51434
ILMN_2136068	1.52582e-05	-1.4821	SEC63	11231
ILMN_2349459	1.52582e-05	1.74944	BIRC5	332
ILMN_1759436	1.53366e-05	-1.49808	NOSIP	51070
ILMN_1677680	1.56952e-05	-1.80876	FGF12	2257
ILMN_1760305	1.57888e-05	-1.58199	FBRSL1	57666
ILMN_1678730	1.57888e-05	-2.60289	NOMO1	23420
ILMN_2410826	1.57893e-05	2.83363	OAS1	4938
ILMN_1693552	1.58041e-05	2.58636	CD300A	11314
ILMN_1738523	1.58041e-05	2.06731	MYD88	4615
ILMN_1807610	1.58958e-05	-1.86608	PRPH2	5961
ILMN_1758658	1.63452e-05	1.48291	FADD	8772
ILMN_2235137	1.63452e-05	2.10695	FANCD2	2177
ILMN_1669497	1.63452e-05	2.98974	OSBPL10	114884
ILMN_1674811	1.6725e-05	2.68237	OASL	8638
ILMN_1773742	1.6725e-05	-2.01643	DNAJB9	4189
ILMN_1692223	1.67661e-05	5.25757	LCN2	3934
ILMN_1781400	1.6808e-05	-3.66159	SLC7A2	6542
ILMN_1683441	1.7003e-05	1.24568	NCAPD3	23310
ILMN_2128770	1.70752e-05	2.39381	CDR2L	30850
ILMN_1664511	1.70752e-05	2.04396	NDC80	10403
ILMN_1655821	1.72629e-05	2.91276	CAPG	822
ILMN_2157951	1.72629e-05	1.66142	STX6	10228
ILMN_1679693	1.75216e-05	1.20693	TMEM87B	84910
ILMN_1719143	1.7781e-05	-2.81517	APOBEC2	10930
ILMN_2072296	1.81494e-05	3.1405	CKS2	1164
ILMN_1657478	1.82311e-05	-1.31041	MAGEL2	54551
ILMN_1758250	1.83401e-05	1.77518	TRAFD1	10906
ILMN_1674661	1.84114e-05	-1.71302	CIRBP	1153
ILMN_1701025	1.88343e-05	-3.30811	EPHX1	2052
ILMN_1760798	1.89587e-05	-1.74858	RYR2	6262
ILMN_1765825	1.89587e-05	-1.95483	DCAF11	80344
ILMN_1714417	1.90592e-05	-1.94876	PSEN2	5664
ILMN_2384536	1.90592e-05	-2.55567	ECI2	10455
ILMN_1814333	1.92398e-05	-2.20962	SERPINI1	5274
ILMN_1726512	1.93286e-05	1.71823	ZSCAN2	54993
ILMN_1809590	1.93798e-05	2.45435	GINS2	51659
ILMN_1709795	1.95252e-05	2.33413	RAC2	5880
ILMN_1673522	1.95661e-05	2.71385	MOCOS	55034
ILMN_1665792	1.95661e-05	2.81826	ITGA2	3673
ILMN_1675939	1.95661e-05	1.65662	IFNGR1	3459
ILMN_1739103	1.97085e-05	1.53204	MPZL1	9019
ILMN_1680130	1.9739e-05	-1.76888	DYM	54808
ILMN_1679389	1.99152e-05	-1.1459	ZFP57	346171
ILMN_1688242	1.99493e-05	-3.9838	C6	729
ILMN_1800420	2.03138e-05	-1.35025	RNF214	257160
ILMN_1745954	2.05549e-05	1.93012	CORO1C	23603
ILMN_1662578	2.08221e-05	2.03101	C1GALT1	56913
ILMN_1780132	2.08427e-05	-2.4949	PELI2	57161
ILMN_1802411	2.09132e-05	2.42198	ITGA1	3672
ILMN_2144426	2.09229e-05	2.49547	HIST2H2AA3	8337
ILMN_2197128	2.14038e-05	-1.38458	OSR1	130497
ILMN_1793966	2.15309e-05	1.29293	BOLA1	51027
ILMN_1682428	2.15363e-05	2.53595	HENMT1	113802
ILMN_1665319	2.1799e-05	-1.88961	NRTN	4902
ILMN_3230102	2.19621e-05	-1.5192	SHISA7	729956
ILMN_1683939	2.21152e-05	-1.39486	VIPR2	7434
ILMN_2344971	2.21152e-05	1.81629	FOXM1	2305
ILMN_1719616	2.21853e-05	-3.93002	DNASE1	1773
ILMN_1658695	2.22119e-05	2.18095	NUF2	83540
ILMN_1708006	2.22119e-05	1.62164	MICB	4277
ILMN_2275098	2.22119e-05	2.14725	DTX2	113878
ILMN_1700817	2.22119e-05	-2.05984	MTUS2	23281
ILMN_1728972	2.22119e-05	1.50062	FAM64A	54478
ILMN_1709474	2.2419e-05	-2.17686	ALMS1	7840
ILMN_1796458	2.28027e-05	1.999	GABARAPL2	11345
ILMN_1775111	2.32351e-05	-1.6787	SND1	27044
ILMN_2144791	2.32634e-05	-2.33201	GOLGA6B	55889
ILMN_2397028	2.34373e-05	1.64045	SERPINB8	5271
ILMN_1796180	2.34373e-05	-1.47032	CRY2	1408
ILMN_1763887	2.34373e-05	1.2404	SFI1	9814
ILMN_1797154	2.34373e-05	-4.13052	AZGP1	563
ILMN_1790637	2.34459e-05	1.90049	C11orf80	79703
ILMN_2301722	2.35907e-05	-2.38108	PDE8B	8622
ILMN_1788122	2.36584e-05	-4.78006	GSTA5	221357
ILMN_1682176	2.38939e-05	-1.71824	CLEC3B	7123
ILMN_1800540	2.44182e-05	2.40737	CD55	1604
ILMN_1653856	2.4962e-05	2.63873	UBASH3B	84959
ILMN_1784287	2.50653e-05	-2.01328	TGFBR3	7049
ILMN_1674533	2.51165e-05	-2.5102	TRPV6	55503
ILMN_1787324	2.53329e-05	-2.17004	ENKD1	84080
ILMN_1849186	2.54846e-05	-1.48803	ZNF704	619279
ILMN_1790951	2.58755e-05	1.36265	KXD1	79036
ILMN_2414848	2.61309e-05	1.45867	TBRG4	9238
ILMN_1804652	2.64581e-05	-2.4654	PLEKHH3	79990
ILMN_2218104	2.64942e-05	-2.57985	PAH	5053
ILMN_1759983	2.68042e-05	1.51872	DR1	1810
ILMN_1678919	2.68042e-05	1.55695	YOD1	55432
ILMN_1745397	2.70753e-05	2.22183	OAS3	4940
ILMN_1813594	2.70753e-05	1.88512	MOB4	25843
ILMN_2056606	2.70753e-05	-2.37525	PPP1R1A	5502
ILMN_2376194	2.70753e-05	-1.52908	CAMK2B	816
ILMN_1714433	2.70753e-05	2.4478	MARCKSL1	65108
ILMN_1801257	2.73004e-05	2.18256	CENPA	1058
ILMN_1731745	2.73004e-05	2.48247	NINJ2	4815
ILMN_2222234	2.73749e-05	-1.74246	PRDX4	10549
ILMN_1704973	2.73878e-05	-1.33869	SARDH	1757
ILMN_2049274	2.75283e-05	-3.32979	ARHGDIG	398
ILMN_3246673	2.75283e-05	-1.87138	SLC35G6	643664
ILMN_1698001	2.75283e-05	1.38997	NCK1	4690
ILMN_1763834	2.75628e-05	-2.25868	APLP1	333
ILMN_2274420	2.8199e-05	2.00407	SPTLC1	10558
ILMN_1766204	2.83994e-05	-2.29784	GPHA2	170589
ILMN_1660633	2.92503e-05	-3.57186	CAMK2N2	94032
ILMN_1744212	2.93431e-05	1.87204	INPP5D	3635
ILMN_1764964	2.94634e-05	1.17835	IFNGR2	3460
ILMN_1684982	2.95942e-05	-3.23633	PDK4	5166
ILMN_1797307	2.96128e-05	1.77677	BUB1B	701
ILMN_1667260	2.96128e-05	1.44639	MAPK3	5595
ILMN_2172547	3.0136e-05	-1.60693	TRIM74	378108
ILMN_1811648	3.03336e-05	-1.27462	DCAKD	79877
ILMN_1658576	3.04515e-05	-2.23992	PTPRN	5798
ILMN_1654563	3.05006e-05	2.16744	EFNB1	1947
ILMN_2254635	3.06753e-05	1.76692	ITGAX	3687
ILMN_1777565	3.06753e-05	2.14183	TAP2	6891
ILMN_3176989	3.0862e-05	1.46383	HAUS8	93323
ILMN_1692539	3.11133e-05	1.56106	SH3BP1	23616
ILMN_2411236	3.11216e-05	-3.83089	NRCAM	4897
ILMN_2063168	3.16726e-05	3.29424	MALL	7851
ILMN_1790136	3.20632e-05	1.71221	MRGBP	55257
ILMN_1710124	3.20632e-05	-2.04541	CMTM8	152189
ILMN_1733690	3.20739e-05	-2.47441	AKAP7	9465
ILMN_1728512	3.24725e-05	1.02567	YWHAH	7533
ILMN_1735052	3.26273e-05	-2.10286	ULK1	8408
ILMN_3238982	3.27617e-05	1.20552	PATE3	100169851
ILMN_1780057	3.29696e-05	2.3859	RENBP	5973
ILMN_3247560	3.30446e-05	-1.73745	BSPRY	54836
ILMN_1738675	3.31161e-05	1.82726	PTPN6	5777
ILMN_1713636	3.33112e-05	2.29526	S100A6	6277
ILMN_2397627	3.35624e-05	1.5978	UPF3B	65109
ILMN_3248218	3.38812e-05	-2.99253	SNORD104	692227
ILMN_1778425	3.41302e-05	-1.42444	DPP10	57628
ILMN_1730229	3.41302e-05	-2.93265	CGNL1	84952
ILMN_2310909	3.42916e-05	-2.15035	ATP2A3	489
ILMN_1687439	3.45852e-05	-1.3019	SNX20	124460
ILMN_1781104	3.5399e-05	-1.43848	MAP2K7	5609
ILMN_2213136	3.60916e-05	3.60853	LEF1	51176
ILMN_1740426	3.61917e-05	-3.23456	RASD1	51655
ILMN_2216852	3.6271e-05	1.70742	PGK1	5230
ILMN_2355665	3.63229e-05	3.01107	MTFP1	51537
ILMN_1814917	3.63229e-05	-1.78193	TLE2	7089
ILMN_1790106	3.75726e-05	-1.29485	PLP1	5354
ILMN_2081813	3.75878e-05	-2.78599	PCSK1	5122
ILMN_1684158	3.76202e-05	-3.84307	GPT2	84706
ILMN_1666078	3.76202e-05	2.26044	HLA-H	3136
ILMN_1662328	3.76202e-05	-1.49797	CNNM3	26505
ILMN_3244457	3.77076e-05	2.02943	EHBP1L1	254102
ILMN_3245659	3.77357e-05	1.98734	ERI1	90459
ILMN_1705464	3.83382e-05	1.38862	MRPL41	64975
ILMN_1758418	3.83382e-05	1.87581	TNFSF13B	10673
ILMN_1795822	3.83382e-05	-1.30232	DIS3L	115752
ILMN_1759743	3.83382e-05	-1.94438	SLC38A10	124565
ILMN_1784320	3.85842e-05	-2.44738	ELMO1	9844
ILMN_1804569	3.8636e-05	-2.7007	GAS2	2620
ILMN_2160929	3.8636e-05	2.04805	FEN1	2237
ILMN_1652185	3.8636e-05	1.66833	IL4R	3566
ILMN_2173975	3.87324e-05	2.03345	RTP4	64108
ILMN_1659339	3.88266e-05	1.36966	ELP4	26610
ILMN_1705733	3.89173e-05	1.70684	RPRD2	23248
ILMN_1678669	3.91307e-05	1.85305	RRM2	6241
ILMN_1797604	3.91307e-05	1.31909	CAP1	10487
ILMN_1752591	3.935e-05	1.1479	LEPROTL1	23484
ILMN_2352131	3.935e-05	1.18052	ERBB2	2064
ILMN_1791483	3.96259e-05	1.43697	PDE4D	5144
ILMN_1680091	3.97852e-05	1.82356	POP7	10248
ILMN_2183692	4.00155e-05	-2.26234	PHYHD1	254295
ILMN_1787345	4.01411e-05	-2.36388	FKBP11	51303
ILMN_1703852	4.01461e-05	2.47791	EFNB2	1948
ILMN_1673721	4.02647e-05	1.89087	EXO1	9156
ILMN_1731224	4.02647e-05	1.54046	PARP9	83666
ILMN_2268381	4.02647e-05	-3.14959	RRBP1	6238
ILMN_1696749	4.02688e-05	1.61006	LMNA	4000
ILMN_1781791	4.04793e-05	2.37246	PRRG1	5638
ILMN_1714759	4.05456e-05	1.36375	CNIH4	29097
ILMN_2114720	4.05456e-05	4.7823	SLPI	6590
ILMN_1790026	4.05456e-05	-4.16575	SFRP5	6425
ILMN_1806787	4.05456e-05	-2.66406	CSDC2	27254
ILMN_1724009	4.06431e-05	-1.21452	SETD6	79918
ILMN_1666269	4.08669e-05	1.40459	CTSZ	1522
ILMN_3242315	4.088e-05	2.59195	SNORD3D	780854
ILMN_1791728	4.10253e-05	-3.27824	SLC25A25	114789
ILMN_1712452	4.12045e-05	1.66823	KIF20B	9585
ILMN_1655261	4.13089e-05	-4.7546	ERP27	121506
ILMN_2352921	4.16921e-05	1.79752	BPGM	669
ILMN_2400143	4.17125e-05	-1.50051	RPL32	6161
ILMN_1720501	4.17125e-05	-1.63044	ABCA9	10350
ILMN_1697975	4.24555e-05	-1.16747	PHF14	9678
ILMN_1737604	4.3483e-05	-1.74509	FGGY	55277
ILMN_1682232	4.3483e-05	1.30454	MIER1	57708
ILMN_1730201	4.3483e-05	-2.29729	DTNA	1837
ILMN_2334210	4.40597e-05	3.56544	ITGB4	3691
ILMN_1691884	4.44279e-05	-3.11954	STC2	8614
ILMN_2374425	4.48515e-05	1.98381	CCNE1	898
ILMN_2366330	4.50104e-05	2.09734	FERMT3	83706
ILMN_1670959	4.50901e-05	4.0532	CEACAM5	1048
ILMN_1723846	4.5093e-05	-1.98946	METTL21B	25895
ILMN_1662799	4.52093e-05	2.05767	GPSM3	63940
ILMN_3239574	4.53458e-05	3.09091	SNORD3A	780851
ILMN_1681802	4.53458e-05	1.04783	GRK6	2870
ILMN_2405400	4.53458e-05	-1.23884	GRK4	2868
ILMN_1692272	4.53458e-05	-1.23929	TEX261	113419
ILMN_1788416	4.55159e-05	2.19949	ABHD17C	58489
ILMN_1789648	4.61051e-05	-4.1743	SCGN	10590
ILMN_1753502	4.61464e-05	-1.40562	IGSF11	152404
ILMN_1783712	4.61464e-05	1.43684	KNOP1	400506
ILMN_1670238	4.61464e-05	2.72602	CDC45	8318
ILMN_1804339	4.64963e-05	-2.74807	CAMK1G	57172
ILMN_1898518	4.64963e-05	-1.851	GFRA1	2674
ILMN_1745374	4.6928e-05	1.95137	IFI35	3430
ILMN_1659027	4.76969e-05	3.73401	SLC2A1	6513
ILMN_1691731	4.78882e-05	1.50627	PARP14	54625
ILMN_3268880	4.79205e-05	-2.11937	OLMALINC	90271
ILMN_1669773	4.81331e-05	-1.30742	ANGPTL1	9068
ILMN_1782403	4.86924e-05	1.67688	PRR11	55771
ILMN_3266186	4.9358e-05	1.3009	HDAC7	51564
ILMN_1658110	4.94169e-05	1.29943	FAM210A	125228
ILMN_1667626	4.9504e-05	2.74301	EGLN3	112399
ILMN_2193214	4.9811e-05	-1.49827	MPND	84954
ILMN_2054121	5.04277e-05	-3.20907	CLPSL2	389383
ILMN_1807972	5.04803e-05	1.78852	MICAL1	64780
ILMN_1725746	5.04803e-05	-1.58319	CARNS1	57571
ILMN_2124241	5.04803e-05	-2.12329	MUM1L1	139221
ILMN_1705617	5.0547e-05	1.28149	CFL1	1072
ILMN_1800082	5.18948e-05	2.20903	B3GNT3	10331
ILMN_1700349	5.28723e-05	1.81579	COQ8B	79934
ILMN_2406151	5.28845e-05	-1.49272	UMOD	7369
ILMN_1844408	5.35026e-05	-2.36467	PLXNA2	5362
ILMN_3240586	5.37883e-05	-2.10802	PLD6	201164
ILMN_2312194	5.38029e-05	-1.9751	CYB5A	1528
ILMN_1677384	5.40159e-05	-1.53262	PTGER3	5733
ILMN_1768973	5.41906e-05	1.94382	HIST2H2AC	8338
ILMN_1733927	5.4206e-05	1.62445	TCEB2	6923
ILMN_1706660	5.4206e-05	-1.18649	HYI	81888
ILMN_1716446	5.4206e-05	1.69111	BCL10	8915
ILMN_1762594	5.45809e-05	1.77371	NOD2	64127
ILMN_1804451	5.52298e-05	1.2982	LEO1	123169
ILMN_1746085	5.5336e-05	3.48603	IGFBP3	3486
ILMN_1695110	5.55006e-05	-1.78739	BCAT2	587
ILMN_1688848	5.64956e-05	2.05297	TMEM44	93109
ILMN_1651430	5.70125e-05	-7.16668	CTRB2	440387
ILMN_3235216	5.72766e-05	-1.81893	IFT20	90410
ILMN_1789510	5.80508e-05	1.38299	STIP1	10963
ILMN_1664691	5.85704e-05	1.50309	DAPP1	27071
ILMN_1786789	5.90402e-05	1.55995	FAM102B	284611
ILMN_1712487	5.90402e-05	-1.32591	EIF2D	1939
ILMN_1658624	5.90402e-05	-1.18522	UBXN6	80700
ILMN_1782032	5.90402e-05	-1.67096	ASH1L	55870
ILMN_1779711	5.94104e-05	1.78517	DTL	51514
ILMN_3239254	6.02743e-05	-2.39396	UCA1	652995
ILMN_1770653	6.04773e-05	1.44217	MAL2	114569
ILMN_1709937	6.05877e-05	2.83663	KCNN4	3783
ILMN_2181060	6.06476e-05	1.80025	CKAP2	26586
ILMN_1737089	6.1207e-05	3.413	CAPN5	726
ILMN_1701052	6.1207e-05	-1.93369	TUBG2	27175
ILMN_1681923	6.1207e-05	-1.816	LRRC71	149499
ILMN_2146657	6.1695e-05	-1.28179	FAHD2B	151313
ILMN_2242403	6.17611e-05	2.05884	DGUOK	1716
ILMN_1862180	6.18267e-05	-1.21548	C11orf95	65998
ILMN_2400297	6.18499e-05	-1.77011	MAPK9	5601
ILMN_1704294	6.1999e-05	3.40267	CDH3	1001
ILMN_1672004	6.20667e-05	-1.82486	TOB1	10140
ILMN_1754272	6.20667e-05	1.60616	GINS3	64785
ILMN_1709439	6.26255e-05	1.56574	CHMP1A	5119
ILMN_2402581	6.32433e-05	-1.71937	MYZAP	100820829
ILMN_1761797	6.32433e-05	1.96358	CSTB	1476
ILMN_1737205	6.35956e-05	1.72027	MCM4	4173
ILMN_1735058	6.35956e-05	-1.12084	CHST12	55501
ILMN_1679051	6.40561e-05	3.14867	PTPRR	5801
ILMN_1808071	6.40561e-05	1.72341	KIF14	9928
ILMN_1743032	6.42982e-05	2.52302	CTSS	1520
ILMN_1772359	6.43135e-05	2.69649	LAPTM5	7805
ILMN_1693766	6.43739e-05	1.30582	CEP135	9662
ILMN_1807277	6.54663e-05	1.72515	IFI30	10437
ILMN_2162358	6.54663e-05	1.07875	ZNF597	146434
ILMN_1712389	6.56308e-05	2.20669	CKLF	51192
ILMN_1654060	6.696e-05	-2.14317	MKNK2	2872
ILMN_1713993	6.70242e-05	1.26142	UBAC2	337867
ILMN_2364529	6.72098e-05	1.2212	EZH2	2146
ILMN_1719975	6.78064e-05	2.43659	HOXC4	3221
ILMN_1673673	6.78064e-05	2.77676	PBK	55872
ILMN_1658575	6.81021e-05	1.41595	GALNT5	11227
ILMN_1705743	6.81021e-05	-1.12412	ARHGEF40	55701
ILMN_1767113	6.86453e-05	-4.73437	AOX1	316
ILMN_1707342	6.87814e-05	-2.37016	LRIG1	26018
ILMN_2217935	6.93492e-05	-1.14956	RFC1	5981
ILMN_1747934	6.93492e-05	-1.73597	ISYNA1	51477
ILMN_1775327	6.96709e-05	2.5646	PKM	5315
ILMN_2355738	6.96709e-05	1.05935	INCENP	3619
ILMN_2315964	6.99021e-05	1.25337	PSRC1	84722
ILMN_1676946	6.99021e-05	2.28976	AP3M2	10947
ILMN_2366388	6.99021e-05	1.7426	PRDX1	5052
ILMN_1657234	6.99657e-05	4.98885	CCL20	6364
ILMN_1795181	6.99657e-05	2.06301	DDX60	55601
ILMN_2338452	7.04315e-05	2.28839	SERPINA1	5265
ILMN_3307659	7.06835e-05	1.69819	SFT2D2	375035
ILMN_1796949	7.07786e-05	1.7908	TPX2	22974
ILMN_1720513	7.1985e-05	-1.91547	SETBP1	26040
ILMN_1786396	7.33665e-05	-1.22823	ZZEF1	23140
ILMN_1799516	7.36746e-05	1.46511	DNAJC9	23234
ILMN_2376108	7.40009e-05	3.09912	PSMB9	5698
ILMN_1751079	7.44864e-05	2.41678	TAP1	6890
ILMN_3241758	7.4575e-05	1.09278	POTEF	728378
ILMN_1759513	7.46816e-05	1.81941	RND3	390
ILMN_1690420	7.52272e-05	-1.64931	GFI1	2672
ILMN_1673960	7.53366e-05	1.42867	MAT2B	27430
ILMN_2233539	7.54415e-05	-2.17128	SLC39A8	64116
ILMN_2215862	7.57217e-05	1.21941	SLFN13	146857
ILMN_2211122	7.65163e-05	1.73525	TRAPPC2B	10597
ILMN_1763208	7.65163e-05	-1.43525	ZNF10	7556
ILMN_1794863	7.66098e-05	2.50735	CAMK2N1	55450
ILMN_1661491	7.68127e-05	-2.16935	SH3GL2	6456
ILMN_1669410	7.69454e-05	-4.25705	CHGA	1113
ILMN_1739618	7.71562e-05	1.26986	ZNF408	79797
ILMN_1716019	7.74445e-05	-1.16387	RHBDL3	162494
ILMN_2377733	7.74862e-05	1.4431	CASP8	841
ILMN_1709399	7.77088e-05	-1.8035	SLC25A34	284723
ILMN_1798841	7.78069e-05	-2.24938	PLCXD3	345557
ILMN_1710434	7.86023e-05	1.56975	TBC1D10C	374403
ILMN_2071641	7.86023e-05	2.71647	KCNK1	3775
ILMN_1799969	7.88177e-05	1.35784	SNAPIN	23557
ILMN_1767129	7.999e-05	-2.9758	ABCC8	6833
ILMN_1659749	7.999e-05	-1.18701	DSP	1832
ILMN_1688154	8.00409e-05	2.67999	MST1R	4486
ILMN_1668979	8.07535e-05	0.92687	DNAJB14	79982
ILMN_1738854	8.16081e-05	-1.91745	CACHD1	57685
ILMN_2077680	8.18585e-05	-1.53176	CLDND2	125875
ILMN_1694588	8.24146e-05	3.24905	C4BPB	725
ILMN_2370882	8.24146e-05	3.51099	ACSL5	51703
ILMN_1662453	8.2657e-05	-1.39364	PRDM6	93166
ILMN_1668748	8.2657e-05	1.42544	MED15	51586
ILMN_2149494	8.2657e-05	2.16674	NPL	80896
ILMN_2101034	8.41367e-05	2.4936	CAPN12	147968
ILMN_1700888	8.42722e-05	-2.43068	ENPP1	5167
ILMN_1791296	8.43802e-05	1.57129	DPY19L1	23333
ILMN_2358652	8.43802e-05	-1.54492	NXF1	10482
ILMN_1668822	8.43802e-05	1.48434	BATF	10538
ILMN_1738989	8.43802e-05	-3.06441	SYBU	55638
ILMN_1880280	8.44499e-05	-1.68713	FOXP1-IT1	100506815
ILMN_2353697	8.44499e-05	1.20356	HINFP	25988
ILMN_1785444	8.4531e-05	3.08604	LEMD1	93273
ILMN_2072598	8.60116e-05	-1.58293	LOC401357	401357
ILMN_1769245	8.60116e-05	2.74258	GLIPR1	11010
ILMN_1806040	8.65619e-05	2.03381	TYMS	7298
ILMN_1907042	8.80638e-05	-2.79738	C1orf132	100128537
ILMN_1715991	8.80932e-05	-1.62353	SDPR	8436
ILMN_1666364	8.86342e-05	-1.32798	COQ10A	93058
ILMN_1731433	8.88358e-05	3.31681	AOC1	26
ILMN_3241725	8.88776e-05	-1.64632	GOLGA8IP	283796
ILMN_1793537	8.92365e-05	-1.03907	MUC15	143662
ILMN_1702683	8.9731e-05	-1.20447	SLC33A1	9197
ILMN_1739601	9.01667e-05	-1.05089	MSI1	4440
ILMN_1745471	9.03692e-05	1.56192	IRF9	10379
ILMN_1710962	9.0536e-05	-2.4842	TMEM97	27346
ILMN_1774565	9.0619e-05	-1.12526	KAAG1	353219
ILMN_1700028	9.08579e-05	2.16506	TRMO	51531
ILMN_1724040	9.10354e-05	1.31563	SOWAHC	65124
ILMN_1737728	9.10544e-05	2.36417	CDCA3	83461
ILMN_3251341	9.17415e-05	1.85157	TUBA1C	84790
ILMN_1796589	9.18756e-05	2.2332	TRIP13	9319
ILMN_1720114	9.23089e-05	-2.08297	GMNN	51053
ILMN_1708632	9.25173e-05	-1.02931	ZNF771	51333
ILMN_1811364	9.2768e-05	2.47955	SGPP2	130367
ILMN_1685916	9.30033e-05	1.70473	KIF2C	11004
ILMN_2149164	9.34195e-05	-2.39814	SFRP1	6422
ILMN_1766637	9.3997e-05	1.45941	GLA	2717
ILMN_1703305	9.44879e-05	1.1461	TWF2	11344
ILMN_1749866	9.44879e-05	-1.84252	GATA4	2626
ILMN_1869651	9.47865e-05	-1.63818	C18orf12	84322
ILMN_2211003	9.47865e-05	1.45147	GAS2L3	283431
ILMN_1727300	9.51074e-05	-1.32462	ZNF444	55311
ILMN_1790253	9.52609e-05	-1.09744	TRIM73	375593
ILMN_1708906	9.53968e-05	1.63272	CNOT11	55571
ILMN_1696254	9.54948e-05	-1.12049	CYB5D2	124936
ILMN_1757497	9.54948e-05	-1.56504	VGF	7425
ILMN_1739967	9.54948e-05	1.24924	TBK1	29110
ILMN_1760121	9.5888e-05	1.48566	RRAGC	64121
ILMN_1660624	9.59143e-05	1.36819	LIMK2	3985
ILMN_1789123	9.59143e-05	1.63409	PLK4	10733
ILMN_1652594	9.61601e-05	1.16091	ACTR5	79913
ILMN_1752622	9.69593e-05	-2.8522	PROX1	5629
ILMN_3307025	9.81169e-05	-1.42962	ZDHHC4	55146
ILMN_1677756	9.81169e-05	1.1596	UBE2D2	7322
ILMN_1770787	9.81169e-05	1.71042	DDAH2	23564
ILMN_2312709	9.81169e-05	-1.29612	LCMT1	51451
ILMN_1653358	9.81169e-05	3.5067	FUT3	2525
ILMN_1774427	9.81169e-05	-1.16129	CALCOCO1	57658
ILMN_2385672	9.81169e-05	-1.68708	ELN	2006
ILMN_2201668	9.88332e-05	-1.42187	SLC19A2	10560
ILMN_1784985	9.91703e-05	-1.04551	PRRT3	285368
ILMN_1681503	9.92556e-05	2.52577	MCM2	4171
ILMN_1800796	9.9534e-05	-1.4127	RPL37	6167
ILMN_1811328	9.97082e-05	-1.2257	DPP7	29952
ILMN_1658301	9.99561e-05	2.47601	FAM83E	54854
ILMN_1710740	0.000100393	1.81064	C2	717
ILMN_1778121	0.000100534	-1.40502	CALN1	83698
ILMN_1736816	0.000100547	1.5916	SKA3	221150
ILMN_1708107	0.000100778	-3.1703	DPT	1805
ILMN_2049766	0.000100841	2.24744	NFE2L3	9603
ILMN_1659620	0.000100841	1.59275	MYCBP	26292
ILMN_1702837	0.000100934	1.93539	PSMD1	5707
ILMN_1747223	0.000101656	1.40486	FRYL	285527
ILMN_1652082	0.000102037	1.77078	ELF4	2000
ILMN_1660199	0.000102809	1.6856	ACAA2	10449
ILMN_1803560	0.000102838	2.10402	LAT2	7462
ILMN_1767433	0.000102921	-1.38835	TBC1D5	9779
ILMN_1692938	0.000102921	-3.05848	PSAT1	29968
ILMN_1807503	0.000104384	-6.82329	CPA2	1358
ILMN_1768469	0.000104791	4.32926	TCN1	6947
ILMN_1716907	0.000104791	-1.30314	TMEM214	54867
ILMN_1772731	0.000105129	-1.20471	HAGH	3029
ILMN_1769388	0.000105463	3.86724	GJB2	2706
ILMN_1713505	0.000105577	1.71711	NPC1	4864
ILMN_1742935	0.000106001	-1.67183	ZNF33B	7582
ILMN_2311089	0.000106108	1.73244	BRCA1	672
ILMN_1833858	0.000106108	-1.84618	ADD2	119
ILMN_2210581	0.000106108	1.1243	B3GAT3	26229
ILMN_1775939	0.000106108	1.52718	SF3B2	10992
ILMN_1808115	0.000106108	1.37827	ATP7A	538
ILMN_1686454	0.000106228	-1.73396	TIFA	92610
ILMN_1769520	0.000106904	1.247	UBE2L6	9246
ILMN_2192385	0.000106904	-1.07649	TTC19	54902
ILMN_2162253	0.000106904	3.65383	NMU	10874
ILMN_1782938	0.000107362	-3.23738	SLC16A10	117247
ILMN_1756676	0.000107447	-1.13642	PHF19	26147
ILMN_3248551	0.000108191	-4.01781	C2CD4B	388125
ILMN_1785330	0.000108437	-1.35719	SH3BP4	23677
ILMN_1708427	0.000108437	1.02329	KPNA3	3839
ILMN_1658027	0.000108437	1.51959	RAD54L	8438
ILMN_1713952	0.000108437	2.09262	C1orf106	55765
ILMN_2183891	0.000108886	-1.30947	PEX5L	51555
ILMN_1697864	0.00010923	1.44775	CXorf38	159013
ILMN_1656920	0.000110286	2.48904	CRIP1	1396
ILMN_1655077	0.000110599	2.45902	PRDM1	639
ILMN_1805999	0.000110808	2.39543	MYO1D	4642
ILMN_1717636	0.000111246	-2.38613	RGMA	56963
ILMN_1719219	0.000111298	1.24061	ZNF616	90317
ILMN_1782810	0.000112094	1.401	ACTRT3	84517
ILMN_3240420	0.000112575	1.20376	USP18	11274
ILMN_2205032	0.000112765	-1.88703	MAGEE1	57692
ILMN_1747577	0.000112823	-1.7396	ALAD	210
ILMN_1744508	0.000112823	-1.20546	FAM53C	51307
ILMN_1783843	0.000112823	1.09651	MIIP	60672
ILMN_3239861	0.00011316	-1.26477	SKIDA1	387640
ILMN_1682957	0.000113173	-1.95508	PACSIN3	29763
ILMN_1806473	0.000113173	-2.40803	BEX5	340542
ILMN_1711049	0.000113261	-1.06719	CACNA2D2	9254
ILMN_1752758	0.000113982	0.968484	BTN2A2	10385
ILMN_1737426	0.000115352	-1.1188	PCMTD1	115294
ILMN_2101719	0.000115411	1.06085	FAM204A	63877
ILMN_1679438	0.00011639	1.90394	CENPU	79682
ILMN_1786211	0.000116575	-1.2232	HERC1	8925
ILMN_1707627	0.000116994	1.41973	TPI1	7167
ILMN_1803850	0.000117256	1.54757	TSPAN15	23555
ILMN_3194087	0.000117878	-2.99324	LINC00339	29092
ILMN_2139052	0.000117878	-1.40081	ZKSCAN1	7586
ILMN_1697925	0.000117878	1.07828	APOBR	55911
ILMN_1781010	0.000117878	-1.41082	ARHGEF3	50650
ILMN_1669928	0.000119699	1.46799	ARHGEF16	27237
ILMN_2222074	0.000120103	1.50211	PTPN12	5782
ILMN_1729645	0.000122839	-1.11866	BBC3	27113
ILMN_2087629	0.000122839	-1.44122	NOL4	8715
ILMN_1749077	0.000122839	-1.10253	RIC3	79608
ILMN_1751793	0.000124002	1.18472	PCNX2	80003
ILMN_1788166	0.000124922	2.39745	TTK	7272
ILMN_1705403	0.000125064	3.3155	CYP2S1	29785
ILMN_3247835	0.000125248	1.39493	PRR32	100130613
ILMN_2342066	0.000125248	1.33676	METRNL	284207
ILMN_1800261	0.000125248	1.11073	TUBA1B	10376
ILMN_1790508	0.000125285	-1.2826	KCNA5	3741
ILMN_3307742	0.000125308	-1.12971	CAPS2	84698
ILMN_2364072	0.00012539	-1.58733	CLCNKA	1187
ILMN_1722642	0.000125837	1.89905	REEP3	221035
ILMN_1771964	0.000125913	-1.78342	GSTA4	2941
ILMN_3240365	0.000126401	-1.79358	MNX1	3110
ILMN_2198878	0.000127476	2.44502	INPP4B	8821
ILMN_1761820	0.000127637	-1.41696	EDARADD	128178
ILMN_1719985	0.000129841	-1.15112	FEM1A	55527
ILMN_1685602	0.000130282	1.36421	TMEM41A	90407
ILMN_2284998	0.000130635	1.34151	SP100	6672
ILMN_2361862	0.000130739	-3.05818	VLDLR	7436
ILMN_1778734	0.000130839	-0.986773	MTMR10	54893
ILMN_1796497	0.000131018	-1.278	IPCEF1	26034
ILMN_1678423	0.000133767	2.20977	SPA17	53340
ILMN_2366864	0.000135597	1.96355	JUP	3728
ILMN_2382657	0.000135597	1.54458	ARHGAP9	64333
ILMN_1738699	0.000135597	-1.00166	FXR2	9513
ILMN_1712613	0.0001372	-6.87631	PNLIPRP2	5408
ILMN_1701195	0.0001372	2.6595	PLA2G7	7941
ILMN_1792168	0.000137346	2.62141	GALE	2582
ILMN_1717262	0.000137712	1.45573	PROCR	10544
ILMN_2202915	0.000137712	2.63862	FAR2	55711
ILMN_2212909	0.000139226	3.08369	MELK	9833
ILMN_1766650	0.000139226	3.53403	FOXA1	3169
ILMN_1759910	0.000139412	-3.57935	SERPINA5	5104
ILMN_1738681	0.00013947	2.06307	NUP62	23636
ILMN_1690922	0.000139828	1.33061	MAST2	23139
ILMN_1714158	0.000139882	1.47571	PON2	5445
ILMN_3241729	0.000140015	-1.15688	EMX2OS	196047
ILMN_2323801	0.000140474	-1.55734	MOCS1	4337
ILMN_1812824	0.000141112	-4.66231	SST	6750
ILMN_1765796	0.000141112	2.81452	ENO2	2026
ILMN_1701032	0.000141353	1.85902	TFPI	7035
ILMN_2181892	0.000141402	-3.18367	BEX2	84707
ILMN_1656540	0.000141559	1.37578	RUVBL1	8607
ILMN_1782069	0.000141692	1.40691	TRAK1	22906
ILMN_1754727	0.000142215	-1.6367	GPRASP2	114928
ILMN_1760849	0.000144186	2.27592	NETO2	81831
ILMN_1741131	0.000144628	-1.75066	CHRNB1	1140
ILMN_1697088	0.000144774	0.991676	ARMC5	79798
ILMN_1711994	0.000144824	-1.61242	TCIRG1	10312
ILMN_2222008	0.000144824	1.86478	KIFC1	3833
ILMN_1704164	0.000144824	-1.62484	ATP13A2	23400
ILMN_2066066	0.000145041	2.60758	HLA-DRB6	3128
ILMN_1655545	0.000146574	-1.25733	ZMYND12	84217
ILMN_1755405	0.000147075	-1.23523	PGAP2	27315
ILMN_1727805	0.000147335	-1.71131	SYNGR1	9145
ILMN_1662843	0.000148032	1.94188	CD53	963
ILMN_1761511	0.000148049	-2.60053	APOH	350
ILMN_1733675	0.000148337	-1.22745	MPP1	4354
ILMN_2155228	0.000149561	1.24412	CRLF3	51379
ILMN_1656129	0.000149561	1.98496	SLC39A10	57181
ILMN_1801109	0.000149561	-1.48761	NAA16	79612
ILMN_1689616	0.000150075	-1.10425	SNORA66	26782
ILMN_1915188	0.000150075	-1.18842	MID2	11043
ILMN_1768181	0.000150075	2.10624	TOR3A	64222
ILMN_1704353	0.000150847	1.27851	IGSF3	3321
ILMN_1805606	0.000150993	1.45887	PLEKHG1	57480
ILMN_1798210	0.000151069	1.25395	E2F7	144455
ILMN_1763723	0.00015171	-1.26571	PTDSS2	81490
ILMN_1701613	0.000152796	2.79404	RARRES3	5920
ILMN_1695847	0.000152814	0.988824	ZKSCAN5	23660
ILMN_2362122	0.000152814	1.16124	AP3M1	26985
ILMN_1741801	0.000153526	1.71294	CDC7	8317
ILMN_1717313	0.000153995	1.79212	NFKBIE	4794
ILMN_1716435	0.000154091	-1.28146	ATF7IP	55729
ILMN_2336609	0.000154313	2.22461	SYTL2	54843
ILMN_2376205	0.000154909	2.725	LTB	4050
ILMN_2405009	0.000155292	2.45503	NBL1	4681
ILMN_1652580	0.000155306	1.18617	POLD1	5424
ILMN_1784294	0.000155306	-1.5058	CPA4	51200
ILMN_2048478	0.000156027	1.52063	SLC22A3	6581
ILMN_1713491	0.000157092	-1.79064	VAMP2	6844
ILMN_2410421	0.000157092	-0.941232	NBPF1	55672
ILMN_1664978	0.000157092	1.92316	TJP2	9414
ILMN_1743445	0.000157092	-2.06751	FAM107A	11170
ILMN_1694034	0.000157092	4.6236	LGALS4	3960
ILMN_1724194	0.000157092	1.51542	NPEPL1	79716
ILMN_2228035	0.000157419	2.26188	HS3ST1	9957
ILMN_1789384	0.000157616	-1.32068	QSOX2	169714
ILMN_2223941	0.000157682	-2.19139	FBLN5	10516
ILMN_1796663	0.000158268	1.10556	B4GALNT4	338707
ILMN_2389114	0.000158305	1.47306	FIGNL1	63979
ILMN_1795865	0.00015898	-1.99837	FGFRL1	53834
ILMN_1651699	0.000159168	1.87853	EPS8	2059
ILMN_1693702	0.000159378	1.06304	MRFAP1L1	114932
ILMN_1809639	0.000159745	1.81211	TMEM26	219623
ILMN_2078599	0.000160321	2.19497	ACP5	54
ILMN_1810838	0.000160345	0.953106	MTDH	92140
ILMN_2129273	0.000160345	1.39569	STRN	6801
ILMN_1692742	0.000161231	1.15131	DENND3	22898
ILMN_2181363	0.000161234	1.21933	UBE3C	9690
ILMN_1751086	0.000162003	1.63976	ATL3	25923
ILMN_1784516	0.000162003	-1.45954	CFAP70	118491
ILMN_1778401	0.000163579	2.07776	HLA-B	3106
ILMN_1729117	0.000163754	3.61145	COL5A2	1290
ILMN_2057479	0.000164681	2.05066	EGFL6	25975
ILMN_2063925	0.000165089	1.15362	CTNNBL1	56259
ILMN_1683231	0.000165816	-1.25871	FAM83F	113828
ILMN_1765557	0.000165816	2.17497	OLFML2B	25903
ILMN_1710064	0.000165866	2.42582	SDR16C5	195814
ILMN_1771652	0.000165866	2.75142	BAIAP2L2	80115
ILMN_1792518	0.000167286	1.0466	STX7	8417
ILMN_1744963	0.000167286	1.60027	ERO1A	30001
ILMN_1674063	0.000167286	2.81143	OAS2	4939
ILMN_1732575	0.000167286	-1.25256	SEC14L1	6397
ILMN_1770850	0.000167286	1.73593	PNMA1	9240
ILMN_1681103	0.000167286	-1.85098	AQP1	358
ILMN_3242900	0.000167286	2.31445	HIST2H2AA4	723790
ILMN_1657708	0.000167286	2.32127	MGLL	11343
ILMN_1801216	0.000167286	5.93878	S100P	6286
ILMN_1756542	0.000167286	-1.1595	TBC1D17	79735
ILMN_1691736	0.000168059	-1.67659	ST6GALNAC6	30815
ILMN_1659462	0.000169742	1.27883	DUSP23	54935
ILMN_1677829	0.000171721	1.23956	SLC9A6	10479
ILMN_2152581	0.000171775	1.49491	STK38	11329
ILMN_1756289	0.000172231	1.16346	PPP1R12B	4660
ILMN_1798172	0.000172631	-1.11771	IPO4	79711
ILMN_1803094	0.000172631	-1.88775	PDGFD	80310
ILMN_1754531	0.000173017	1.2626	AP4E1	23431
ILMN_1726786	0.000173017	-1.21247	TNRC6B	23112
ILMN_1701789	0.000175174	2.8301	IFIT3	3437
ILMN_1750101	0.000175485	2.77238	S100A11	6282
ILMN_1804955	0.000175667	-1.95727	CTSF	8722
ILMN_1706021	0.000177764	2.38471	TMPRSS4	56649
ILMN_3187328	0.000177898	-1.32453	IP6K1	9807
ILMN_3310386	0.000178942	-0.91002	MIR345	442910
ILMN_1665682	0.000180839	1.3796	IL15RA	3601
ILMN_2073592	0.000180839	-1.02789	CAND2	23066
ILMN_1654370	0.000180839	1.13769	TESK2	10420
ILMN_1726591	0.000180839	2.08956	CARD16	114769
ILMN_1773814	0.000180839	-0.96416	MUSTN1	389125
ILMN_1711171	0.000180839	1.67259	CREB3L4	148327
ILMN_1698745	0.000180845	-1.08942	CLRN1	7401
ILMN_1791478	0.000180979	1.17074	MTPN	136319
ILMN_1779034	0.000181894	1.61737	NADSYN1	55191
ILMN_2212999	0.000181894	-1.14308	KIF5C	3800
ILMN_1762678	0.000182605	0.938221	NMT1	4836
ILMN_2412214	0.000184903	2.29475	LGALS9	3965
ILMN_1753183	0.000184921	1.6087	CDCA4	55038
ILMN_1718968	0.000187554	-2.76249	MT1E	4493
ILMN_1849192	0.000188576	-0.97551	LOC100506691	100506691
ILMN_1685005	0.000190037	0.997136	TNFRSF1A	7132
ILMN_1739001	0.000190158	1.41041	TACSTD2	4070
ILMN_1696503	0.000190158	1.08763	JRKL	8690
ILMN_1799667	0.000190826	1.79543	KIF4A	24137
ILMN_1696654	0.000190826	1.44556	IFIT5	24138
ILMN_1693250	0.000190826	1.37336	ACBD5	91452
ILMN_1803256	0.000191146	-1.7977	STOX2	56977
ILMN_1746265	0.0001914	-1.43096	SARM1	23098
ILMN_3307827	0.000192253	-1.6909	DNAJC4	3338
ILMN_2328776	0.000192256	1.76039	STK26	51765
ILMN_1667201	0.000192257	1.18408	POC1B	282809
ILMN_2173909	0.000192416	-0.971928	ZNF14	7561
ILMN_2413650	0.000192626	2.42433	STIL	6491
ILMN_2054461	0.000192865	-0.940366	ZCWPW2	152098
ILMN_2395240	0.000192865	1.55996	CHEK2	11200
ILMN_1779648	0.000195822	1.49855	HIST3H2A	92815
ILMN_1710937	0.000195822	1.68535	IFI16	3428
ILMN_1810100	0.00019648	-1.65681	PBX3	5090
ILMN_1804005	0.00019648	-1.71496	FBP2	8789
ILMN_1753342	0.000196893	1.23954	SAT1	6303
ILMN_1790100	0.000197486	1.9054	DDIAS	220042
ILMN_1753241	0.000197486	-1.36863	SNTA1	6640
ILMN_1716730	0.000197486	-1.05242	BOD1	91272
ILMN_1671728	0.000197534	-1.02921	CARD14	79092
ILMN_1722742	0.000198116	-1.4107	SCLY	51540
ILMN_1747303	0.000199138	1.34475	DDX39A	10212
ILMN_3242011	0.000199676	1.35758	MOB1A	55233
ILMN_3240072	0.000199869	-1.14428	HECTD2-AS1	100188947
ILMN_1716651	0.000200315	2.75757	RUNX2	860
ILMN_1731568	0.000200352	-1.12522	RAB3D	9545
ILMN_1769013	0.000202681	1.59136	ASGR1	432
ILMN_1814790	0.000203852	-1.21813	SHANK2	22941
ILMN_1745148	0.000204975	1.32323	ZNFX1	57169
ILMN_1761058	0.000205258	-1.34526	ACAD11	84129
ILMN_1795930	0.000205468	-2.64929	PTGER4	5734
ILMN_1747589	0.000205518	1.49831	HIST2H2AB	317772
ILMN_1802905	0.000205518	-1.15968	PIAS4	51588
ILMN_1667371	0.000206	2.12251	SLA	6503
ILMN_1673518	0.000206312	-0.988422	BRWD1	54014
ILMN_3240144	0.000206486	-2.508	HBA1	3039
ILMN_1711166	0.000206486	1.17905	WRAP73	49856
ILMN_1809522	0.000207183	0.934369	NACC2	138151
ILMN_1814369	0.000207542	-1.17987	C21orf62	56245
ILMN_1736972	0.000208162	-1.7559	GKAP1	80318
ILMN_1674250	0.000208239	1.99258	NCKAP1L	3071
ILMN_1792415	0.000208362	-1.38569	POMGNT2	84892
ILMN_3244323	0.000208951	1.54707	LOC148413	148413
ILMN_2167416	0.000208951	1.88559	MR1	3140
ILMN_1732885	0.000209387	1.1569	SLX4	84464
ILMN_2387919	0.000209398	1.12377	PRKAG2	51422
ILMN_1731181	0.000209671	-1.37952	TEX2	55852
ILMN_1658143	0.000209671	1.61832	RFC3	5983
ILMN_1807169	0.000212247	2.31992	TINAGL1	64129
ILMN_1683470	0.000212647	1.48519	TMEM139	135932
ILMN_1704656	0.000213806	-1.33567	PPP2R1B	5519
ILMN_1677534	0.000213981	-1.14172	SCAP	22937
ILMN_1730794	0.000213981	2.45999	SERTAD4	56256
ILMN_1701114	0.000213981	2.2228	GBP1	2633
ILMN_1793267	0.000214973	1.56493	ETHE1	23474
ILMN_2411116	0.000215604	1.18961	FGFR1OP	11116
ILMN_1672811	0.000216794	1.54044	C1orf159	54991
ILMN_1809963	0.000219531	-1.12482	RSAD1	55316
ILMN_1686152	0.000219531	-1.16479	GGA2	23062
ILMN_1743373	0.000220083	-2.57751	DLL1	28514
ILMN_1727043	0.000220873	1.45077	COLGALT1	79709
ILMN_1802292	0.000222025	-1.42087	WDFY2	115825
ILMN_1698179	0.000222025	-1.64976	TAGLN3	29114
ILMN_1759952	0.000222216	1.66215	PSMA5	5686
ILMN_2340599	0.000222639	-1.41129	EPHA8	2046
ILMN_1813704	0.000222669	3.54229	CEMIP	57214
ILMN_1815308	0.000224378	2.09221	SDC1	6382
ILMN_1671557	0.000225206	1.9715	PHLDA2	7262
ILMN_1802646	0.00022833	-1.85932	EPHB6	2051
ILMN_1721833	0.000229261	1.19274	IER5	51278
ILMN_1773307	0.000230308	-1.24633	NAP1L5	266812
ILMN_3241034	0.000230402	3.97538	SNORD3C	780853
ILMN_1681234	0.000233039	-1.58719	CELF3	11189
ILMN_1796801	0.000233183	-2.27908	ABCA8	10351
ILMN_1764609	0.000235928	-1.39101	PWWP2B	170394
ILMN_1674908	0.000237005	2.06205	HOXB5	3215
ILMN_1715324	0.000237129	-1.84853	HSD17B8	7923
ILMN_1690105	0.000239233	1.60692	STAT1	6772
ILMN_1719303	0.000239233	-1.13528	P4HB	5034
ILMN_1788095	0.000239992	-1.21792	SPRYD3	84926
ILMN_2366192	0.000240797	-5.12489	FGL1	2267
ILMN_2305407	0.000241589	-2.32968	ZBTB16	7704
ILMN_1689874	0.000241992	1.1717	HOXB3	3213
ILMN_1791106	0.000243117	1.29272	HEATR6	63897
ILMN_1658858	0.000243978	1.10461	SP140L	93349
ILMN_1732516	0.000243978	1.15811	KNTC1	9735
ILMN_1723962	0.00024403	1.57691	LXN	56925
ILMN_1738099	0.000245009	-1.63298	CAMKMT	79823
ILMN_1743747	0.000247394	1.13391	RUSC1	23623
ILMN_1799139	0.000249392	1.94729	PLOD2	5352
ILMN_1694126	0.000249751	1.2627	KIF24	347240
ILMN_1773963	0.000250322	2.36992	GNA15	2769
ILMN_2112730	0.000250507	-0.982705	SLC9A4	389015
ILMN_1665761	0.000250507	2.09402	BCL11B	64919
ILMN_1680945	0.000251018	2.28867	PTPN20	26095
ILMN_2334296	0.000251646	1.05532	IL18BP	10068
ILMN_1771051	0.000252385	1.9004	RPL29	6159
ILMN_1660222	0.000253982	0.841444	MTBP	27085
ILMN_1750052	0.000256731	-1.27563	NOP14	8602
ILMN_1753122	0.00025874	1.25863	MCPH1	79648
ILMN_1669714	0.000260677	-1.22185	MYH7	4625
ILMN_1687858	0.000260677	0.977161	CALM2	805
ILMN_2115005	0.00026147	1.63874	FGD2	221472
ILMN_2145116	0.00026147	1.86972	TMEM173	340061
ILMN_1796926	0.000262637	-1.00419	PABPC5	140886
ILMN_1774250	0.000263543	-0.903267	BPIFA1	51297
ILMN_2358069	0.000263614	1.10001	MAD1L1	8379
ILMN_1684690	0.000263778	-1.35311	HDAC11	79885
ILMN_1736015	0.000266556	-2.65624	JADE1	79960
ILMN_2169025	0.000267284	1.21703	JOSD2	126119
ILMN_1811472	0.000267284	1.29121	KIF23	9493
ILMN_1651237	0.000269034	1.63894	CDT1	81620
ILMN_1651336	0.000269036	-1.0468	MLYCD	23417
ILMN_1733756	0.000269128	2.88606	COL12A1	1303
ILMN_2282641	0.000269202	1.97255	TBXAS1	6916
ILMN_2402600	0.000269352	-1.09381	GLIS3	169792
ILMN_3247732	0.00027154	0.933371	ZRSR2	8233
ILMN_1744240	0.000271565	1.68555	TBC1D31	93594
ILMN_1708101	0.000271565	1.29807	LMNB2	84823
ILMN_3308310	0.000271565	-1.37962	SNORD139	116936
ILMN_1714623	0.00027445	1.66149	TOMM22	56993
ILMN_2198575	0.00027445	1.02151	C5orf34	375444
ILMN_2132161	0.000274755	1.15147	KIF18A	81930
ILMN_1714523	0.000276502	3.67699	HEPH	9843
ILMN_2125747	0.000276728	1.68755	LOC606724	606724
ILMN_1766184	0.000277252	1.32589	LGALS9C	654346
ILMN_2413615	0.000277336	1.38755	LLGL2	3993
ILMN_2261416	0.000277962	2.70124	CD3D	915
ILMN_1706051	0.000277962	-1.01977	PLD5	200150
ILMN_2406035	0.000278815	3.41966	LAMA3	3909
ILMN_1707858	0.000278815	1.24781	H2AFZ	3015
ILMN_2357809	0.000280674	1.16489	G3BP1	10146
ILMN_1780667	0.000280674	1.60065	POC1A	25886
ILMN_1804629	0.000280674	1.90473	TPK1	27010
ILMN_2130218	0.000282386	-1.53239	PAK3	5063
ILMN_1695414	0.000283055	1.85671	ASF1B	55723
ILMN_1745686	0.000284825	1.66143	MFHAS1	9258
ILMN_1766363	0.000284825	-0.802995	FLT3	2322
ILMN_1658426	0.000285796	1.85601	WNT10A	80326
ILMN_2344298	0.000285796	2.13925	STEAP2	261729
ILMN_1651693	0.000285796	-0.991478	GSG1	83445
ILMN_1720998	0.000285796	-2.52837	CA12	771
ILMN_1678710	0.000285955	-2.40943	PHYHIPL	84457
ILMN_1679555	0.000285955	1.22283	TIMM23	100287932
ILMN_1809013	0.000285991	0.999625	MYL6	4637
ILMN_1913537	0.000287941	-1.28068	PSMD6-AS2	100507062
ILMN_1839019	0.000287941	1.25852	LPP	4026
ILMN_1735779	0.00028978	-3.23165	KCNJ8	3764
ILMN_1701413	0.000290269	-1.50199	PIGQ	9091
ILMN_1728478	0.000290269	1.45271	CXCL16	58191
ILMN_1737561	0.000290794	-1.48558	N4BP2L2	10443
ILMN_2212823	0.000290829	-1.86143	ZNF577	84765
ILMN_1675085	0.000292572	1.25305	UBA6	55236
ILMN_1745223	0.000292572	-1.50083	CDC42EP4	23580
ILMN_1738962	0.000292572	-6.57957	SYCN	342898
ILMN_2075189	0.000292788	1.57375	SLC35F2	54733
ILMN_1760513	0.000292788	-1.03678	DYDC2	84332
ILMN_1706817	0.000293087	-1.39525	SERP1	27230
ILMN_1805673	0.000293901	0.95742	ALKBH4	54784
ILMN_1699695	0.000294293	1.45485	TNFRSF21	27242
ILMN_2110908	0.000294293	-2.22578	MYC	4609
ILMN_1675612	0.00029474	1.09113	BLCAP	10904
ILMN_1780397	0.00029552	1.1227	TRAF3IP3	80342
ILMN_1671427	0.000295805	-1.0699	FBXW4	6468
ILMN_1736752	0.000296691	-1.83511	COMTD1	118881
ILMN_1792489	0.000296691	1.01028	ARPC2	10109
ILMN_1681741	0.000296693	1.29698	COA6	388753
ILMN_1662010	0.000297184	-0.821107	DLK2	65989
ILMN_1697817	0.00029785	1.00234	PANX1	24145
ILMN_1724490	0.000297877	1.25798	PSPC1	55269
ILMN_1776552	0.000297877	1.17231	FUBP1	8880
ILMN_1662174	0.000298537	-1.77672	ORMDL3	94103
ILMN_2381121	0.000298826	1.42019	UQCC1	55245
ILMN_1738677	0.000298909	-1.04706	PRPF8	10594
ILMN_1800008	0.000298909	-1.75279	ACAT1	38
ILMN_1734867	0.000298909	1.37057	NR2C1	7181
ILMN_1685636	0.000299237	-1.30536	KCNN2	3781
ILMN_2126344	0.000300074	-1.01399	SEC16A	9919
ILMN_2399016	0.000300714	3.4336	MMP28	79148
ILMN_1684352	0.000300802	-0.943315	TRIM45	80263
ILMN_1710543	0.000300917	-1.30511	SLC39A3	29985
ILMN_2162799	0.000300917	1.43648	AHR	196
ILMN_1677800	0.000300917	1.50409	SGTA	6449
ILMN_2120555	0.000303332	-2.39152	ADCY1	107
ILMN_1796639	0.000303332	1.0906	UBQLN3	50613
ILMN_1758392	0.000303332	-1.01762	ANKS1B	56899
ILMN_1769250	0.000303332	-1.155	ARFGAP2	84364
ILMN_2229214	0.000303332	-1.05021	STOX1	219736
ILMN_2402798	0.000304103	0.832897	AP2M1	1173
ILMN_1673566	0.000304473	-2.35656	ADAMTS1	9510
ILMN_1731070	0.000304609	1.57891	ORC6	23594
ILMN_1799535	0.000306024	-1.97743	GJB1	2705
ILMN_1741684	0.000306024	-1.09377	SMPD1	6609
ILMN_1775573	0.000309213	1.09179	DPY19L4	286148
ILMN_1673455	0.000309213	1.57652	RASAL2	9462
ILMN_1730307	0.000312047	-1.71614	MED16	10025
ILMN_1796337	0.00031431	-2.64398	CXCL17	284340
ILMN_1751803	0.00031431	1.32119	LSM10	84967
ILMN_2262275	0.00031443	-1.74625	TRIM13	10206
ILMN_1704286	0.000314514	3.09828	FXYD5	53827
ILMN_1689446	0.000316277	-1.05284	EIF3G	8666
ILMN_1712545	0.000316356	1.55642	S100A3	6274
ILMN_2345142	0.000316817	2.86077	SULF2	55959
ILMN_1724658	0.000316817	-3.07977	BNIP3	664
ILMN_2164242	0.000316817	-0.99321	UBE2F	140739
ILMN_2300396	0.00031698	1.03915	COMMD5	28991
ILMN_2217661	0.000317252	-0.826236	SREBF2	6721
ILMN_1768877	0.000317631	-0.955995	CCDC7	79741
ILMN_2227473	0.000319111	1.2364	PIBF1	10464
ILMN_1755364	0.000319111	1.00801	RALA	5898
ILMN_1698728	0.000319111	0.992442	FGD4	121512
ILMN_1703142	0.000319111	1.19436	MARCH2	51257
ILMN_3243928	0.000319111	1.76703	DDX60L	91351
ILMN_1682494	0.000319851	1.084	RSRC1	51319
ILMN_1807106	0.000319896	1.61503	LDHA	3939
ILMN_1805693	0.000319896	1.3542	GMIP	51291
ILMN_1725314	0.000319896	2.83107	GBP3	2635
ILMN_1723480	0.000320197	2.38433	BST2	684
ILMN_1670490	0.000320578	2.47131	PDPN	10630
ILMN_2135272	0.000320824	2.14543	GIMAP2	26157
ILMN_1689146	0.000320824	3.82352	GABRP	2568
ILMN_1766925	0.000321317	1.01554	CDH13	1012
ILMN_1701831	0.000322247	-4.09738	GSTA1	2938
ILMN_1700887	0.000323532	1.31072	TDRD5	163589
ILMN_1733538	0.000323703	2.04611	RGS10	6001
ILMN_1680973	0.000324374	1.17055	FOXF1	2294
ILMN_1660654	0.000325809	1.27725	CDCA2	157313
ILMN_1793672	0.000325809	-2.23496	SIX5	147912
ILMN_1695423	0.000325809	1.81942	CD9	928
ILMN_1703989	0.000325833	0.851773	ARFRP1	10139
ILMN_1755281	0.000326219	-1.26075	FBXO15	201456
ILMN_1791759	0.00032627	2.93463	CXCL10	3627
ILMN_1665205	0.000326706	1.1034	ZNF260	339324
ILMN_1690963	0.000330225	1.73473	ASAP1	50807
ILMN_2372974	0.000330498	1.36113	SIRPA	140885
ILMN_1711566	0.000330916	2.07096	TIMP1	7076
ILMN_3251572	0.000330916	-1.70548	FAM134A	79137
ILMN_3238785	0.000330916	-1.84762	SNHG9	735301
ILMN_2330243	0.000331762	1.29746	NUDT1	4521
ILMN_1654013	0.000333257	-1.45491	HID1	283987
ILMN_1695590	0.000333483	-1.25479	ADRB2	154
[truncated: 15,729 more rows]

## Sheet: GSE71989
ID	adj.P.Val	log2FC	Gene.symbol	Gene.ID
[truncated: 17,547 more rows]

[truncated: 4 more sheets: GSE15471, GSE60979, GSE62165, GSE71729]
