# Supplementary material for: PDAC-ANN: an artificial neural network to predict pancreatic ductal adenocarcinoma based on gene expression
Source: BMC Cancer. 2020 Jan 31;20:82. doi: 10.1186/s12885-020-6533-0 (PMC6995241; doi:10.1186/s12885-020-6533-0)
Supplement: Supplementary file 3 — Additional file 3: Table S2. Excel file with links to protein expression level from the CG and links to immunohistochemical images available in HPA. [file 12885_2020_6533_MOESM3_ESM.xls]

## Sheet: Protein expression
Gene symbol	mRNA expression	link to antibody staining levels
AHNAK2	Upregulated	https://www.proteinatlas.org/ENSG00000185567-AHNAK2/pathology/tissue/pancreatic+cancer
ANLN	Upregulated	https://www.proteinatlas.org/ENSG00000011426-ANLN/pathology/tissue/pancreatic+cancer
ANO1	Upregulated	https://www.proteinatlas.org/ENSG00000131620-ANO1/pathology/tissue/pancreatic+cancer
ASPM	Upregulated	https://www.proteinatlas.org/ENSG00000066279-ASPM/pathology/tissue/pancreatic+cancer
CAPG	Upregulated	https://www.proteinatlas.org/ENSG00000042493-CAPG/pathology/tissue/pancreatic+cancer
CEACAM5	Upregulated	https://www.proteinatlas.org/ENSG00000105388-CEACAM5/pathology/tissue/pancreatic+cancer
CEACAM6	Upregulated	https://www.proteinatlas.org/ENSG00000086548-CEACAM6/pathology/tissue/pancreatic+cancer
COL10A1	Upregulated	Not available at The Human Protein Atlas
CXCL5	Upregulated	https://www.proteinatlas.org/ENSG00000163735-CXCL5/pathology/tissue/pancreatic+cancer
DKK1	Upregulated	Not available at The Human Protein Atlas
FXYD3	Upregulated	https://www.proteinatlas.org/ENSG00000089356-FXYD3/pathology/tissue/pancreatic+cancer
GABRP	Upregulated	https://www.proteinatlas.org/ENSG00000094755-GABRP/pathology/tissue/pancreatic+cancer
GCNT3	Upregulated	https://www.proteinatlas.org/ENSG00000140297-GCNT3/pathology/tissue/pancreatic+cancer
GJB2	Upregulated	https://www.proteinatlas.org/ENSG00000165474-GJB2/pathology/tissue/pancreatic+cancer
GPRC5A	Upregulated	https://www.proteinatlas.org/ENSG00000013588-GPRC5A/pathology/tissue/pancreatic+cancer
GPX2	Upregulated	https://www.proteinatlas.org/ENSG00000176153-GPX2/pathology/tissue/pancreatic+cancer
IFI27	Upregulated	https://www.proteinatlas.org/ENSG00000165949-IFI27/pathology/tissue/pancreatic+cancer
ITGA2	Upregulated	https://www.proteinatlas.org/ENSG00000164171-ITGA2/pathology/tissue/pancreatic+cancer
ITGA3	Upregulated	https://www.proteinatlas.org/ENSG00000005884-ITGA3/pathology/tissue/pancreatic+cancer
KRT19	Upregulated	https://www.proteinatlas.org/ENSG00000171345-KRT19/pathology/tissue/pancreatic+cancer
LAMA3	Upregulated	https://www.proteinatlas.org/ENSG00000053747-LAMA3/pathology/tissue/pancreatic+cancer
LAMB3	Upregulated	https://www.proteinatlas.org/ENSG00000196878-LAMB3/pathology/tissue/pancreatic+cancer
LAMC2	Upregulated	https://www.proteinatlas.org/ENSG00000058085-LAMC2/pathology/tissue/pancreatic+cancer
LCN2	Upregulated	https://www.proteinatlas.org/ENSG00000148346-LCN2/pathology/tissue/pancreatic+cancer
MET	Upregulated	https://www.proteinatlas.org/ENSG00000105976-MET/pathology/tissue/pancreatic+cancer
NQO1	Upregulated	https://www.proteinatlas.org/ENSG00000181019-NQO1/pathology/tissue/pancreatic+cancer
OAS1	Upregulated	https://www.proteinatlas.org/ENSG00000089127-OAS1/pathology/tissue/pancreatic+cancer
S100A14	Upregulated	https://www.proteinatlas.org/ENSG00000189334-S100A14/pathology/tissue/pancreatic+cancer
S100P	Upregulated	https://www.proteinatlas.org/ENSG00000163993-S100P/pathology/tissue/pancreatic+cancer
SERPINB5	Upregulated	https://www.proteinatlas.org/ENSG00000206075-SERPINB5/pathology/tissue/pancreatic+cancer
SLC2A1	Upregulated	https://www.proteinatlas.org/ENSG00000117394-SLC2A1/pathology/tissue/pancreatic+cancer
SLC44A4	Upregulated	https://www.proteinatlas.org/ENSG00000204385-SLC44A4/pathology/tissue/pancreatic+cancer
SLC6A14	Upregulated	https://www.proteinatlas.org/ENSG00000268104-SLC6A14/pathology/tissue/pancreatic+cancer
SLPI	Upregulated	https://www.proteinatlas.org/ENSG00000124107-SLPI/pathology/tissue/pancreatic+cancer
TCN1	Upregulated	Not available at The Human Protein Atlas
TFF1	Upregulated	https://www.proteinatlas.org/ENSG00000160182-TFF1/pathology/tissue/pancreatic+cancer
TMC5	Upregulated	https://www.proteinatlas.org/ENSG00000103534-TMC5/pathology/tissue/pancreatic+cancer
TMPRSS4	Upregulated	https://www.proteinatlas.org/ENSG00000137648-TMPRSS4/pathology/tissue/pancreatic+cancer
TSPAN1	Upregulated	https://www.proteinatlas.org/ENSG00000117472-TSPAN1/pathology/tissue/pancreatic+cancer
AOX1	Downregulated	https://www.proteinatlas.org/ENSG00000138356-AOX1/pathology/tissue/pancreatic+cancer

## Sheet: Image Link
Protein	Tumor	Normal
AHNAK2	https://images.proteinatlas.org/4145/12232_B_4_2.jpg	https://images.proteinatlas.org/878/1968_A_3_3.jpg
KRT19	https://images.proteinatlas.org/31/244_B_6_5.jpg	https://images.proteinatlas.org/31/208_A_1_3.jpg
LAMB3	https://images.proteinatlas.org/8069/21901_B_6_5.jpg	https://images.proteinatlas.org/8069/21902_A_1_3.jpg
LAMC2	https://images.proteinatlas.org/78165/162943_B_5_1.jpg	https://images.proteinatlas.org/78165/162944_A_1_3.jpg
S100P	https://images.proteinatlas.org/19502/46826_B_5_7.jpg	https://images.proteinatlas.org/19502/46827_A_2_3.jpg
